# Supplementary material for: Global Picture of Genetic Relatedness and the Evolution of Humankind
Source: Biology (Basel). 2020 Nov 10;9(11):392. doi: 10.3390/biology9110392 (PMC7696950; doi:10.3390/biology9110392)
Supplement: Supplementary file 1 [file biology-09-00392-s001.zip]

Archive with 13 entries (10 files):
- SupplementaryBiology979429/
- SupplementaryBiology979429/TableS1.xlsx
- __MACOSX/
- __MACOSX/SupplementaryBiology979429/
- __MACOSX/SupplementaryBiology979429/._TableS1.xlsx
- SupplementaryBiology979429/TableS3.xlsx
- __MACOSX/SupplementaryBiology979429/._TableS3.xlsx
- SupplementaryBiology979429/TableS2.xlsx
- __MACOSX/SupplementaryBiology979429/._TableS2.xlsx
- SupplementaryBiology979429/FigureS1.xlsx
- __MACOSX/SupplementaryBiology979429/._FigureS1.xlsx
- SupplementaryBiology979429/TableS4.xlsx
- __MACOSX/SupplementaryBiology979429/._TableS4.xlsx
