# Supplementary material for: Global Picture of Genetic Relatedness and the Evolution of Humankind
Source: Biology (Basel). 2020 Nov 10;9(11):392. doi: 10.3390/biology9110392 (PMC7696950; doi:10.3390/biology9110392)
Supplement: Supplementary file 1 [file biology-09-00392-s001.zip › SupplementaryBiology979429/TableS1.xlsx]

## Sheet: IBD-Number
Table S1 NUMBER OF SHARED IBD FRAGMENTS PER PAIR OF INDIVIDUALS
Number of	Population ID	Population name	ACB_AFR	ASW_AFR	Ban_AFR	Bia_AFR	Con_AFR	Din_AFR	Esa_AFR	ESN_AFR	Gam_AFR	GWD_AFR	JuX_AFR	Kho_AFR	Luh_AFR	Luo_AFR	LWK_AFR	Man_AFR	Mas_AFR	Mbu_AFR	Men_AFR	Moz_AFR	MSL_AFR	Sah_AFR	Som_AFR	Yor_AFR	YRI_AFR	Cac_AMR	Cha_AMR	CLM_AMR	Col_AMR	Kar_AMR	May_AMR	Mix_AMR	MXL_AMR	PEL_AMR	Pia_AMR	Pim_AMR	PUR_AMR	Que_AMR	Sur_AMR	Wic_AMR	Zap_AMR	Ale_ARC	Chu_ARC	Esk_ARC	Ite_ARC	Kor_ARC	Tli_ARC
people			94	53	s6	s2	e3	s3	s2	92	s2	110	s4	s2	s2	s2	87	s3	s2	s4	s2	s2	73	s2	s1	s3	101	e5	s1	93	e4	s3	s2	s5	58	83	s2	s2	104	s3	s2	e4	s2	s2	se6	se9	s1	e16	s2
94	ACB_AFR	African_Caribbeans_in_Barbados	32.52	29.61	32.97	53.23	52.94	24.45	34.66	35.91	24.6	24.87	35.62	35.79	26.31	29.39	26.84	26.37	19.34	44.26	39.27	7.43	40.31	5.92	12.72	36.48	32.84	0.44	0.01	3.01	0.11	0.01	0.09	0.53	1.67	1.25	0.01	0.19	4.66	0.04	0	0.02	0.13	0.27	0.12	0.02	0.04	0.01	0.5
53	ASW_AFR	Americans_of_African_Ancestry_USA	29.32	26.09	37.47	66.42	66.52	27.57	28.03	29.86	24.92	25.79	44.94	44.22	30.18	32.41	31.33	27.85	23.58	60.54	32.75	8.47	33.6	6.88	15.98	33.42	29.45	0.55	0.23	3.59	0.27	0.21	0.41	0.95	2.45	1.64	0.25	0.38	5.27	0.28	0.19	0.25	0.52	0.71	0.24	0.13	0.09	0.03	0.87
6s	Ban_AFR	BantuTswana:BotswanaOrNamibia	33.7	38.18	142.1	171.75	150.06	82.83	66.33	40.41	47.17	26.45	355.75	368.92	105.92	101.92	57.36	50.83	81.08	179.17	57.83	16.42	37.52	13.08	52.17	73.56	34.47	0.8	0	3.72	0.12	0	0.33	0.83	1.77	1.47	0	0.42	5.64	0.22	0	0.04	0.67	0	0	0.02	0	0	0
2s	Bia_AFR	Biaka:CentralAfricanRepublic	54.95	66.96	176.75	788.5	694.5	150	82.25	63.95	66.75	43.68	387.5	373.5	146.25	155	86.28	71.33	112.75	636.88	85	16.75	66.1	15.75	68.5	87.5	50.43	1.3	0	5.35	0.38	0	0.25	1.1	3.09	2.42	0	0.75	9.34	0.17	0	0	0.25	0.75	0.08	0	0	0	0
3e	Con_AFR	Congo-pygmies	54.66	66.91	150.83	737.5	722.33	125.44	55	63.37	45.67	44.2	387.42	381.17	123.67	128.5	92.88	48.89	100	609.17	65.67	15.67	64.87	13.33	58.67	64.11	49.68	1.47	0	5.71	0.42	0	0	0.8	3.28	2.32	0	0.67	9.43	0.22	0	0	0.67	0	0	0	0	0	0
3s	Din_AFR	Dinka:Sudan	25.13	28.23	82.5	145.5	124.56	322.17	37.5	28.19	42.67	28.41	124.67	121.67	107.83	130.83	56.65	51.67	187.5	218.92	46.83	23	33.37	18.33	139.67	45.44	25.16	0.27	0	3.28	0.17	0.22	0	0.93	1.78	1.03	0	0	4.7	0.11	0	0	0	0.17	0.06	0.07	0.33	0	0.17
2s	Esa_AFR	Esan:Nigeria	34.8	28.29	62.92	74	52.5	37.67	78	44.86	42.75	23.09	35.88	38	51	50	29.99	45.17	38	55.25	57.25	9.75	31.87	12	19.5	82.67	41.06	0.8	0	2.78	0.12	0	0	0.4	1.43	1.26	0	0.25	4.22	0.17	0	0	0.25	0	0	0.06	0	0	0
92	ESN_AFR	Esan_in_Nigeria	35.53	29.85	39.36	62.45	61.76	27.56	44.84	45.74	22.48	23.85	40.48	40.39	32.28	35.03	32.84	25.95	22.99	52.65	31.86	7.43	32.51	5.76	14.38	47.36	41.29	0.44	0	2.91	0.12	0	0.06	0.46	1.49	1.26	0	0.22	4.73	0.04	0	0.02	0.1	0.03	0	0.02	0	0	0.02
2s	Gam_AFR	Gambian:Gambia	24.57	25.23	45.75	62.5	45.83	41.33	42.25	22.78	80	45.15	40.88	43.25	44	45	19.3	94.33	34	49.25	78.25	23.25	49.53	17.5	27	54.67	22.47	0.7	0	2.86	0.12	0	0.75	1.3	1.95	1.04	0	0.25	4.63	0.17	0	0	0.25	0.75	0.17	0.17	0	0	0.5
110	GWD_AFR	Gambian_in_Western_Divisions,_Gambia	24.42	25.48	25.19	41.47	41.83	26.89	22.4	23.54	44.2	47.25	31.86	31.78	20.34	23.99	21.39	48.19	20.57	36.9	47.41	10.54	48.27	10.1	16.51	25.27	23.06	0.38	0	2.93	0.11	0	0.05	0.58	1.87	1.07	0	0.1	4.63	0.04	0	0.02	0.17	0.07	0.01	0.01	0.01	0	0.05
4s	JuX_AFR	Ju_hoan_North:Namibia	37.58	46.97	328.67	397.25	394.33	131.25	37.62	42.6	44	34.31	1726.08	1825.38	113.12	115.25	66.89	45.42	177.88	480	54.75	15.38	53.54	15	130	43.08	33.49	1.05	0	4.41	0.31	0.08	0.12	0.65	2.34	1.75	0	0.12	6.65	0.25	0	0.06	0.62	0.12	0.08	0.08	0.25	0	0
2s	Kho_AFR	Khomani_San:SouthAfrica	37.99	46.33	331.58	381.25	384.17	126.83	40.5	41.98	45.25	34.29	1849.62	1619.5	111.5	123	65.27	41.83	185.25	463.12	55	12	53.26	11.5	119	48.33	32.88	1	0	4.48	0.12	0	0	0.7	2.55	1.54	0	0.25	6.94	0	0	0.12	0.25	0.5	0.08	0.06	0	0	0.25
2s	Luh_AFR	Luhya:Kenya	26.65	30.48	104.92	139.75	121.5	104.67	52.75	32.85	44	21.15	110.25	105.5	114.5	111.25	59.88	44.33	85.25	176.5	51.5	16	30.42	10.75	50.5	56.17	27.1	0.6	0	3.13	0.25	0	0.25	1	1.66	1.23	0	0.25	4.68	0.17	0	0	0.25	0	0.17	0	0	0	0
2s	Luo_AFR	Luo:Kenya	29.71	32.94	100.67	148.75	126.67	131.67	51.25	35.57	44.75	25.03	109.25	117.5	113	134	62.18	45.83	111.25	197	51	15.75	33.76	13.25	69.5	60.17	30.25	0.4	0	3.28	0.12	0	0.25	1.1	1.84	1.38	0	0	5.06	0.17	0	0	0.75	0.75	0.08	0	0	0	0.25
87	LWK_AFR	Luhya_in_Webuye_Kenya	26.39	31.12	55.63	82.99	89.75	53.47	29.18	32.51	18.7	21.42	59.28	58.83	60.17	61.24	62.38	22.07	47.6	98.84	27.4	8.91	30.18	7.53	31.62	28.87	26.65	0.35	0	3.07	0.13	0	0.09	0.51	1.71	1.25	0	0.08	4.8	0.08	0	0.05	0.17	0.04	0.02	0	0.01	0.01	0.09
3s	Man_AFR	Mandenka:Senegal	26.61	28.13	49.33	65.17	49.22	50.22	46.33	26.28	93.5	49.6	43.5	37.83	43.17	46	22.85	108.5	36	53.33	78.67	17.83	53.88	16.83	26.67	53.78	25.43	0.67	0.33	3.04	0	0.11	0.33	1.47	2.17	1.05	0	0.33	4.97	0	0	0	0.33	0	0.06	0	0	0	0.33
2s	Mas_AFR	Masai:Kenya	19.83	23.9	80.67	110.75	100.33	183.5	37	23.72	34	21.5	173.88	180.75	85.5	111.75	49.64	36.83	199	162.88	34.25	25.25	25.22	26.25	161	31.33	19.7	0.5	0	3.79	0.5	0	0	1.1	2.29	1.25	0	0	5.4	0.33	0.25	0.12	0.25	0.25	0.5	0	0	0.06	0.5
4s	Mbu_AFR	Mbuti:Congo	45.96	61.47	182.21	638.5	604.33	220.08	60.5	54.24	51.25	38.93	477.75	462.25	178.5	196.12	100.65	57.83	167.12	1162.67	65.5	17.12	55.37	14.38	94.75	62.83	41.65	1.2	0	5.45	0.5	0.08	0	1.25	2.76	2.08	0	0.62	8.5	0.42	0	0.19	0.75	0.12	0.17	0.08	0	0.02	0.12
2s	Men_AFR	Mende:SierraLeone	39.42	33.18	55.92	76	64.33	45.33	57.25	32.53	77.75	48.15	50.38	51	50	50.25	28.16	77.83	33.75	59.62	141	17.25	79.14	13.75	24.5	69.83	35.33	0.8	0	3.58	0.25	0	0.5	0.7	2.11	1.43	0	0.75	5.6	0	0	0	1.5	0.25	0	0.06	0	0	0
2s	Moz_AFR	Mozabite:Algeria	7.4	8.52	15.58	14	15	22.67	9.25	7.48	23	10.79	14.12	11	16	15.5	9.06	17.5	25.25	16.38	16.5	117.5	10.1	74.25	26	12.33	7.62	0.8	0	6.09	0.25	0	0	0.7	3.85	1.9	0	0	6.97	0	0	0	1.25	0.75	0.75	0	0	0.03	1.75
73	MSL_AFR	Mende_in_Sierra_Leone	40.01	33.69	36.96	64.14	63.34	32.95	31.55	32.68	49.14	48.74	51.05	50.82	30.16	33.23	30.73	53.68	24.96	53.8	79.53	10.08	79.67	9.01	18.47	38.28	35.98	0.54	0	3.68	0.07	0	0.08	0.63	2.11	1.43	0	0.18	5.79	0.05	0	0.02	0.24	0.04	0.01	0.01	0	0	0.01
2s	Sah_AFR	Saharawi:WesternSahara(Morocco)	5.95	6.9	12.83	15	12.67	17.67	12	5.79	17.25	10.37	13.5	10.25	9.5	12	7.72	17	24.75	13.5	13.5	73.25	8.98	109	38.5	10.33	5.66	0.6	0	6.02	0.38	0	0	1.5	4.44	2.23	0	0	7.71	0.67	0	0	0.25	0.75	0.83	0	0	0	2
1s	Som_AFR	Somali:Kenya	12.76	16.25	50.17	65	56.33	141.67	20	14.59	26.5	17.29	124	117	50	68.5	33.17	27	159.5	92.75	25	26	18.71	39.5	0	21	13.26	0.8	0	3.51	0	0	0.5	1.4	2.5	1.51	0	1	5.16	0	0	0.25	0.5	0	0.33	0	0	0	0.5
3s	Yor_AFR	Yoruba:Nigeria	36.64	33.71	71	86.83	62.44	43.67	81.33	47.84	52.83	25.95	39.5	43.67	53.67	58.17	29.85	53.56	31.67	58.83	68.17	12.5	38.75	10.5	20.67	84.33	43.04	0.53	0.33	3	0.33	0.11	0.33	0.8	1.48	1.33	0	0.33	5.07	0	0.17	0	0.17	0	0	0	0	0	0
101	YRI_AFR	Yoruba_in_Ibadan_Nigeria	32.32	29.21	33.09	48.16	47.46	24.25	40.5	41.05	21.85	23.09	31.24	30.74	26.26	29.06	26.67	24.89	19.12	39.63	34.71	7.51	35.53	5.53	12.92	42.14	37.83	0.44	0	2.61	0.09	0	0.06	0.35	1.37	1.12	0	0.12	4.2	0.03	0	0.02	0.1	0.08	0.01	0	0.01	0	0.01
5e	Cac_AMR	Cachi_Argentina	0.44	0.54	0.83	1.3	1.4	0.27	0.8	0.43	0.6	0.39	1.15	0.7	0.6	0.4	0.35	0.67	0.5	1.25	0.9	0.8	0.53	0.6	0.8	0.53	0.43	25.7	2.4	0.45	29.35	2.07	3.7	3.4	0.82	1.02	4.5	3.2	0.42	16.13	4.9	4.6	2.9	0.5	0.37	0.69	0.2	0.16	1
1s	Cha_AMR	Chane:Argentina	0.01	0.23	0	0	0	0	0	0	0	0	0	0	0	0	0	0.33	0	0	0	0	0	0	0	0.33	0	2.8	0	0.31	5	8.33	7.5	7.4	0.95	1.27	15	4.5	0.23	5.33	12	44.75	6.5	0.5	0.33	1.56	2	0.31	0.5
93	CLM_AMR	Colombians_Medellin_Colombia	2.92	3.48	3.59	5.09	5.45	3.2	2.73	2.87	2.75	2.91	4.03	4.09	2.98	3.22	3.05	2.94	3.57	5.21	3.45	5.55	3.62	5.45	3.23	2.93	2.59	0.41	0.25	6.41	0.34	0.37	0.31	0.72	2.61	1.44	0.47	0.38	3.48	0.45	0.3	0.2	0.77	1.02	0.41	0.13	0.24	0.04	1.73
4e	Col_AMR	Colla_Argentina	0.1	0.28	0.08	0.25	0.33	0.17	0.12	0.13	0.12	0.11	0.31	0.12	0.25	0.12	0.13	0	0.5	0.5	0.25	0.12	0.08	0.38	0	0.33	0.09	30	4.25	0.36	43.92	3.5	3.5	3.65	0.76	1.07	3.75	4.12	0.25	17.33	3.5	5.19	3.5	0.88	0.33	0.64	0	0.14	1
3s	Kar_AMR	Karitiana:Brazil	0.01	0.21	0	0	0	0.22	0	0	0	0	0	0	0	0	0	0.22	0	0	0	0	0	0	0	0.11	0	2.4	8.67	0.42	3.5	97.33	6	5.33	0.86	1.17	10.17	3.33	0.2	4.44	41.83	3.83	4.5	2.17	0.56	1.11	1	0.12	0.33
2s	May_AMR	Mayan:Mexico	0.09	0.42	0.33	0.25	0	0	0	0.06	0.75	0.05	0.12	0	0.25	0.25	0.08	0.33	0	0	0.5	0	0.08	0	0.5	0.33	0.06	3.9	7	0.39	3.75	6.17	27	12.6	1.69	1.63	8.25	11.75	0.39	7.17	7	3.38	13.25	3	1	1.33	1.5	0.38	1.75
5s	Mix_AMR	Mixe:Mexico	0.53	0.98	0.67	1.1	0.73	0.87	0.5	0.46	1.2	0.59	0.6	0.7	1	1	0.52	1.4	1.1	1.2	0.7	0.7	0.64	1.5	1.4	0.73	0.36	3.68	7.8	0.77	3.8	5.4	13.1	44	2.2	1.46	7	12.1	0.65	5.47	5.1	3.95	26.9	1.7	0.93	1.56	1	0.19	1.8
58	MXL_AMR	Mexican_Ancestry_Los_Angeles	1.62	2.25	1.67	2.86	3.19	1.73	1.43	1.47	1.81	1.85	2.12	2.38	1.58	1.78	1.69	2.12	2.17	2.63	2.09	3.41	2.07	3.87	2.28	1.49	1.36	0.67	0.64	2.59	0.65	0.66	1.2	1.46	3.35	1.69	0.81	1.44	2.55	0.59	0.75	0.64	2.07	1.02	0.42	0.38	0.43	0.1	1.39
83	PEL_AMR	Peruvians_Lima_Peru	1.21	1.48	1.42	2.34	2.24	0.98	1.21	1.24	1	1.06	1.61	1.43	1.16	1.34	1.23	1.04	1.17	1.98	1.41	1.71	1.41	2.1	1.48	1.29	1.11	0.6	0.7	1.38	0.64	0.89	1.11	0.98	1.58	2.19	0.85	1.01	1.31	1.32	0.66	0.54	1.25	0.54	0.21	0.33	0.37	0.07	0.78
2s	Pia_AMR	Piapoco:Colombia	0.01	0.25	0	0	0	0	0	0	0	0	0	0	0	0	0	0	0	0	0	0	0	0	0	0	0	5	15.5	0.55	3.75	10	8	7	1.15	1.48	95	5.25	0.23	7.5	12.75	3	6.25	2.5	0.33	1.22	0.5	0.19	1
2s	Pim_AMR	Pima:Mexico	0.19	0.47	0.17	0.75	0.5	0	0	0.23	0.25	0.1	0.12	0.25	0.25	0	0.08	0.33	0	0.62	0.5	0	0.19	0	1	0.33	0.14	3.2	5.5	0.46	4.5	3.5	12.5	12.2	2.34	1.58	6	125	0.16	6.5	5.75	4.38	11.75	3.5	1.25	3.56	2	0.44	2.75
104	PUR_AMR	Puerto_Ricans_from_Puerto_Rico	4.53	5.14	5.41	8.97	9.1	4.55	4.06	4.67	4.55	4.59	6.09	6.44	4.5	4.88	4.77	4.84	5.02	8.05	5.44	6.46	5.69	6.95	4.84	4.91	4.17	0.41	0.18	3.51	0.24	0.17	0.36	0.62	2.59	1.35	0.22	0.15	8.97	0.32	0.21	0.15	0.51	0.98	0.44	0.15	0.28	0.05	1.81
3s	Que_AMR	Quechua:Peru	0.04	0.31	0.17	0.17	0.22	0.22	0.17	0.04	0.17	0.04	0.08	0	0.17	0.17	0.08	0	0.33	0.42	0	0	0.05	0.67	0	0	0.03	17.2	5.67	0.51	18.33	4.22	7.33	5.07	0.83	2.43	7.17	5.67	0.36	34.5	5.5	3.25	5.67	1.67	0.28	1.04	0.67	0.21	1.67
2s	Sur_AMR	Surui:Brazil	0	0.22	0	0	0	0	0	0	0	0	0	0	0	0	0	0	0	0	0	0	0	0	0	0.17	0	5.4	13	0.33	3.5	41.17	7	5.3	0.95	1.14	13	6	0.24	5.33	95	4	6	2.75	0.42	1.17	1.5	0.12	1
4e	Wic_AMR	Wichi_Argentina	0.02	0.25	0.04	0	0	0	0	0.02	0	0.02	0.19	0.25	0	0	0.05	0	0.12	0.19	0	0	0.02	0	0.25	0	0.02	4.8	44.5	0.22	5.25	3.58	3.25	3.65	0.85	0.88	3	4.25	0.16	3.25	3.88	123.17	5.88	1.25	0.38	1	0	0.22	0.5
2s	Zap_AMR	Zapotec:Mexico	0.13	0.55	0.67	0.25	0.67	0	0.25	0.1	0.25	0.16	0.62	0.25	0	0.75	0.18	0.33	0.25	0.62	1.5	1.25	0.23	0.25	0.5	0.17	0.1	3	5.5	0.87	3.5	4.5	13.25	25.9	2.78	1.77	6.5	11	0.54	5.5	5.75	5.88	50	1.75	0.42	1.83	3	0.16	0.75
2s	Ale_ARC	Aleut:Russia	0.28	0.74	0	0.75	0	0.17	0	0.04	0.75	0.08	0	0.5	0	0.5	0.04	0	0.25	0.12	0.25	0.75	0.04	0.75	0	0	0.08	0.6	0.5	1.16	0.88	2.17	3.25	1.6	1.23	0.72	2.5	3.5	1.06	1.67	2.75	1.25	1.75	117	33.25	66.72	34.5	12.22	90
6se	Chu_ARC	Chukchi:Russia	0.12	0.24	0	0.08	0	0.06	0	0	0.17	0.01	0.04	0.08	0.08	0.08	0.02	0.06	0.5	0.17	0	0.75	0.01	0.83	0.33	0	0.01	0.37	0.33	0.43	0.29	0.56	0.83	0.93	0.47	0.26	0.33	1.25	0.47	0.28	0.42	0.38	0.5	31.33	56.47	81.04	65	35.49	21.17
9se	Esk_ARC	Eskimo_Sireniki:Russia	0.02	0.13	0.02	0	0	0.07	0.06	0.02	0.17	0.01	0.08	0	0	0	0	0	0	0.08	0.06	0	0.01	0	0	0	0	0.69	1.56	0.14	0.58	1.07	1.33	1.56	0.49	0.43	1.33	3.61	0.15	1.04	1.11	0.97	1.89	66.39	76.3	128.71	96.22	35.81	44.61
1s	Ite_ARC	Itelman:Russia	0.04	0.09	0	0	0	0.33	0	0	0	0.01	0	0	0	0	0.01	0	0	0	0	0	0	0	0	0	0.01	0.2	2	0.28	0	1	1.5	1	0.6	0.42	0.5	2	0.28	1	1.5	0	3	35	64.67	95	0	77.94	23
16e	Kor_ARC	Koryaks	0.01	0.03	0	0	0	0	0	0	0	0	0	0	0	0	0.01	0	0.06	0.02	0	0.03	0	0	0	0	0	0.16	0.19	0.04	0.14	0.12	0.34	0.19	0.1	0.08	0.19	0.44	0.05	0.19	0.12	0.22	0.16	11.62	35.46	35.55	83.81	53.02	8.38
2s	Tli_ARC	Tlingit:Russia	0.51	0.85	0	0	0	0.17	0	0.02	0.5	0.05	0	0.25	0	0.25	0.09	0.33	0.5	0.12	0	1.75	0.01	1.75	0.5	0	0.01	0.9	0.5	1.85	1	0.33	1.75	1.8	1.55	0.93	1	2.5	1.93	1.67	1	0.5	0.75	92.5	22.5	45.61	22.5	8.78	83.5
2s	Ulc_ARC	Ulchi:Russia	0.03	0.05	0	0	0	0.17	0	0.02	0	0.01	0.12	0	0	0	0.02	0	0	0	0	0	0.01	0	0	0	0.01	0.4	0.5	0.15	0.5	0.33	1.25	0.3	0.37	0.34	0	0.75	0.1	0.17	0.5	0.12	1.25	11.75	11.58	20.5	81	15.81	7.5
8sev	Alt_CAS	Altaian	0.11	0.21	0.04	0.12	0	0.08	0	0.01	0.06	0.03	0.12	0.19	0.06	0.06	0.08	0.08	0.12	0.31	0	0.69	0.02	0.56	0.62	0	0.01	0.07	0.12	0.51	0.28	0.25	0.38	0.28	0.43	0.27	0.06	0.25	0.49	0.12	0.06	0.06	0.25	2.75	1.88	2.53	6.25	1.73	2.12
2e	Ish_CAS	Ishkasim_Tajikistan	0.22	0.43	0.33	0.25	0	0.17	0	0.03	0	0.06	0.38	0.5	0.5	0.5	0.14	0	0.5	0	0	1	0.03	1	1	0	0.03	0.2	0	1.2	0	0	0.25	0.3	0.79	0.29	0	0	1.19	0.17	0	0.12	0.25	1	0.17	0.17	0.5	0.16	1.75
1v	Kal_CAS	Kalmyk	0.06	0.15	0	0	0	0	0	0	0	0.01	0	0	0	0	0.06	0.33	0	0.25	0	0.5	0	0	1	0	0.01	0.2	1	0.39	0.25	1	0	0	0.33	0.23	0	0	0.44	0.33	0	0	0.5	3	2	3.33	9	2.25	2.5
3e	Kaz_CAS	Kazakhs_Kazakhstan	0.14	0.26	0	0	0.11	0	0	0.04	0.33	0.02	0.42	0	0	0	0.07	0	0.17	0.08	0.17	0.83	0.02	0.17	0.33	0.11	0.02	0.13	0	0.72	0.17	0.11	0	0.13	0.45	0.2	0.17	0	0.69	0	0	0.08	0.17	1.5	0.89	0.81	1.33	1.23	1.83
9se	Kyr_CAS	Kyrgyz:Kyrgyzystan	0.16	0.29	0.06	0.17	0.15	0.22	0	0.03	0.11	0.06	0.28	0.22	0.11	0.22	0.09	0.07	0.61	0.14	0	0.94	0.05	0.89	0.67	0.04	0.02	0.16	0	0.58	0.11	0.22	0.22	0.27	0.51	0.29	0.11	0.28	0.67	0.22	0.06	0.08	0.44	3.06	1.04	2.12	5	1.47	2.17
2e	Rus_CAS	Rushan-Vanch_Tajikistan	0.27	0.67	0.25	0	0.17	0.33	0	0.04	0	0.15	0.5	0.25	0.25	0	0.13	0.17	1	0.12	0	2	0.04	2.5	1.5	0	0.02	0.1	0	1.34	0.12	0	0	0.4	0.89	0.62	0.25	0.5	1.4	0.33	0	0.12	0	2	0.83	0.44	0	0.25	1.25
1e	Shu_CAS	Shugnan_Tajikistan	0.2	0.32	0	0	0.33	0	0	0.03	0.5	0.08	1	1	0	0.5	0.18	0	0.5	0	0	1.5	0.05	0	1	0	0.01	0.6	0	1.3	0	0	0	0.2	1.07	0.43	0	0	1.47	0	0	0	0	0.5	0.5	0	0	0.06	1.5
3se	Taj_CAS	Tajiks	0.38	0.62	0.17	1.17	0.44	0.33	0	0.05	0	0.15	0.42	0.17	0	0	0.22	0.44	1	0.17	0	2.5	0.09	2.83	4.33	0	0.05	0.07	0.33	1.83	0.33	0	0.33	0.4	1.48	0.6	0	0.17	1.93	0.22	0.17	0	0.5	1.83	0.44	0.63	2.67	0.23	3.33
3e	TKm_CAS	Turkmens_Uzbekistan	0.34	0.58	0.28	1	0.33	0.22	0	0.09	0.33	0.17	0.92	0.5	0.33	0.33	0.3	0.22	1	1.08	0	1.5	0.13	2.17	1.67	0	0.16	0.07	0	0.9	0.08	0	0.33	0.27	0.79	0.37	0	0.17	0.99	0	0.17	0.08	0.5	0.67	1.06	0.81	2	0.81	1.33
3se	Uyg_CAS	Uygurs_Kazakhstan	0.25	0.41	0.11	0	0.11	0.11	0.17	0.03	0.17	0.08	0.5	0.5	0	0.17	0.11	0	0.83	0.33	0	1.67	0.05	2.83	2	0	0.04	0.13	0	1.13	0.08	0	0	0.27	0.82	0.41	0	0.33	1.18	0.22	0.17	0.08	0.33	2.33	1.61	2.59	4.33	0.75	2.67
3e	Uzb_CAS	Uzbek	0.2	0.36	0.22	0.5	0.11	0.22	0	0.04	0.17	0.08	0.42	0.33	0.33	0	0.2	0.11	0.67	0.5	0	1.83	0.09	2	1	0.11	0.04	0.13	0.33	1.04	0.08	0.11	0.33	0.33	0.84	0.41	0	0	1.11	0.44	0.17	0.5	0	2.33	0.78	0.44	1.67	0.71	1.17
1e	Yag_CAS	Yaghnobi_Tajikistan	0.31	0.6	0.5	0	0	0.33	0	0.02	0	0.07	0.25	1	0	0	0.1	0	1.5	0.5	0.5	1	0.08	3	2	0	0.07	0	0	1.27	0.75	0	1	0.6	1.05	0.51	0	0	1.63	0.33	0	0	0	1	0.67	0.56	1	0.5	2.5
5se	Abk_CAU	Abkhasian:Abkhazia	0.28	0.66	0.17	0.3	0.27	0.53	0	0.1	0.2	0.11	0.35	0.4	0.3	0.2	0.35	0.13	2.4	0.55	0.1	4.2	0.07	3.3	3.8	0.07	0.05	0.12	0.2	1.86	0.2	0	0.1	0.36	1.43	0.67	0	0.1	2.05	0.2	0	0	0.2	1.1	0.93	0.11	0.4	0.11	2.7
2s	Ady_CAU	Adygei:Russia(Caucasus)	0.31	0.8	0.25	0.25	0	0.17	0	0.05	0.5	0.12	0.88	0.75	0.5	0	0.3	0.17	2	0.12	0.25	5.5	0.11	6.25	3	0.33	0.07	0.3	0	2.42	0.12	0	0.25	0.6	1.78	0.84	0	0	2.65	0.17	0	0.25	0.25	2.25	1.67	0.5	1	0.31	4.25
3e	Ava_CAU	Avars_Russia_Caucaz	0.33	0.57	0.17	0	0.33	0	0.17	0.07	0	0.14	0.17	0.33	0	0	0.21	0.22	1.17	0.17	0	1.83	0.09	2.67	2.67	0	0.08	0.2	0	1.42	0.08	0	0.17	0	1.07	0.5	0	0	1.53	0.11	0	0	0	1	0.78	0.07	0	0.12	1.5
3e	Bal_CAU	Balkars_Russia_Caucaz	0.24	0.46	0.28	0.33	0.56	0.11	0	0.08	0	0.08	0.67	0.67	0.5	0.33	0.24	0	1.17	0.17	0	3.67	0.05	4.5	2.33	0	0.05	0.2	0	1.25	0.25	0	0	0.13	1.01	0.57	0	0	1.58	0.33	0	0	0.33	1.17	1.17	0.15	0.67	0.33	2.17
1s	Che_CAU	Chechen:Russia	0.38	0.89	0	0	0	0	0	0.04	0	0.09	0.25	0.5	0	0.5	0.18	0	3.5	1.75	0	2.5	0.05	2	3	0	0.06	0	0	2.66	0.25	0	0	0.2	1.98	0.94	0	0	3.13	0.33	0	0	0.5	2.5	0.67	0.89	0	0.06	5
3e	Cir_CAU	Circassians_Russia_Caucaz	0.24	0.55	0.39	0.17	0.56	0.22	0.17	0.05	0	0.12	0.17	0.17	0.33	0.33	0.19	0.11	1	0.25	0	3.83	0.05	3.17	1.67	0.11	0.08	0.2	0	1.4	0.08	0	0	0.2	0.99	0.55	0	0	1.53	0.22	0	0	0	0.17	0.67	0.19	0.33	0.17	1.67
4se	Geo_CAU	Georgian:Georgia	0.32	0.54	0.25	0.38	0.67	0.5	0	0.11	0.38	0.18	0.44	0.38	0.12	0.5	0.34	0.25	2.5	0.31	0	4.38	0.13	4.88	4.5	0.33	0.07	0.15	0	2.05	0	0	0	0.35	1.45	0.76	0	0.12	2.04	0.33	0.12	0	0.5	2.12	0.71	0.14	0.25	0.08	2.12
4e	Kab_CAU	Kabardins_Russia_Caucaz	0.24	0.47	0.21	0.12	0.25	0.5	0	0.05	0	0.13	0.31	0.5	0.25	0.25	0.22	0.08	1.25	0.19	0	2.5	0.1	3.5	1.5	0.08	0.01	0.2	0	1.41	0.06	0	0.12	0.2	1.03	0.5	0	0.12	1.52	0.17	0	0.12	0.12	1.75	0.54	0.08	0.75	0.23	2.5
3e	Kum_CAU	Kumyks_Russia	0.29	0.54	0.11	0.33	0.11	0.22	0.33	0.07	0.17	0.11	0.58	0.5	0.17	0	0.19	0.22	1.83	0.08	0	2.33	0.05	4.17	0.67	0	0.06	0.13	0	1.64	0.17	0	0	0.07	1.06	0.58	0	0.17	1.74	0.11	0	0.08	0.17	1	0.67	0.3	0	0.23	2.67
6se	Lez_CAU	Lezgin:Russia	0.38	0.67	0.33	0.5	0.39	0.5	0.08	0.08	0.25	0.11	0.29	0.58	0.42	0.42	0.28	0.17	1.58	0.46	0	3.33	0.11	5.17	3.17	0	0.07	0.27	0	1.78	0.25	0	0.08	0.23	1.39	0.59	0.08	0	2.12	0.11	0.08	0	0.33	1.17	0.56	0.19	0.5	0.15	2.42
4se	NOc_CAU	North_Ossetian:Russia	0.39	0.58	0.21	0	0.33	0.25	0.12	0.06	0.12	0.07	0.44	0.38	0.25	0.25	0.27	0.17	2.12	0.12	0.12	2.88	0.07	4.62	2.5	0	0.05	0	0	1.95	0.12	0.08	0.25	0.4	1.52	0.63	0.12	0	2.05	0.33	0	0.12	0	2.88	1	0.36	1.25	0.12	3.75
3e	Tab_CAU	Tabasarans_Russia_Caucaz	0.29	0.44	0.17	0.17	0	0.11	0	0.09	0.17	0.08	0.33	0.67	0.5	0.17	0.2	0.22	1	0.33	0	1.33	0.11	2	2.33	0.11	0.05	0.53	0	1.51	0.33	0	0.17	0.13	0.98	0.47	0	0	1.71	0	0	0	0.33	1	0.5	0.07	0.33	0.12	1.33
2s	Ami_EAS	Ami:Taiwan	0.11	0.31	0	0.25	0	0	0	0.01	0	0.01	0	0	0	0	0	0	0	0	0	0	0	0	0	0	0.01	0.1	0	0.02	0	0.17	0.25	0.1	0.07	0.14	0	0	0.01	0	0.25	0	0	0.5	0.17	0.39	0	0.19	0.25
1s	Ata_EAS	Atayal:Taiwan	0.07	0.36	0	0	0	0	0	0.01	0	0.01	0	0	0	0	0.05	0	0	0	0	0.5	0	0.5	0	0	0	0	0	0	0	0.33	0	0	0.1	0.08	0	0	0.03	0	0	0	0	0	0.17	0.22	1	0.12	0
2s	Bur_EAS	Burmese_Myanmar	0.09	0.19	0.25	0	0	0.17	0	0.02	0.5	0.05	0.5	0.25	0.25	0	0.05	0	0.25	0.25	0	0.25	0.03	0.25	1	0	0.02	0.1	0	0.15	0	0.17	0.25	0.1	0.27	0.2	0	0	0.2	0	0.25	0	0.25	0.5	0.42	1.17	3	0.38	1.5
2s	Cam_EAS	Cambodian:Cambodia	0.15	0.28	0.33	0.5	0.33	0	0	0.04	0	0.07	0.5	0.5	0	0.25	0.09	0.17	0.25	0.88	0.25	2.25	0.12	0	0.5	0	0.03	0	0	0.12	0	0	0	0.1	0.1	0.12	0	0	0.15	0	0	0	0.75	0.5	0.08	0.11	0.5	0.09	0.5
86	CDX_EAS	Chinese_Dai_Xishuangbanna	0.06	0.12	0.04	0.13	0.15	0.02	0	0.02	0.01	0.03	0.17	0.14	0.01	0.03	0.05	0.02	0.03	0.1	0.02	0.02	0.03	0.03	0.21	0	0.01	0.02	0.03	0.03	0.04	0.07	0.1	0.03	0.08	0.18	0.03	0.1	0.03	0.03	0.03	0.01	0.06	0.52	0.2	0.45	0.9	0.15	0.35
103	CHB_EAS	Han_Chinese_Beijing	0.03	0.08	0.02	0.08	0.08	0.04	0	0.01	0	0.02	0.14	0.1	0.01	0.03	0.04	0.03	0.09	0.08	0	0.07	0.02	0.08	0.14	0	0.01	0.05	0.12	0.08	0.06	0.1	0.19	0.17	0.18	0.22	0.06	0.23	0.07	0.09	0.07	0.03	0.21	1.74	0.6	1.4	3.03	0.45	0.84
100	CHS_EAS	Southern_Han_Chinese	0.03	0.07	0.02	0.06	0.11	0.03	0.01	0.01	0	0.01	0.1	0.04	0.01	0.03	0.03	0.02	0.06	0.07	0.01	0.01	0.02	0.02	0.07	0	0.01	0.04	0.07	0.05	0.05	0.08	0.18	0.13	0.12	0.18	0.04	0.1	0.04	0.07	0.07	0.01	0.13	1	0.3	0.88	1.94	0.25	0.5
4s	Dai_EAS	Dai:China	0.04	0.12	0.04	0.12	0	0	0	0.01	0.12	0.02	0.12	0	0	0	0.05	0	0	0	0	0.12	0.02	0	0.75	0.08	0	0	0	0.02	0	0.17	0.38	0.3	0.1	0.21	0	0	0.04	0	0.12	0	0.25	0.5	0.29	0.64	1	0.2	0.38
1s	Dau_EAS	Daur:China	0.02	0.11	0	0	0	0.33	0.5	0	0	0.01	0	0	0	0	0	0	0	0	0	0	0	0	0	0	0	0	0	0.19	0	0.33	0	0.4	0.29	0.29	0.5	0.5	0.24	0.33	0	0	0.5	7.5	4	7.44	10	3.19	4
3s	Han_EAS	Han:China	0.01	0.06	0.06	0.17	0.22	0.11	0	0.02	0	0.01	0.25	0	0	0	0.02	0	0.17	0.08	0	0	0.02	0.17	0	0.11	0.01	0	0.33	0.04	0	0	0.17	0.33	0.15	0.25	0.17	0.33	0.06	0.22	0	0	0.17	0.33	0.39	0.7	3.67	0.6	0.83
2s	Hez_EAS	Hezhen:China	0.02	0.11	0.08	0	0	0.17	0	0.02	0	0	0.38	0.25	0	0.25	0.06	0.17	0	0.25	0	0.5	0.01	0.25	1	0	0.01	0	1	0.09	0	0	0.25	0.3	0.24	0.17	0	1.25	0.12	0.67	0.25	0	0.25	7.5	4	11.89	31	6.62	6
3s	Jap_EAS	Japanese:Japan	0.01	0.03	0.06	0	0	0.11	0	0	0	0.01	0.08	0.17	0	0	0.02	0	0.17	0.08	0	0	0	0	0.67	0	0	0.07	0	0.08	0.08	0.44	0.67	0.33	0.15	0.22	0.5	0.17	0.04	0.33	0	0.17	0.17	2.5	1.39	2.19	6.67	1.06	1.67
104	JPT_EAS	Japanese_Tokyo	0.02	0.05	0.01	0.04	0.09	0.06	0	0.01	0	0.02	0.18	0.05	0	0.03	0.05	0.03	0.07	0.05	0	0.01	0.02	0.01	0.18	0.02	0.01	0.07	0.28	0.08	0.12	0.24	0.18	0.24	0.21	0.22	0.2	0.22	0.05	0.13	0.14	0.11	0.32	2.26	0.93	2.01	4.56	0.84	1.02
98	KHV_EAS	Kinh_Ho_Chi_Minh_City_Vietnam	0.07	0.14	0.07	0.15	0.16	0.05	0.01	0.03	0.03	0.03	0.25	0.19	0.03	0.05	0.07	0.01	0.11	0.15	0.03	0.09	0.03	0.05	0.24	0.01	0.02	0.03	0.04	0.05	0.02	0.06	0.11	0.05	0.11	0.18	0.04	0.08	0.05	0.02	0.06	0.02	0.07	0.59	0.27	0.47	1.1	0.2	0.31
2s	Kin_EAS	Kinh:Vietnam	0.05	0.07	0.08	0.25	0	0	0	0	0.25	0.01	0.25	0.25	0	0	0.01	0	0	0.12	0	0	0	0	0	0	0	0.2	0	0.03	0.12	0.17	0.5	0.3	0.17	0.17	0	0.25	0.03	0	0	0	0.25	0.5	0.33	0.89	1	0.22	0.25
2s	Kor_EAS	Korean:Korea	0.01	0.05	0	0	0	0.17	0	0	0	0	0	0	0	0	0	0	0	0	0	0	0	0.25	0	0	0	0.1	0.5	0.04	0	0.17	0.5	0.4	0.18	0.12	0.5	0.25	0.07	0	0	0.25	0.25	2.5	0.42	2.06	7	0.53	1.25
2s	Lah_EAS	Lahu:China	0.07	0.18	0	0.75	0	0.17	0	0.02	0	0.03	0.38	0.25	0	0	0.05	0	0	0.12	0.25	0	0.02	0.5	0	0	0.03	0	0	0.04	0	0	0	0.1	0.06	0.13	0	0	0.02	0	0	0	0.25	2	0.17	0.83	3.5	0.34	0.75
2s	Mia_EAS	Miao:China	0.05	0.09	0	0	0.17	0.17	0	0	0	0.02	0	0	0	0	0.01	0	0	0.12	0	0	0.03	0	0.5	0	0.03	0.1	0	0.02	0.25	0	0.25	0.4	0.15	0.19	0	0.25	0.03	0	0.25	0.12	0	1	0.67	1.33	2.5	0.41	0.5
8se	Mon_EAS	Mongola:China	0.08	0.14	0.06	0.12	0.12	0	0	0.02	0.06	0.03	0.19	0.06	0	0	0.04	0	0.06	0.12	0.06	0.44	0.02	0.5	0.38	0	0.01	0.07	0.38	0.25	0.12	0.12	0	0.1	0.26	0.14	0.25	0.25	0.31	0.12	0.25	0.09	0.31	2.38	1.23	2.06	3.88	1.77	1.88
2s	Nax_EAS	Naxi:China	0.03	0.15	0.08	0.5	0	0	0	0.03	0	0	0.38	0	0.25	0	0.07	0	0	0.25	0	0	0	0	0.5	0	0.01	0	0	0.05	0	0	0.25	0.1	0.21	0.24	0	0.5	0.04	0.17	0	0	0.75	3.25	0.75	1.89	1	0.66	1.25
2s	Oro_EAS	Oroqen:China	0.05	0.09	0	0.25	0	0	0	0.02	0	0.01	0.12	0.5	0.25	0.25	0.03	0	0	0.12	0	0	0.05	0.25	0	0.17	0.02	0	0	0.19	0.12	0.5	1.25	1.1	0.29	0.29	0.5	0.75	0.16	0.33	1	0.12	0.25	13	9.33	17.39	60.5	11	5.75
2s	She_EAS	She:China	0.04	0.09	0	0.25	0.17	0.17	0	0.01	0	0.03	0.12	0.25	0.25	0	0.04	0	0	0.12	0	0.25	0.01	0	0	0	0.01	0	0	0.02	0.12	0	0.25	0	0.07	0.19	0	0	0.03	0	0	0.12	0	2.25	0.17	0.39	1.5	0.16	1.25
2s	Tha_EAS	Thai:Thailand	0.09	0.22	0.17	0	0	0.33	0	0.02	0	0.02	0.38	0.25	0	0	0.05	0.33	0	0	0	0.75	0.03	0.25	0	0	0.01	0	0	0.15	0	0	0	0	0.14	0.2	0	0.25	0.12	0	0	0	0	0.25	0.33	0.44	1	0.28	1
2s	Tuj_EAS	Tujia:China	0.02	0.08	0	0	0	0	0	0.02	0.5	0.01	0.5	0	0	0	0.04	0	0	0	0	0.25	0.01	0	0.5	0	0.01	0	0	0.03	0	0.67	0.25	0.1	0.06	0.16	0	0	0.03	0	0	0	0	2	0.33	0.56	1	0.47	0.5
2s	TuX_EAS	Tu:China	0.06	0.15	0	0.5	0	0.17	0	0.02	0.25	0.05	0.62	0.25	0	0	0.07	0	0.25	0.25	0.25	0	0.08	0	0	0.17	0.02	0.3	0.5	0.2	0.25	0.17	0.25	0.3	0.27	0.23	0.25	0.5	0.19	0.33	0.5	0	0	2.75	1.83	2.61	5.5	0.56	2.5
10e	Vie_EAS	Vietnamese_central	0.04	0.1	0.03	0.1	0.27	0	0	0.02	0.05	0.02	0.28	0.25	0.05	0.1	0.05	0.03	0.1	0.25	0	0.15	0.02	0.05	0.3	0	0.01	0	0	0.02	0	0	0.05	0.02	0.06	0.12	0.05	0.05	0.03	0.03	0	0	0.05	0.2	0.1	0.16	0.6	0.17	0.05
2s	Xib_EAS	Xibo:China	0.06	0.14	0.17	0	0	0.17	0	0.01	0.5	0.04	0	0	0	0	0.02	0	0	0.25	0	0.25	0.03	0.75	0	0	0.02	0.2	0	0.24	0.25	0.33	0.5	0.1	0.2	0.19	0.25	0.5	0.17	0.33	0	0	0.75	5.25	1.92	3.44	14.5	2.09	2.25
2s	YiX_EAS	Yi:China	0.03	0.06	0	0.25	0.33	0	0	0.02	0	0	0.5	0.5	0.25	0	0.03	0	0.5	0.12	0	0.25	0.04	0	0.5	0.33	0.02	0.1	0	0.05	0	0	0.25	0.1	0.16	0.25	0.25	0.75	0.05	0.17	0.5	0	0.25	1.75	1.08	1.89	4	1.06	1.25
4se	Alb_EUR	Albanian:Albania	0.48	0.97	0.33	0.5	0.58	1.25	0.12	0.16	0.12	0.26	0.62	0.25	0.38	0.62	0.37	0.33	2.12	0.69	0	3.88	0.17	5.5	3.5	0.33	0.16	0.05	0	2.29	0.38	0	0.12	0.45	1.77	0.83	0	0	2.69	0.08	0	0.06	0.12	2.12	1.33	0.03	0	0.08	4.5
2s	Bas_EUR	Basque:France	0.82	1.31	0.17	0	0	0.67	0.25	0.1	0.75	0.27	0.88	0.25	0	0.25	0.26	1	2.75	0.25	0.25	4.25	0.21	7	5	0.17	0.15	0.6	0	8.6	0.38	0	0.25	0.9	5.29	2.57	0	0	7.33	0.5	0	0.12	0.5	2.75	0.83	0.06	0.5	0.06	5.5
4e	Bel_EUR	Belarusians	0.48	0.88	0	0	0	0	0.25	0.04	0.12	0.06	0.38	0.5	0.38	0.12	0.12	0.25	0.62	0.12	0.12	1.62	0.03	1.75	1.25	0	0.05	0.1	0	1.82	0.38	0	0.12	0.4	1.46	0.55	0	0	1.9	0.08	0	0.06	0.12	5.25	2.88	0.06	0.25	0.3	7.12
2s	Ber_EUR	Bergamo:Italy	0.71	1.35	0.25	0	0.33	0.17	0	0.15	0.25	0.31	0.62	1.5	0	0.25	0.18	0	1.25	0.62	0	5	0.23	6	2	0.17	0.11	0.2	0	3.65	0.62	0.17	0	0.6	2.85	1.51	0	0	3.66	0.33	0.25	0	0.25	3	1.25	0.11	0.5	0.19	5.25
5e	BSh_EUR	Bashkirs_Russia	0.24	0.46	0.07	0	0.4	0.2	0	0.02	0.2	0.06	0.35	0.4	0	0.5	0.15	0.13	0.4	0.15	0.1	1.1	0.03	1	0.6	0	0.02	0.2	0	1.06	0.05	0.07	0.1	0.28	0.77	0.36	0	0.1	1.12	0.13	0.1	0	0.1	1.5	1.7	0.84	1.2	0.78	3.2
2s	Bul_EUR	Bulgarian:Bulgaria	0.65	1.4	0.33	2	0.33	0.5	0.25	0.21	0.25	0.26	0.62	0.5	0.25	0.75	0.33	0.33	2.75	0.62	1	5.75	0.21	5.5	3.5	0	0.14	0.4	0	3.36	0.38	0.17	0	0.6	2.22	1.27	0.25	0	3.64	0.5	0.25	0	0.25	4.25	2.67	0.11	1	0.22	8.25
91	CEU_EUR	Utah_(CEPH)_NW_Eur_Ancestry	0.94	1.89	0.16	0.26	0.21	0.22	0.07	0.08	0.25	0.17	0.38	0.31	0.2	0.17	0.2	0.23	0.75	0.27	0.11	2.87	0.12	2.86	1.09	0.05	0.08	0.24	0.07	3.6	0.2	0.01	0.14	0.36	2.65	1.2	0.02	0.04	3.77	0.26	0	0.04	0.24	2.34	0.93	0.11	0.25	0.08	4.4
3e	Chu_EUR	Chuvashes_Russia	0.33	0.68	0.06	0	0.22	0.11	0	0.03	0.33	0.03	0.17	0.33	0	0.17	0.05	0	0.33	0.08	0	1	0	1	0.33	0	0.02	0	0	1.5	0.08	0	0	0.27	1.1	0.45	0	0	1.39	0	0	0	0.17	3.83	2.17	1.15	0.67	0.73	5.67
4e	Cos_EUR	Cossacks_Ukraine	0.36	0.76	0	0	0.25	0.17	0	0.03	0.12	0.08	0.31	0.25	0.25	0.12	0.15	0.08	1.62	0.06	0	1.75	0.03	3	1.25	0	0.01	0.15	0	1.76	0	0	0.12	0.2	1.3	0.58	0	0	1.89	0.42	0	0	0.5	3.88	2.54	0.28	0.25	0.39	7.88
2s	Cre_EUR	Crete:Greece	0.8	1.13	1.33	1.25	0.17	1.5	0.25	0.35	1.25	0.48	2	1.5	0.75	1.25	0.63	0.83	4.5	1.5	0.75	6.75	0.44	9.5	5	0.5	0.23	0.1	0	3.19	0.25	0	0.25	0.2	2.35	1.16	0	0	3.79	0.33	0	0	0.5	2.25	1.17	0.22	0	0.06	4
4e	Cro_EUR	Croats_Bosnia-Herzegovina	0.47	0.89	0.17	0.38	0.25	0.17	0	0.06	0.12	0.16	0.5	0.62	0.25	0.12	0.21	0.08	0.88	0.06	0.12	2.25	0.11	2.12	0.5	0.08	0.07	0.3	0	1.98	0.31	0	0	0.3	1.42	0.69	0	0	2.14	0.17	0	0	0.12	3.75	1.83	0	0	0.12	5.88
1s	Eng_EUR	English:England	0.95	1.92	0	0.5	0	0.33	0	0.17	0.5	0.32	0.25	0.5	0	0	0.14	0.33	2	0.25	0.5	3	0.19	7	0	0	0.08	0.4	0	3.63	0.25	0	0.5	0.6	2.66	1.13	0	0	3.7	0	0	0	0.5	3	1	0.11	0	0.31	6
8se	Est_EUR	Estonian:Estonia	0.51	1.09	0.02	0	0.08	0.08	0.06	0.03	0.06	0.05	0.12	0	0	0	0.1	0.04	0.44	0.12	0.06	1.44	0.02	1.69	0.5	0	0.02	0.15	0	2.05	0.06	0.04	0.12	0.28	1.44	0.69	0.06	0.06	2.17	0.25	0.06	0.03	0.5	7.06	2.83	0.29	0.75	0.34	11.38
6se	Fin_EUR	Finnish:Finland	0.56	1.13	0.03	0	0.06	0.22	0	0.01	0	0.03	0.25	0.33	0.08	0.08	0.04	0	0.33	0.04	0	1.42	0.02	2	0.67	0	0.01	0.2	0.17	1.92	0.21	0	0.08	0.4	1.44	0.63	0	0	1.91	0.17	0	0	0.08	6.08	2.5	0.65	1.5	0.42	9.83
99	FIN_EUR	Finnish_in_Finland	0.58	1.25	0.05	0.11	0.05	0.07	0	0.02	0.07	0.05	0.14	0.2	0.08	0.03	0.08	0.05	0.21	0.06	0.03	1.25	0.03	1.26	0.55	0.02	0.02	0.15	0.11	2.06	0.09	0.01	0.14	0.3	1.57	0.72	0.02	0.05	2.17	0.13	0.01	0.01	0.2	4.23	1.49	0.57	1.37	0.16	6.56
3s	Fre_EUR	French:France	0.98	1.92	0.28	0.5	0.33	0.89	0.5	0.09	0.17	0.18	0.67	0.33	0.17	0.33	0.25	0.11	1.17	0.67	0.17	5	0.09	4.5	1	0.22	0.07	0.13	0.33	4.25	0.08	0.22	0.17	0.33	3.21	1.48	0.17	0	4.5	0.33	0	0	1	4	0.78	0.19	0.33	0.08	7.17
88	GBR_EUR	British_in_England_and_Scotland	0.87	1.81	0.11	0.18	0.12	0.14	0.02	0.06	0.17	0.14	0.23	0.25	0.14	0.15	0.15	0.19	0.52	0.16	0.11	2.91	0.09	2.77	0.81	0.05	0.06	0.24	0.06	3.53	0.21	0.02	0.09	0.41	2.58	1.19	0.01	0.05	3.71	0.21	0	0.05	0.16	2.19	0.83	0.11	0.18	0.08	3.75
3e	Ger_EUR	Germans	0.7	1.11	0.17	0	0.33	0.56	0.5	0.11	0.17	0.2	1	0.17	0.17	0.17	0.16	0.33	1.83	0.58	0.33	2.33	0.15	3.5	1.33	0.11	0.11	0.47	0	2.52	0.17	0	0	0.47	1.84	0.85	0	0	2.59	0.33	0	0	0.17	2.67	0.94	0.04	0	0.1	4.67
2s	Gre_EUR	Greek:Greece	0.52	0.87	0.25	0.5	0.17	0.67	0	0.1	0.5	0.2	0.38	1.5	1.25	0.5	0.37	0.5	3	0.5	0.25	7.5	0.18	6.75	4.5	0	0.12	0.3	0	3.09	0.5	0	0.25	0.2	2.44	1.01	0	0	3.36	0.5	0.25	0	0.25	1.5	1.42	0.06	0	0.12	6.25
4se	Hun_EUR	Hungarian:Hungary	0.64	1.28	0.12	0.5	0.17	0.5	0	0.07	0.12	0.16	0.44	0.62	0.38	0.5	0.15	0.17	1.5	0.44	0.12	3.12	0.11	3.88	3	0.17	0.08	0.2	0	2.79	0.19	0.08	0	0.45	1.93	1.02	0.12	0	2.92	0.08	0	0	0.62	3.88	1.83	0.11	0.25	0.22	9.38
107	IBS_EUR	Iberian_Population_in_Spain	1.28	1.69	0.78	1.22	1.24	1.49	0.43	0.5	1.09	1.04	1.49	1.4	1.08	1.08	1.06	1.13	2.94	1.31	0.61	8.11	0.69	9.03	3.67	0.52	0.53	0.42	0.08	6.17	0.4	0.01	0.19	0.62	4.28	2.01	0.02	0.03	6.13	0.36	0	0.02	0.36	1.9	0.85	0.09	0.24	0.07	3.5
2s	Ice_EUR	Icelandic:Iceland	1.18	2.12	0.17	0.5	0.33	0.17	0	0.05	0.25	0.12	0.12	0.25	0.25	0	0.18	0.17	0.5	0.12	0	3.75	0.03	3.25	0	0.17	0.05	0.3	0.5	3.53	0.12	0	0.25	0.8	2.89	1.13	0	0	4.22	0.67	0.25	0.25	0.25	3.75	1.08	0.39	0	0.16	7.5
3e	Ing_EUR	Ingrians_Russia_North	0.39	0.92	0	0	0	0	0	0	0	0.01	0.33	0.17	0.17	0	0.06	0	0.5	0	0	1.83	0.03	1	0.33	0.11	0.01	0.13	0.33	1.36	0.17	0	0	0.27	1.14	0.46	0	0	1.53	0.11	0	0	0	5	2.5	0.11	0.33	0.31	10.5
4ev	Kar_EUR	Karelians	0.37	0.66	0	0	0	0.08	0	0	0.12	0.03	0	0	0	0	0.02	0.08	0.12	0.06	0	1.25	0	0.5	0.75	0	0	0.1	0	1.12	0.12	0	0	0.15	0.84	0.35	0	0	1.29	0.25	0.25	0.06	0.12	5.88	2.38	0.31	0.25	0.41	8
6ev	Kom_EUR	Komis_Russia	0.38	0.69	0.14	0.17	0.22	0.06	0.08	0.04	0.08	0.07	0.04	0.17	0	0.08	0.1	0	0.5	0.04	0.08	1.42	0.03	1.58	0.67	0	0.03	0.2	0	1.46	0.12	0.11	0.08	0.23	1.08	0.48	0.08	0	1.51	0.22	0	0	0.08	6.17	2.75	1.22	3.17	0.44	10.67
3e	Kry_EUR	Kryashen-Tatars_Russia	0.39	0.58	0.06	0.67	0.22	0	0.33	0.03	0	0.07	0.08	0.33	0.5	0	0.09	0	1	0.08	0	1.5	0.05	2.17	0.67	0	0.01	0.2	0.33	1.72	0.33	0	0	0.07	1.11	0.52	0	0.5	1.58	0.11	0	0	0.33	5.17	2.11	0.48	0.67	0.5	5.17
3e	Lat_EUR	Latvians	0.44	0.75	0.11	0	0.22	0	0	0.03	0.17	0.07	0.33	0.33	0	0	0.12	0	1	0	0	1.67	0	1.17	1	0	0.02	0.07	0	1.64	0.08	0	0	0.27	1.34	0.59	0	0	1.85	0.22	0	0	0.17	5.83	2.28	0.07	0	0.19	9.5
3e	Lit_EUR	Lithuanians	0.41	0.88	0.17	0.17	0.44	0	0.17	0.05	0	0.05	0.5	0.5	0	0.17	0.09	0	0.33	0.33	0	2	0.04	1	1.67	0.11	0.05	0.2	0	1.89	0.17	0	0	0.13	1.39	0.53	0	0	1.79	0.11	0	0.08	0.17	3.83	2.39	0	0.33	0.21	7.17
4e	Mar_EUR	Maris_Russia	0.28	0.58	0.08	0	0	0	0	0.02	0.25	0.03	0.19	0	0.12	0	0.06	0	0.12	0	0	1	0.03	1.38	0.25	0	0.02	0	0	1.08	0.19	0.08	0.25	0.15	0.8	0.35	0.25	0.12	1.25	0.08	0	0.06	0.38	3.88	2.5	0.92	1.75	0.83	4.88
1e	Mis_EUR	Mishar-Tatars	0.43	0.64	0	0	0	0.33	0	0	0	0.07	0.25	1	0	0	0.16	0	2	0.25	0	0.5	0.01	1.5	0	0	0.01	0	0	1.74	0.75	0	0	1	1.16	0.52	0	0	1.65	0	0	0	0	3	1.67	0.11	0	0.31	5
2e	Mol_EUR	Moldavians	0.44	0.74	0.67	0.75	0.17	0.17	0	0.1	0.25	0.16	0.12	0.25	0.75	1.25	0.29	0.17	1.25	0.12	0	3	0.08	2	1	0	0.11	0.1	0	2.09	0.5	0	0	0.4	1.59	0.7	0	0	2.01	0.17	0	0	0	5	1.58	0.06	0	0.19	6.25
3e	Mor_EUR	Mordvins_Russia	0.34	0.67	0.17	0.33	0	0	0.17	0.02	0.17	0.05	0.33	0.33	0	0	0.06	0	0.83	0	0.17	1.5	0.05	1.5	1	0	0.03	0	0	1.65	0.17	0	0	0.13	1.02	0.42	0	0	1.66	0.33	0	0	0.33	3.83	1.94	0.22	0	0.27	8.67
1s	Nor_EUR	Norwegian:Norway	1	1.81	0	0.5	0.67	0.33	0	0.01	0.5	0.07	0	0	0.5	0	0.06	0.33	0.5	0	0.5	4	0.08	2.5	0	0	0.02	1	0	3.57	1	0	0	0.6	2.64	1.24	1	0	4.03	0	0	0	1	5.5	3.33	0.89	0	0.25	7.5
4s	Orc_EUR	Orcadian:OrkneyIslands	0.93	1.72	0.38	0.12	0	0.42	0.12	0.12	0.12	0.16	0.56	0.38	0.12	0.25	0.16	0.17	1	0.19	0.25	4.5	0.07	4.5	1	0.33	0.05	0.15	0.25	3.84	0.31	0	0	0.55	2.94	1.42	0	0.12	4.16	0.67	0	0.25	0.25	6	2	0.19	0.25	0.11	8.25
5se	Pol_EUR	Polish:Poland	0.5	0.93	0.07	0.1	0	0	0	0.02	0.1	0.06	0.25	0.4	0.2	0	0.11	0	0.5	0.05	0.1	2.7	0.04	1.8	0.8	0	0.02	0.04	0	2.06	0.25	0	0.1	0.28	1.39	0.73	0	0	2.33	0.4	0	0	0.2	5.6	2.7	0.11	0.2	0.12	8.7
3e	Rom_EUR	Roma_Bosnia-Herzegovina	0.25	0.65	0.22	0.17	0.44	0.44	0	0.11	0.17	0.2	1.25	0.17	0.67	0.33	0.28	0.33	1.83	0.58	0.67	3.33	0.15	4.17	4	0	0.08	0.07	0.33	1.28	0.08	0	0	0.27	1.06	0.47	0	0.17	1.58	0	0.17	0	0	1.83	0.44	0	0.33	0.06	2.17
15sev	Rus_EUR	Russian:Russia	0.44	0.77	0.04	0.1	0	0.16	0	0.02	0.07	0.04	0.12	0.23	0	0.1	0.09	0.04	0.33	0.1	0.03	1.7	0.03	1.73	0.47	0.04	0.02	0.19	0	1.77	0.2	0.04	0.13	0.27	1.28	0.59	0.07	0.1	1.84	0.18	0.03	0.05	0.2	6.33	2.49	0.67	0.73	0.39	10.83
5se	Saa_EUR	Saami:Finland	0.44	0.97	0.1	0	0	0.2	0.1	0.03	0.1	0.03	0.25	0.3	0.1	0.4	0.03	0.27	0.4	0.05	0.1	1	0.03	1.3	0	0.07	0	0.12	0.2	1.39	0.1	0.27	0.1	0.44	1.17	0.57	0.4	0.1	1.56	0.53	0	0	0.3	6.7	3.77	2.73	5.4	0.68	9.1
3s	Sar_EUR	Sardinian:Italy	0.67	1.13	0.33	0.33	0.56	1.22	0.33	0.23	1.67	0.62	1.58	1	0.83	1	0.49	1.22	2.83	0.67	0.17	10.17	0.37	11.83	3.33	0.78	0.25	0.87	0	4.51	0.58	0	0	0.6	3.39	1.59	0	0.17	4.64	0.56	0	0	0.83	1	1	0.11	0.33	0.08	2.83
2s	Spa_EUR	Spanish:Spain	1.16	1.83	0.83	1	1.33	2.5	0.5	0.48	0.75	0.92	1.25	2.25	1.25	1.25	0.86	0.83	4.25	1	0.5	8.25	0.64	9.75	6.5	0.17	0.46	0.3	0	6.96	0.75	0	0.5	0.7	4.73	2.13	0.25	0	6.31	0.33	0	0	0.25	1.25	1.17	0	0.5	0.12	3
2e	Swe_EUR	Swedes_Sweden	0.64	1.14	0.17	0	0	0.17	0	0.01	0	0.04	0.38	0	0.25	0	0.04	0.17	0.75	0	0	2.5	0.03	1.75	0	0	0	0.2	0	2.32	0.38	0	0	0.6	1.65	0.69	0	0	2.31	0	0	0	0.75	3.75	1.08	0	0	0.09	7
3e	Tat_EUR	Tatars	0.43	0.73	0	0.17	0.67	0.11	0	0.05	0	0.1	0.33	0.5	0.17	0.17	0.22	0.11	0.67	0.33	0.17	2.83	0.07	1.5	1.67	0	0.03	0.33	0.33	1.38	0.25	0.11	0	0.4	0.99	0.55	0	0.17	1.41	0.22	0	0.08	0.33	3.33	1.94	0.59	0.67	0.75	4.5
106	TSI_EUR	Toscani_Italia	0.88	1.25	0.45	0.58	0.6	0.88	0.16	0.2	0.58	0.47	1.09	1.07	0.63	0.5	0.73	0.49	2.7	0.8	0.19	5.79	0.28	6.43	4.1	0.23	0.22	0.3	0.07	4.09	0.25	0.02	0.14	0.47	3.03	1.4	0.02	0.06	4.46	0.39	0.02	0.03	0.36	2	0.92	0.1	0.27	0.07	3.61
2s	Tus_EUR	Tuscan:Italy	0.82	1.42	0.58	1.5	0.17	2.17	0	0.28	0.75	0.44	1.62	2	2	2.25	0.6	1	2	0.75	1	9.75	0.29	10	5	0.33	0.17	0.4	1	3.87	0.25	0	0.5	0.6	2.66	1.42	0	0.25	4.2	0.17	0.25	0.12	0	3.75	1.67	0.22	0	0.09	7
4e	Udm_EUR	Udmurds	0.28	0.7	0.04	0	0	0.08	0	0.01	0.12	0.05	0.19	0	0.38	0	0.07	0.08	0.12	0.06	0	0.75	0.02	1.25	1	0	0.03	0.1	0	1.25	0.19	0	0	0.2	0.97	0.41	0	0.12	1.42	0.08	0	0.06	0.12	2.5	1.58	0.5	0.5	0.98	5.5
7e	Ukr_EUR	Ukrainians	0.47	0.88	0.14	0.14	0.05	0.38	0.14	0.07	0.21	0.11	0.36	0.43	0	0.14	0.15	0.19	0.57	0.11	0	1.57	0.11	1.71	1	0.14	0.06	0.2	0	1.89	0.18	0	0.07	0.23	1.36	0.64	0	0	2.03	0.38	0	0.07	0.21	3.64	2.55	0.08	0	0.21	8.64
6ev	Vep_EUR	Vepsas_Russia	0.43	0.87	0.03	0	0.06	0.22	0.17	0.03	0.33	0.06	0.08	0.08	0	0.08	0.04	0	0.5	0.08	0.08	1.25	0.03	1.33	0.17	0	0.02	0.17	0	1.46	0	0.06	0.25	0.4	1.05	0.52	0.08	0	1.56	0.28	0	0	0.08	5.67	2.94	0.57	1.17	0.57	9.33
5e	Ara_MDE	Arabs-Israel	1.23	1.61	2.63	3.2	5.07	5.47	1.4	1.19	1.9	1.48	5.65	4.8	4.4	4.7	2.52	1.73	11.9	5.65	1.6	10.3	1.55	15.7	13.4	1	1.03	0.32	0	2.17	0.75	0	0.2	0.24	1.71	0.79	0.1	0	2.59	0.27	0	0	0.3	0.6	0.47	0.04	0	0.04	0.8
8se	Arm_MDE	Armenian:Armenia	0.38	0.54	0.71	0.56	0.62	0.62	0.19	0.14	0.5	0.24	0.84	1.19	0.88	0.25	0.56	0.29	3.38	0.53	0.25	5.62	0.2	6.44	4.25	0.12	0.13	0.2	0	1.88	0.12	0	0.06	0.28	1.38	0.7	0.06	0.12	2.12	0.21	0	0.09	0.19	0.88	0.58	0.04	0.25	0.06	1.75
3e	Ass_MDE	Assyrians_Armenia	0.47	0.57	0.5	1	0.56	1	0	0.21	0.33	0.34	1.67	1.67	1	0.83	0.75	0.33	4.5	1.25	0.17	3.67	0.3	10	7.67	0.33	0.25	0.33	0	1.79	0.08	0	0.17	0.27	1.37	0.63	0	0	2.04	0.22	0	0	0.33	1.83	0.39	0	0	0.04	2.67
3e	Aze_MDE	Azerbaijanis	0.32	0.53	0.33	1.5	1	1.22	0.17	0.19	0.17	0.24	1.33	1	0.5	1	0.47	0.22	3.5	1.33	0.83	3.83	0.21	5.17	5.33	0.22	0.16	0.27	0	1.53	0.08	0	0	0.13	1.17	0.47	0	0	1.61	0.22	0.17	0	0.33	0.83	0.72	0.19	0	0.04	1.83
2s	Bed_MDE	BedouinB:Israel(Negev)	1.98	2.44	4.83	7.75	5.67	10.33	2.25	1.83	6	2.35	7.62	10.5	6.75	6.5	4.26	3	25.5	10.12	4	23	2.12	42.75	38.5	3	1.65	0.5	0	4.07	1.12	0	0	0.4	2.77	1.3	0	0	4.31	0.67	0	0	1	0.75	0.33	0.06	0.5	0.06	1.5
5se	Dru_MDE	Druze:Israel(Carmel)	1.03	1.33	2.3	3.5	2.93	5.2	0.8	0.94	1	1.06	3.55	4.2	3.9	2.7	1.61	1.8	10.9	2.85	1.4	10.5	1.07	12.8	13	1.07	0.77	0.36	0	2.68	0.2	0	0.2	0.32	2	0.92	0	0.1	3.02	0.2	0.1	0	0.5	1.5	0.4	0.09	0.2	0.03	1.9
8se	Ira_MDE	Iranian:Iran	1.06	1.28	2.5	3.19	3.33	3.71	0.94	0.94	1.12	0.9	5.09	5.38	2.38	3.25	1.78	1.62	7.19	3.72	0.88	6.56	0.94	9.38	10.62	1.17	0.76	0.28	0	2.16	0.34	0	0	0.3	1.66	0.78	0	0.06	2.26	0.17	0	0	0.5	1.31	0.54	0.08	0.38	0.14	2
5se	Jor_MDE	Jordanian:Jordan	2.26	2.69	5.57	6.2	7.6	10.93	2.9	2.21	4.8	2.6	8.25	8	6.4	6.6	3.89	3.8	15.8	8.7	3	14.9	2.76	19	20.4	3.47	2.09	0.28	0	2.87	0.4	0.07	0.3	0.36	2.01	0.98	0	0	3.33	0	0	0	0.4	1.3	0.4	0.11	0	0.06	2.2
1e	Leb_MDE	Lebanese_Lebanon_	0.87	1.32	3	2	3.33	4	1	1.05	2	1.37	4.75	6.5	2	1.5	1.48	0.67	6.5	3.75	1	4.5	1.16	7	7	0.33	0.84	0.4	0	1.7	0.5	0	0	0	1.28	0.6	0	0	1.77	0.67	0	0	0.5	0.5	0.5	0.44	0	0.25	1.5
3s	Pal_MDE	Palestinian:Israel(Central)	2.38	2.84	5.28	5.83	6.22	12.78	2.5	2.12	4.33	2.76	6.83	9.17	6.17	7.5	3.52	4.78	17.17	7.08	5.33	16.67	2.87	19.67	20	3.89	2.01	0.4	0	3.05	0.42	0	0.17	0.53	2.38	1.31	0	0	3.81	0.33	0	0	0.33	0.67	0.39	0.11	0.33	0.06	1.33
1s	Sam_MDE	Samaritan:Israel	0.93	1.25	2.17	2	0.67	6.33	0.5	0.92	2.5	1.04	4.5	5	2	5.5	2.05	1.67	6.5	4.25	1.5	12.5	1.01	20	22	0.67	0.74	0	0	3.17	0.75	0	1	0.8	2.5	1.14	0	0	3.77	0	0	0	0	2	0.17	0	0	0.06	1.5
2e	Sau_MDE	Saudi-Arabians	1.93	2.31	7.92	7.75	10.83	13	2	1.92	2.75	2.43	12	14.5	7.5	7.25	4.66	3.17	25	11.88	2.25	15.75	2.65	30	33	2.17	1.87	0.3	0	2.87	0.5	0	0.25	0.5	1.76	0.9	0	0	3.17	0.5	0	0	0.25	1.25	0.5	0	0	0.28	1.5
2s	Tur_MDE	Turkish:Turkey	0.59	1.03	0.5	1.75	0.5	1	0.5	0.27	1	0.39	2.38	1.25	2.25	0.75	0.61	0.33	2.25	1.5	0	6.5	0.38	6.75	5.5	0.83	0.25	0	0	2.44	0.25	0	0.75	0.7	2.01	1.01	0.25	0.5	2.8	0.17	0	0	0.75	1.5	1.42	1.22	1.5	0.22	4
2s	Yem_MDE	Yemenite_Jew:Yemen	1.68	2.45	6	7	7.5	14.33	1.5	1.56	3.25	2.22	14.75	13.5	8.5	8.25	4.4	3	33	11.62	3	24	2.16	28.5	46.5	3.83	1.45	0.5	0	3.74	0.5	0	0	0.6	2.68	1.33	0	0	4.17	0.67	0	0	1.25	1	0.5	0	0	0.06	2.75
3e	Aet_OCE	Aeta_Philippines	0.7	0.85	1.56	3.83	3.33	1	0.83	0.68	0.33	0.66	8.67	9.17	2.17	0.83	1.11	0.33	1.33	3.58	1.33	0.5	1.08	0.67	1	0.33	0.55	0	0	0.11	0	0	0	0	0.19	0.11	0	0	0.22	0	0	0	0	0.33	0.11	0	0	0.04	0.17
3e	Agt_OCE	Agta_Philippines	0.62	0.82	1.39	3.83	4.89	0.67	0.17	0.61	0.83	0.74	7.08	7.5	0.67	1.67	0.93	0.44	1.83	2.75	1.83	0	1.16	0.33	1.67	0.78	0.51	0	0	0.13	0.08	0	0	0	0.08	0.1	0	0	0.23	0	0	0	0	0	0	0.07	0	0.1	0
2s	Aus_OCE	Australian:Australia	0.47	0.61	0.75	3.75	1.67	0.83	0.25	0.53	0.75	0.53	4.5	3.5	1.25	1.5	0.61	0.67	1	3.5	0.75	0.25	0.79	0.25	1	0.5	0.46	0	0	0.21	0.12	0.17	0	0.1	0.13	0.1	0	0	0.19	0.33	0.25	0	0	0.25	0	0	0.5	0.06	0
4e	Baj_OCE	Bajo_Indonesia	0.21	0.31	0.17	0.5	0.67	0.17	0	0.12	0.12	0.15	0.5	0.88	0	0.12	0.16	0.08	0	0.38	0.12	0	0.24	0	0.25	0.08	0.11	0	0	0.02	0	0	0	0	0.07	0.05	0	0	0.05	0	0.12	0	0	0.12	0.08	0.06	0.5	0.14	0.12
3e	Bat_OCE	Batak_Philippines	0.42	0.49	0.94	3.33	3.22	1	0.33	0.41	0.17	0.34	4.42	4.33	1	0.5	0.49	0.44	0.5	2.08	0.83	0.17	0.67	0.5	1.67	0.56	0.26	0	0	0.11	0.08	0	0.17	0	0.09	0.08	0	0	0.21	0	0	0	0	0	0.17	0.07	0	0.1	0
2s	Bou_OCE	Bougainville:PapuaNewGuinea	0.34	0.48	0.5	0.75	1.83	0.5	0	0.28	0	0.25	2.88	2.5	0	0.25	0.32	1.5	1	1.5	0.25	0.25	0.43	0.25	3	0.33	0.18	0	0	0.03	0	0.17	0	0.1	0.09	0.01	0	0	0.1	0	0	0	0	0	0.08	0.11	0	0.06	0
10se	Dus_OCE	Dusun:Brunei	0.1	0.31	0	0.35	0.23	0.1	0.05	0.03	0	0.02	0.3	0.3	0.1	0	0.06	0.07	0.05	0.25	0.05	0.1	0.03	0.05	0.1	0.03	0.02	0	0	0.01	0	0.07	0.1	0.04	0.04	0.07	0	0	0.02	0.13	0.05	0.03	0	0.2	0.03	0.09	0.2	0.12	0.05
1s	Haw_OCE	Hawaiian:USA	1.05	1.3	1	4	4	0.33	2	1.15	1	0.5	2.25	4	0.5	1.5	1.21	1.67	2.5	3.25	0.5	0	1.03	0	0	3	0.89	0	0	0.15	0	0.33	0.5	0	0.17	0.13	0	0	0.18	0	0	0	0	2.5	0	0.22	0	0	0
10se	Igo_OCE	Igorot:Philippines	0.07	0.23	0.02	0.15	0.37	0	0	0.01	0.05	0.02	0.12	0.1	0	0	0.03	0.07	0	0.1	0	0.05	0.02	0.1	0	0	0.01	0.12	0	0.01	0	0	0.45	0	0.06	0.07	0	0.05	0.02	0	0	0	0	0.15	0.07	0.07	0	0.03	0.05
3e	Koi_OCE	Koinanbe_Papua_New_Guinea	0.55	0.57	0.28	0.5	3	0.44	0	0.54	0.17	0.53	2	2.17	0.83	0.17	0.74	0.11	0.5	1.67	0.17	0	0.98	0.83	0.33	0.44	0.43	0	0	0.09	0	0	0	0	0.1	0.05	0	0	0.14	0	0	0	0	0	0	0	0	0.04	0
3e	Kos_OCE	Kosipe_Papua_New_Guinea	0.61	0.67	0.61	0.33	2.33	0.33	0.17	0.65	0.33	0.64	2.17	1.83	0.17	0.17	0.77	0	0.83	1	0.33	0	0.98	0	2	0.22	0.55	0	0	0.11	0.08	0	0	0	0.09	0.08	0	0	0.19	0	0	0	0	0	0.06	0.07	0	0.15	0
4e	Leb_OCE	Lebbo_Indonesia	0.11	0.31	0	0.5	0.42	0.08	0	0.07	0.12	0.07	0.81	0.25	0.25	0	0.18	0	0.38	0.38	0.12	0.25	0.1	0	1	0	0.08	0	0	0.04	0	0	0	0	0.06	0.06	0	0	0.04	0	0	0	0	0.12	0	0.03	0	0.02	0
2e	Luz_OCE	Luzon_Philippines	0.13	0.37	0.42	0.25	1	0.17	0	0.12	0	0.14	0.62	0.5	0.25	0	0.21	0	0	1.25	0.25	0	0.13	0	1	0.17	0.13	0	0	0.09	0	0	0.25	0	0.11	0.04	0	0	0.07	0	0	0	0	0	0	0	0	0.03	0
1s	Mao_OCE	Maori:NewZealand	1.51	2.04	2	6	3.33	1.67	2	1.42	1	1.1	1.25	3	2.5	2	1.26	0.33	1	2.25	6.5	3.5	1.53	3.5	1	1.33	1	0.2	0	2.23	0	0	1	0.4	1.4	0.98	0.5	0.5	2.39	0.33	0.5	0.5	0.5	3	1	0	0	0.06	3
8e	Mur_OCE	Murut_Brunei	0.06	0.28	0.06	0.31	0.21	0.04	0	0.02	0	0.02	0.41	0.31	0.06	0	0.04	0	0	0.16	0.06	0	0.03	0	0	0	0.03	0	0	0	0	0.12	0.25	0.07	0.06	0.06	0	0	0.02	0	0	0	0.19	0.19	0.02	0.03	0.25	0.08	0
15s	Pap_OCE	Papuan:PapuaNewGuinea	0.26	0.27	0.38	0.77	0.67	0.4	0.2	0.25	0.23	0.23	1.43	2.1	0.57	0.43	0.25	0.13	0.4	0.85	0.27	0.03	0.38	0.07	0.73	0.24	0.19	0	0	0.06	0	0.02	0.23	0.11	0.07	0.03	0.03	0.03	0.08	0.02	0.13	0	0.03	0.07	0.02	0.06	0.13	0.05	0
2e	Viz_OCE	Vizayan_Philippines	0.18	0.42	0.42	0.75	0.83	0	0	0.15	0.25	0.24	1.5	0.75	0.25	0.25	0.32	0.17	0	0.62	0.25	0.25	0.19	0.5	0	0	0.14	0	0	0.12	0	0	0.25	0	0.12	0.07	0	0	0.13	0	0	0	0	0	0	0.06	0	0	0
1e	Asu_SAS	Asur_India	0.07	0.19	0.67	0.5	1	0	0.5	0.03	0	0.06	0.25	2	0	0	0.14	0	0.5	0.5	0.5	0	0.16	1	1	0	0.07	0	0	0.46	0.25	0	0.5	0.2	0.21	0.13	0	0	0.4	0.33	0	0	0	0	0	0.11	0	0.06	0
1e	BAj_SAS	Balija_India	0.15	0.13	0.17	1	1.67	0	0	0.08	0	0.09	0.25	1	0	0.5	0.08	0	0	0	0	2	0.05	1	1	0	0.07	0.4	0	0.41	0	0	0	0	0.45	0.2	0	0	0.56	0	0	0	0.5	0.5	0.17	0	0	0	0
2s	Bal_SAS	Balochi:Pakistan	0.57	0.92	1.25	1.5	1.17	0.83	1	0.39	1.5	0.3	1.25	2.5	2	1.5	0.75	0.5	3.25	1.5	0.75	3.25	0.43	4.5	5	0.17	0.32	0.4	0	1.61	0.25	0	0	0.2	1.09	0.54	0	0	1.61	0.5	0	0.12	0.25	2.5	0.5	0.06	0	0.06	3.25
86	BEB_SAS	Bengali_from_Bangladesh	0.19	0.28	0.1	0.25	0.31	0.18	0.05	0.04	0.1	0.06	0.42	0.51	0.08	0.12	0.15	0.05	0.52	0.3	0.09	0.72	0.06	0.8	0.63	0.02	0.04	0.07	0.06	0.7	0.05	0.03	0.08	0.12	0.59	0.28	0.02	0.08	0.75	0.07	0.05	0.01	0.13	0.77	0.25	0.19	0.57	0.09	0.99
4se	Ben_SAS	Bengali:Bangladesh	0.12	0.2	0.08	0.25	0.25	0.17	0	0.01	0	0.08	0.25	0.25	0.25	0.12	0.12	0.08	0.25	0.25	0	1	0.05	0.75	0.5	0.17	0.04	0.1	0	0.57	0	0	0	0.05	0.5	0.21	0	0	0.58	0.08	0	0	0	0.75	0.33	0.11	0	0.05	0.75
7se	Bra_SAS	Brahmin:India	0.38	0.56	0.71	1.29	1	0.38	0.29	0.18	0.43	0.17	1.04	1.36	0.57	0.43	0.42	0.33	1.07	0.5	0.07	1.57	0.22	2.14	1.71	0.43	0.16	0	0.29	1.17	0.14	0.1	0.14	0.06	0.88	0.41	0	0.14	1.17	0.38	0	0	0.07	0.64	0.29	0.16	0.14	0.05	1.43
8e	BUm_SAS	Burmese:Myanmar	0.08	0.17	0.08	0.31	0.17	0.17	0.12	0.04	0	0.04	0.53	0.81	0	0.19	0.09	0.04	0.12	0.34	0	0.12	0.05	0	0.25	0.04	0.04	0.03	0	0.13	0.03	0.04	0.06	0.05	0.14	0.12	0.06	0.06	0.11	0.08	0.06	0.03	0.06	0.75	0.25	0.28	0.5	0.2	0.38
2s	Bur_SAS	Burusho:Pakistan	0.24	0.48	0.33	0.75	0.5	0	0	0.04	0.25	0.11	1	0.25	0.5	0.25	0.14	0.5	0.5	0.25	0.25	2.25	0.05	2.25	2	0	0.04	0.2	0	1.19	0.38	0.17	0	0.5	1.12	0.59	0.25	0.75	1.35	0.33	0.25	0	0.5	2.25	1.08	1	1	0.19	1.75
3e	Dha_SAS	Dhaka_Bangladesh_	0.11	0.18	0.11	0	0.11	0.22	0	0.04	0	0.03	0.33	0.5	0.17	0	0.11	0	0.17	0.25	0.17	0.5	0.04	0.83	1	0	0.01	0.13	0	0.37	0	0	0.33	0	0.39	0.15	0	0	0.48	0.11	0	0	0	0.33	0.33	0.04	0	0.15	0.33
98	GIH_SAS	Gujarati_Indian_Houston_Texas	0.18	0.29	0.08	0.17	0.3	0.18	0.05	0.04	0.07	0.05	0.42	0.44	0.1	0.07	0.16	0.05	0.45	0.22	0.06	0.95	0.04	1.02	0.93	0	0.03	0.06	0.05	0.81	0.05	0	0.05	0.08	0.68	0.32	0.05	0.03	0.87	0.09	0.02	0.02	0.09	0.73	0.26	0.09	0.39	0.05	1.23
1e	Gon_SAS	Gond_India	0.12	0.15	0.17	0.5	1.67	0.33	0	0.07	0	0.06	0.5	0.5	0	0.5	0.2	0.33	0	0.75	0.5	0.5	0.08	0	2	0	0.02	0	0	0.12	0	0	0	0	0.1	0.12	0	0	0.12	0	0	0	0	0	0	0	0	0	0.5
1e	Gup_SAS	Gupta_India	0.22	0.25	0.33	1	0.33	0	0	0.01	0	0.03	0	0	0	0.5	0.08	0	1	0.25	0	0.5	0.12	1	2	0	0.02	0.2	0	0.61	0.25	0	0	0.6	0.5	0.19	0	0	0.62	0	0	0	0	0.5	0.17	0	0	0.12	0.5
2s	Haz_SAS	Hazara:Pakistan	0.23	0.33	0	0.25	0.17	0.33	0	0.01	0	0.06	0.38	0.75	0.75	0	0.07	0	0.25	0	0	2	0.05	2.25	1.5	0	0.01	0.2	0	1.04	0.38	0	0.5	0.6	0.78	0.52	0.75	0.75	1.3	0.33	0	0	0	3.75	2.33	3.33	10	1.59	3
1e	Ho_SAS	Ho_India	0	0	0	0	0	0	0	0	0	0	0	0	0	0	0	0	0	0	0	0	0	0	0	0	0	0	0	0	0	0	0	0	0	0	0	0	0	0	0	0	0	0	0	0	0	0	0
2s	Iru_SAS	Irula:India	0.14	0.15	0.33	0.25	0.17	0	0	0.02	0	0.07	0.5	0.5	0.5	0.5	0.11	0.17	0.25	0.25	0	1.25	0.06	0.75	1	0	0.02	0	0	0.59	0	0	0	0	0.41	0.13	0	0	0.54	0	0	0	0.25	0.75	0.17	0.17	1	0.06	1
102	ITU_SAS	Indian_Telugu_from_the_UK	0.16	0.22	0.15	0.32	0.35	0.22	0.05	0.04	0.08	0.06	0.52	0.59	0.14	0.09	0.18	0.06	0.53	0.3	0.07	0.74	0.06	1.03	1.1	0.03	0.03	0.06	0.03	0.63	0.03	0.01	0.04	0.13	0.53	0.25	0.03	0.03	0.72	0.08	0.01	0.01	0.12	0.46	0.18	0.07	0.2	0.05	0.62
2s	Kal_SAS	Kalash:Pakistan	0.26	0.55	0	0.5	0	0.33	0	0.02	0	0.04	0.12	1	0	0.25	0.09	0	0.5	0.12	0	0.75	0	0.75	1.5	0.33	0	0	0	1.48	0.25	0	0.25	0.1	1.08	0.43	0	0.25	1.49	0	0	0	0.5	1.75	0.75	0.56	0	0.16	3
3se	Kap_SAS	Kapu:India	0.13	0.21	0.22	0.5	0.33	0.11	0.17	0.04	0	0.05	0.5	0.33	0	0.17	0.18	0.22	0.5	0.17	0	1.33	0.11	0.5	0	0	0.04	0.07	0	0.5	0	0.11	0.33	0.2	0.45	0.22	0	0	0.57	0.11	0	0	0.17	0.5	0.44	0.22	0	0.08	0.83
1s	Kho_SAS	Khonda_Dora:India	0.1	0.15	0	0	0	0	0	0.03	0	0.04	0.25	0.5	0.5	0.5	0.11	0	0	0.25	0.5	0.5	0.11	1	0	0	0.08	0	0	0.1	0	0	0.5	0	0.07	0.05	0	0	0.2	0	0	0	0	0	0.17	0.22	0	0.06	1
1e	Kol_SAS	Kol_India	0.17	0.19	0	0.5	0.33	0	0	0.04	0	0.08	0.5	0.5	0	0	0.11	0	0.5	0.25	0	0.5	0.04	1.5	3	0	0.07	0.2	0	0.46	0.25	0	0	0	0.38	0.13	0	0	0.5	0.33	0	0	0	1.5	0	0	0	0.06	0.5
1e	Ksh_SAS	Kshatriya_India_	0.2	0.58	0.33	1	0.67	0	0	0.03	0	0.1	0.5	0	0	0.5	0.16	0	2	0.25	0.5	0.5	0.07	0.5	1	0	0.08	0	0	1.14	0	0	0	0.2	0.79	0.36	0	0	0.87	0	0	0	0	0.5	0	0.33	0	0.12	1.5
1e	Kur_SAS	Kurmi_India	0.16	0.19	0.17	0.5	0.33	0	0.5	0.07	0	0.05	1	1.5	0	0	0.2	0.67	1	0.25	0	0.5	0.18	0.5	2	0	0.06	0	0	0.66	0	0	0	0	0.4	0.24	0	0	0.42	0	0	0	0	0.5	0	0	0	0.06	3
2s	Kus_SAS	Kusunda:Nepal	0.1	0.16	0.08	0.75	0.17	0.33	0.25	0.05	0	0.03	0	0.75	0.25	0.25	0.11	0.33	0.75	0.62	0	0.5	0.06	0.5	0.5	0.17	0.03	0	0	0.26	0	0	0.25	0.3	0.33	0.13	0	0	0.23	0.33	0	0	0	1.75	0.75	0.72	3	0.38	1.5
1e	MAd_SAS	Madhya-Pradesh_India	0.02	0.17	0	1	0.33	0	0	0.03	0	0.07	0	0.5	0	0	0.1	0.33	0.5	0	0	0.5	0.01	0	0	0	0	0	0	0.54	0	0	0	0	0.22	0.13	0	0	0.4	0	0	0	0	1	0.33	0	0	0.06	0.5
2s	Mad_SAS	Madiga:India	0.11	0.18	0.25	1.25	0.5	0.33	0.25	0.04	0.25	0.05	0.75	1.25	0.25	0.25	0.18	0.17	0.5	0.38	0	1.5	0.07	0.25	2.5	0.17	0.03	0.1	0	0.47	0	0	0	0.1	0.52	0.2	0	0	0.45	0	0	0	0	0	0.17	0.17	0	0.12	0.75
2s	Mak_SAS	Makrani:Pakistan	1.23	1.74	2.75	3.75	3.33	3.17	2	1.23	0.75	0.67	4.12	3.25	3.5	3.5	1.96	1.83	5.25	5	2.75	4.5	1.21	6.5	5	1.33	1.09	0	0	1.77	0.12	0	0.25	0.4	1.22	0.61	0	0	2.07	0	0	0	0.25	1.5	0.33	0.22	0	0.16	2
2s	Mal_SAS	Mala:India	0.09	0.18	0.08	1	0.33	0.17	0.25	0.03	0	0.05	1	0.5	0.25	0	0.09	0.17	0.25	0.5	0.25	1	0.12	1	2.5	0.33	0.04	0.1	0	0.37	0	0	0	0	0.47	0.16	0	0	0.41	0.17	0	0	0	0.25	0	0.06	0	0.03	0.75
1e	Mar_SAS	Marwadi_India	0.17	0.11	0	0	0.33	0.33	0	0.07	0.5	0.02	0.25	0	0	0	0.13	0	0.5	0	0	0	0.01	1	1	0	0.04	0	0	0.54	0	0	0	0.2	0.4	0.28	0	0	0.62	0	0	0	0	0.5	0.17	0	0	0	0
1e	MAy_SAS	Malayan_India	0.11	0.15	0.17	0	0	0.33	0	0.14	0	0.12	0.5	2.5	0	0	0.17	0.33	0	0.25	0	0.5	0.18	1	1	0.33	0.07	0	0	0.17	0	0	0	0.2	0.21	0.04	0	0	0.24	0	0	0	0	0	0	0	0	0	0
1e	Ori_SAS	Orissa_India	0.1	0.19	0	0	0.33	0	0.5	0.04	0	0.02	0	0.5	0	0	0.03	0	0	0.25	0	1	0.04	1.5	1	0	0	0	0	0.4	0.25	0	0	0	0.33	0.3	0	0	0.49	0	0	0	0.5	1	0.17	0.11	0	0.06	1.5
2s	Pat_SAS	Pathan:Pakistan	0.2	0.32	0.08	0	0	0.5	0	0.02	0.5	0.08	0.5	0.25	0.25	0	0.15	0	1.5	0	0	3.25	0.09	1.5	2.5	0	0.02	0.2	0	1.31	0	0	0	0	0.96	0.52	0	0.25	1.66	0.33	0	0	0.25	2.5	0.75	0.17	0.5	0.03	1.75
88	PJL_SAS	Punjabi_Lahore_Pakistan	0.26	0.4	0.14	0.25	0.36	0.22	0.05	0.05	0.12	0.09	0.5	0.56	0.15	0.14	0.21	0.1	0.61	0.32	0.03	1.44	0.06	1.53	1.57	0.02	0.05	0.09	0.03	1.1	0.08	0.02	0.09	0.13	0.89	0.44	0.03	0.07	1.2	0.12	0.03	0.01	0.11	1.01	0.37	0.16	0.45	0.09	1.37
5se	Pun_SAS	Punjabi:Pakistan	0.19	0.33	0.17	0.3	0.2	0.33	0	0.03	0.2	0.06	0.4	0.6	0.1	0	0.13	0.27	0.8	0.2	0	1.3	0.04	1	1.6	0.07	0.03	0.16	0.4	0.87	0	0.07	0.1	0.16	0.68	0.38	0	0	0.95	0.27	0.1	0.05	0	0.8	0.4	0.11	0.8	0.09	1.3
2s	Rel_SAS	Relli:India	0.12	0.3	0.17	0	0	0.17	0	0.04	0	0.05	0.5	0.75	0.25	0	0.17	0	0.5	0	0	2	0.07	2	1	0.17	0.02	0	0	0.62	0.12	0	0	0.1	0.57	0.32	0	0	0.76	0.33	0	0.12	0	1	0.08	0.33	1.5	0.03	0.75
1e	San_SAS	Santhal_India	0.11	0.11	0.17	0.5	1.33	0.33	0	0.01	0.5	0.15	0.5	0	0	0.5	0.15	0	0.5	0.5	0.5	0.5	0.08	1	0	0	0.04	0	0	0.14	0	0	0	0	0.14	0.14	0	0	0.15	0	0.5	0	0.5	1	0.33	0	0	0.12	0.5
2s	Sin_SAS	Sindhi:Pakistan	0.36	0.64	0.25	0.75	0.33	0.33	0	0.15	0	0.11	0.75	0.75	0.25	0.75	0.23	0.67	1	0.75	0.25	2	0.09	1.75	3.5	0.17	0.11	0	0	1.29	0	0	0	0.2	1.03	0.49	0	0.25	1.47	0.67	0	0	0	0.5	0.42	0.22	0	0.03	1
101	STU_SAS	Sri_Lankan_Tamil_from_UK	0.17	0.22	0.14	0.28	0.34	0.28	0.06	0.05	0.07	0.07	0.62	0.65	0.13	0.13	0.22	0.03	0.56	0.34	0.07	0.87	0.07	1.08	0.91	0.05	0.04	0.07	0.04	0.63	0.05	0.02	0.04	0.07	0.54	0.25	0.02	0.07	0.71	0.04	0.04	0.01	0.06	0.52	0.21	0.1	0.19	0.05	0.73
1e	Tam_SAS	Tamang_Nepal	0.04	0.09	0.17	0	0	0	0	0.05	0	0.05	0.25	0	0	0	0.08	0	0	0	0	0	0.05	0	0	0	0.03	0.2	0	0.11	0	0	0	0	0.09	0.05	0	0	0.22	0	0	0	0	1.5	0.17	0.11	1	0.5	0
1e	Tha_SAS	Thakur_India	0.14	0.25	0.17	1	0	0.33	0	0	0	0.05	0.5	1	0	0	0.15	0	0.5	0.25	0	1	0.08	1.5	0	0	0.02	0	0	0.65	0.25	0	0	0	0.64	0.24	0	0	0.82	0	0	0	0	0.5	0.17	0	0	0.06	2.5
2s	Yad_SAS	Yadava:India	0.13	0.23	0.17	0.25	0	0.17	0.5	0.02	0	0.04	0.25	0.75	0	0.25	0.17	0	1	0.38	0.5	1	0.05	1	1	0.17	0.01	0.2	0.5	0.66	0.12	0	0.5	0	0.59	0.19	0	0	0.61	0	0	0	0	0.5	0.25	0.17	0.5	0.19	0.5
18ev	Bur_SIB	Buryats	0.06	0.12	0.03	0.11	0.06	0.06	0	0.02	0	0.02	0.08	0.08	0	0.03	0.05	0.02	0.14	0.08	0	0.36	0.02	0.5	0.61	0.02	0.01	0.13	0	0.25	0.07	0.19	0.03	0.07	0.25	0.14	0.11	0.08	0.27	0.11	0.14	0.1	0.08	2.42	1.27	1.54	2.83	2.16	1.39
12sev	Eve_SIB	Even:Russia	0.03	0.09	0	0	0	0.11	0	0.01	0	0.01	0	0.04	0.04	0	0.02	0	0	0	0.04	0.17	0.01	0.29	0.08	0	0.01	0.03	0	0.16	0.02	0.19	0.25	0.17	0.17	0.14	0.21	0.29	0.14	0.11	0.04	0	0.33	6.62	7.64	10.29	31.25	13.19	4.46
14ev	EVk_SIB	Evenks	0.02	0.04	0.01	0.07	0.05	0.1	0	0.01	0	0.01	0.11	0.11	0	0	0.02	0	0.04	0.02	0	0.11	0.02	0.07	0	0	0	0.04	0.14	0.06	0.05	0.1	0.04	0.11	0.08	0.07	0.11	0.21	0.06	0.05	0.11	0	0.04	2.57	2.55	3.35	8.93	5.64	1.36
3e	For_SIB	Forest-Nenets	0.09	0.21	0	0	0.11	0	0	0.01	0	0.02	0	0	0	0	0.02	0	0	0	0	0.33	0.02	0	0	0	0.01	0.13	0	0.26	0	0	0	0.2	0.34	0.14	0	0	0.39	0.22	0	0.08	0.17	2.67	1.89	2.26	3.33	1.54	2.67
3e	Ket_SIB	Kets_Russia	0.13	0.19	0	0	0	0	0	0	0	0.01	0	0	0	0.17	0.01	0	0	0.08	0	0	0	0.33	0	0	0	0.2	0	0.35	0.25	0.11	0	0.07	0.29	0.12	0	0	0.38	0.11	0.17	0	0.33	1	2.22	1.52	3.67	1.67	1.33
7ev	Kha_SIB	Khantys	0.15	0.32	0.05	0.07	0	0	0	0.02	0	0.01	0.11	0.07	0.07	0	0.03	0.14	0.07	0.11	0	0.36	0.01	0.57	0.29	0	0.01	0.09	0.14	0.64	0.11	0.33	0.5	0.26	0.63	0.34	0.07	0.21	0.71	0.14	0.5	0.07	0.29	5	2.45	4.94	8.14	1.46	5.5
8sev	Man_SIB	Mansi:Russia	0.21	0.39	0.04	0.12	0.08	0.12	0	0.01	0	0.03	0.22	0.12	0.06	0.25	0.05	0.08	0.12	0.03	0	1.31	0.02	0.69	0	0.04	0.01	0.12	0.25	0.99	0.09	0.04	0.12	0.33	0.77	0.41	0.19	0.5	1	0.25	0.19	0.09	0.38	7.69	2.96	5.92	14.5	1.51	8
1v	Nen_SIB	Nenets	0.13	0.23	0	0	0	0	0	0.01	0	0.03	0	0	0.5	0	0.02	0	0.5	0	0	0.5	0.04	0.5	0	0	0	0	0	0.53	0	0.33	0	0.6	0.52	0.34	1	1	0.59	0.33	0	0.25	0	12	4.33	11.33	27	1.75	6.5
2e	Nga_SIB	Nganasans	0.03	0.09	0.08	0	0	0	0	0.02	0.25	0.03	0	0	0	0	0.05	0	0	0.12	0	0	0.03	0.25	0	0	0.01	0	0	0.09	0	0	0	0.1	0.06	0.01	0.25	0	0.12	0	0	0	0	1.75	2.92	3.72	1.5	3.84	1.25
7e	Sak_SIB	Sakha	0.03	0.08	0	0	0	0.14	0	0.01	0	0	0	0	0	0	0.03	0	0	0	0	0.36	0	0.21	0.14	0	0.01	0.06	0	0.15	0.07	0.14	0.14	0.2	0.12	0.06	0	0.07	0.18	0.05	0	0.07	0.29	3.07	1.88	1.68	3.71	3.71	1.14
3e	Sel_SIB	Selkups_Russia	0.13	0.24	0.17	0.17	0	0	0.17	0.01	0	0.02	0	0	0	0.33	0.03	0	0.33	0	0.17	0.33	0.07	0.83	0.33	0	0.03	0.33	0	0.36	0.33	0.11	0.5	0.13	0.37	0.21	0.17	0.17	0.45	0.11	0.33	0	0.17	2.83	1.56	2.04	5	2.44	2
2e	Sho_SIB	Shor_Russia	0.19	0.35	0	0.25	0	0.17	0	0.02	0	0.04	0	0	0	0	0.05	0.17	0.25	0	0	0.75	0.01	0.5	0.5	0	0.02	0.1	0	0.62	0.25	0.33	0	0.2	0.51	0.3	0.25	0.25	0.74	0	0	0.12	0.25	1.5	1.17	1.11	2.5	1.78	3.25
2s	Tub_SIB	Tubalar:Russia	0.27	0.49	0.08	0	0	0.17	0	0.04	0.25	0.05	0.25	0.25	0	0.25	0.06	0.17	0	0.12	0	1	0.01	1.5	0	0.17	0.02	0.3	1.5	1.04	0.25	0.83	0.5	1.3	0.96	0.64	0	0.75	1.1	0.33	0	0.38	1	6.25	2.25	6.17	16	2.22	6.25
3e	Tun_SIB	Tundra-Nenets	0.08	0.18	0	0	0	0	0	0	0	0.01	0.25	0.17	0	0	0.01	0	0	0	0	0	0	0.33	0	0	0	0.27	0	0.43	0.08	0	0	0.13	0.32	0.1	0	0	0.45	0.11	0.17	0.17	0	2.5	1.22	1.74	2	2.17	1.5
3e	Tuv_SIB	Tuvinians	0.06	0.14	0.06	0	0.22	0	0	0	0	0	0	0	0	0	0.02	0.11	0.17	0.17	0	0.33	0	0.17	0	0	0	0.07	0	0.28	0.17	0.22	0.17	0.33	0.34	0.14	0.33	0.5	0.32	0.11	0	0.17	0	2.83	1.56	1.19	3.33	2.15	1.33
4sev	Yak_SIB	Yakuts	0.06	0.13	0.04	0	0.08	0	0.12	0	0.12	0.01	0	0	0.25	0	0.03	0.25	0	0	0	0.25	0	0.38	0.25	0.08	0	0.05	1	0.24	0	0.75	0.75	0.5	0.38	0.21	0.38	0.38	0.25	0.42	0.5	0.25	0.12	8.25	3.33	8.28	24	3.42	4.38
1	Alt_XXX	Denisova5	11.43	11.81	28.5	52.5	70.33	24.33	8	9.78	10	10.55	116.25	124.5	19.5	18.5	15.1	9.33	21	67.5	14	10	17.26	14.5	31	11	8.52	1.2	0	5.59	1.75	0.67	0.5	1.4	5.1	2.65	0.5	0.5	7.24	1.33	2	0	2	4.5	3.5	3.78	8	1.19	7.5
1	Cha_XXX	Chagyrskaya	10.88	11.36	26.17	51	68.33	24.67	7	9.32	10	10.06	113.25	118.5	15	16	14.16	7.67	19.5	64.5	13	11.5	16.12	14.5	33	10	8.13	1.4	0	5.97	1.5	1	1	1.4	5.28	2.81	1	0.5	7.28	1.67	2	0	2.5	5	3.67	3.56	9	1.25	6.5
1	Den_XXX	DenisovaPinky	12.91	17.77	28.17	55.5	73.33	23	11.5	12.43	9	11.61	98.75	87.5	23	17	23.03	9.67	22	63.75	15	3.5	19.4	4.5	20	14	12.56	1	0	3	0.75	1	2	1.6	3.28	1.69	0.5	0.5	4.22	0.33	1	0.25	1.5	4	1.83	3.67	3	0.75	2.5
1	Lbk_XXX	Shtuttgart	0.32	0.64	0	0	0	0	0	0.03	0	0.11	0	0	0	0	0.17	0	1	0	0	4.5	0.08	3	3	0	0.05	0	0	1.86	0.25	0	0	0	1.31	0.82	0	0	2.08	0	0	0	0	3	0.33	0	0	0.12	3
1	Los_XXX	Loschbour	0.33	0.53	0	0.5	0	0	0	0.01	0	0.06	0	0.5	0	0	0.05	0	0	0.25	0	2	0.03	0.5	0	0	0.03	0.2	1	1.47	0.5	0	0	0.4	1.34	0.67	0	0	1.51	0.33	0	0	0	2.5	0.33	0	0	0	3.5
1	Ust_XXX	Ustishim	0.51	0.68	2.17	4	4.33	3	0.5	0.47	1.5	0.59	5.75	4.5	0	1	1.09	0.33	2.5	3.75	1	0.5	0.82	3	3	0.67	0.46	0	0	0.45	0	0	0	0	0.4	0.2	0	0	0.55	0	0	0	0	0	0.5	0.67	0	0.12	0
1	Vin_XXX	Vindija	11.22	11.51	26.17	54.5	69.33	24	7	9.35	10	10.1	113.25	118.5	15	17	14.44	7.67	19.5	63.75	13	12.5	16.41	14.5	35	11	8.19	1.8	0	6.22	1.75	0.67	1	2	5.33	2.78	1	0.5	7.4	1.33	2	0	2	6	3.83	4	7	1.31	7
1	RND_XXX	Random1_as_Den_XXX	0	0	0	0	0	0	0	0	0	0	0	0	0	0	0	0	0	0	0	0	0	0	0	0	0	0	0	0	0	0	0	0	0	0	0	0	0	0	0	0	0	0	0	0	0	0	0
1	Rnd_XXX	Random2_as_Cha_XXX	0	0	0	0	0	0	0	0	0	0	0	0	0	0	0	0	0	0	0	0	0	0	0	0	0	0	0	0	0	0	0	0	0	0	0	0	0	0	0	0	0	0	0	0	0	0	0
coeff	normalization		0.73	1.03	2.64	4.62	3.8	2.5	1.55	1.02	1.76	0.71	7.8	7.62	2.09	2.18	0.77	1.74	2.5	5.38	1.96	1.11	1.36	1.11	2.15	1.64	0.71	0.48	0.59	0.25	0.51	0.63	0.63	0.67	0.19	0.12	0.62	0.74	0.3	0.59	0.62	0.52	0.64	0.74	0.44	0.58	0.83	0.45	0.71
[truncated: 197 more columns]

## Sheet: IBD-Normalized-number
Table S1 NORMALIZED NUMBER OF SHARED IBD FRAGMENTS PER PAIR OF INDIVIDUALS
Number of	Population ID	Population name	ACB_AFR	ASW_AFR	Ban_AFR	Bia_AFR	Con_AFR	Din_AFR	Esa_AFR	ESN_AFR	Gam_AFR	GWD_AFR	JuX_AFR	Kho_AFR	Luh_AFR	Luo_AFR	LWK_AFR	Man_AFR	Mas_AFR	Mbu_AFR	Men_AFR	Moz_AFR	MSL_AFR	Sah_AFR	Som_AFR	Yor_AFR	YRI_AFR	Cac_AMR	Cha_AMR	CLM_AMR	Col_AMR	Kar_AMR	May_AMR	Mix_AMR	MXL_AMR	PEL_AMR	Pia_AMR	Pim_AMR	PUR_AMR	Que_AMR	Sur_AMR	Wic_AMR	Zap_AMR	Ale_ARC	Chu_ARC	Esk_ARC	Ite_ARC	Kor_ARC	Tli_ARC
people			94	53	s6	s2	e3	s3	s2	92	s2	110	s4	s2	s2	s2	87	s3	s2	s4	s2	s2	73	s2	s1	s3	101	e5	s1	93	e4	s3	s2	s5	58	83	s2	s2	104	s3	s2	e4	s2	s2	se6	se9	s1	e16	s2
94	ACB_AFR	African_Caribbeans_in_Barbados	44.55	34.15	23.75	28.99	31.79	18.1	32.58	41.62	21.7	34.54	14.93	15.17	21.3	23.3	35.8	23.4	14.32	22.33	32.83	8.25	40.46	6.58	10.15	33.34	45.62	0.74	0.02	7.05	0.18	0.01	0.13	0.76	4.48	4.22	0.01	0.26	9.96	0.06	0	0.03	0.19	0.37	0.21	0.03	0.05	0.02	0.69
53	ASW_AFR	Americans_of_African_Ancestry_USA	33.81	25.33	22.72	30.45	33.62	17.18	22.18	29.13	18.51	30.16	15.86	15.78	20.57	21.63	35.18	20.8	14.69	25.72	23.05	7.92	28.39	6.43	10.74	25.71	34.44	0.78	0.3	7.07	0.37	0.26	0.51	1.14	5.54	4.66	0.31	0.44	9.48	0.36	0.24	0.34	0.64	0.81	0.36	0.17	0.1	0.04	1.02
6s	Ban_AFR	BantuTswana:BotswanaOrNamibia	24.28	23.15	53.83	49.18	47.38	32.24	32.79	24.63	21.88	19.32	78.4	82.25	45.09	42.48	40.23	23.72	31.56	47.54	25.42	9.59	19.8	7.64	21.9	35.35	25.18	0.71	0	4.58	0.1	0	0.26	0.62	2.5	2.61	0	0.3	6.34	0.18	0	0.03	0.52	0	0	0.02	0	0	0
2s	Bia_AFR	Biaka:CentralAfricanRepublic	29.92	30.7	50.61	170.67	165.75	44.14	30.74	29.46	23.41	24.12	64.55	62.95	47.07	48.84	45.75	25.16	33.18	127.75	28.25	7.4	26.37	6.96	21.73	31.79	27.84	0.87	0	4.98	0.25	0	0.15	0.63	3.3	3.25	0	0.41	7.93	0.1	0	0	0.15	0.41	0.06	0	0	0	0
3e	Con_AFR	Congo-pygmies	32.82	33.82	47.62	176.01	190.09	40.7	22.66	32.19	17.66	26.91	71.16	70.84	43.88	44.65	54.3	19.01	32.44	134.73	24.06	7.63	28.54	6.49	20.53	25.68	30.25	1.09	0	5.86	0.3	0	0	0.5	3.86	3.44	0	0.4	8.83	0.15	0	0	0.43	0	0	0	0	0	0
3s	Din_AFR	Dinka:Sudan	18.6	17.59	32.11	42.81	40.41	128.87	19.05	17.65	20.34	21.32	28.23	27.88	47.17	56.04	40.83	24.77	75	59.69	21.16	13.81	18.1	11	60.24	22.44	18.88	0.25	0	4.15	0.15	0.18	0	0.72	2.58	1.88	0	0	5.43	0.09	0	0	0	0.12	0.06	0.06	0.23	0	0.13
2s	Esa_AFR	Esan:Nigeria	32.72	22.39	31.1	27.65	21.63	19.14	50.32	35.68	25.88	22.01	10.32	11.06	28.34	27.2	27.45	27.5	19.3	19.13	32.85	7.43	21.95	9.15	10.68	51.85	39.14	0.93	0	4.47	0.13	0	0	0.39	2.64	2.92	0	0.23	6.19	0.18	0	0	0.25	0	0	0.06	0	0	0
92	ESN_AFR	Esan_in_Nigeria	41.18	29.12	23.99	28.77	31.37	17.26	35.66	44.84	16.78	28.03	14.35	14.49	22.11	23.49	37.06	19.48	14.4	22.48	22.53	6.98	27.6	5.41	9.71	36.62	48.52	0.63	0	5.76	0.17	0	0.07	0.56	3.38	3.6	0	0.25	8.55	0.05	0	0.03	0.12	0.03	0	0.03	0	0	0.02
2s	Gam_AFR	Gambian:Gambia	21.68	18.74	21.22	21.92	17.72	19.7	25.58	17	45.45	40.39	11.03	11.81	22.94	22.97	16.58	53.9	16.21	16.01	42.13	16.63	32.01	12.52	13.88	32.18	20.1	0.76	0	4.31	0.13	0	0.71	1.2	3.37	2.26	0	0.22	6.37	0.17	0	0	0.24	0.66	0.19	0.17	0	0	0.45
110	GWD_AFR	Gambian_in_Western_Divisions,_Gambia	33.92	29.8	18.4	22.9	25.47	20.18	21.35	27.66	39.54	66.55	13.54	13.66	16.7	19.28	28.93	43.36	15.44	18.88	40.19	11.87	49.12	11.38	13.36	23.42	32.48	0.65	0	6.95	0.18	0	0.07	0.84	5.09	3.67	0	0.14	10.03	0.06	0	0.03	0.25	0.1	0.02	0.02	0.01	0	0.07
4s	JuX_AFR	Ju_hoan_North:Namibia	15.75	16.57	72.43	66.18	72.43	29.72	10.82	15.1	11.88	14.58	221.29	236.77	28.02	27.95	27.29	12.33	40.28	74.1	14	5.23	16.44	5.1	31.75	12.04	14.23	0.54	0	3.16	0.16	0.04	0.05	0.28	1.92	1.81	0	0.05	4.35	0.12	0	0.03	0.28	0.05	0.04	0.04	0.1	0	0
2s	Kho_AFR	Khomani_San:SouthAfrica	16.11	16.54	73.93	64.26	71.39	29.06	11.78	15.06	12.36	14.74	239.92	212.53	27.94	30.18	26.95	11.49	42.44	72.33	14.23	4.13	16.54	3.95	29.4	13.67	14.14	0.52	0	3.25	0.06	0	0	0.31	2.12	1.61	0	0.11	4.59	0	0	0.06	0.11	0.21	0.04	0.03	0	0	0.11
2s	Luh_AFR	Luhya:Kenya	21.58	20.77	44.67	44.97	43.11	45.79	29.31	22.5	22.94	17.36	27.31	26.44	54.78	52.12	47.2	23.25	37.3	52.64	25.45	10.5	18.04	7.06	23.82	30.34	22.25	0.6	0	4.33	0.24	0	0.22	0.85	2.63	2.46	0	0.2	5.91	0.15	0	0	0.22	0	0.18	0	0	0	0
2s	Luo_AFR	Luo:Kenya	23.55	21.98	41.96	46.87	44.01	56.4	27.88	23.85	22.85	20.12	26.49	28.83	52.94	61.47	47.99	23.53	47.65	57.52	24.67	10.12	19.61	8.52	32.1	31.82	24.31	0.39	0	4.44	0.11	0	0.21	0.91	2.86	2.7	0	0	6.26	0.15	0	0	0.63	0.59	0.08	0	0	0	0.2
87	LWK_AFR	Luhya_in_Webuye_Kenya	35.2	34.94	39.02	44	52.47	38.54	26.71	36.68	16.06	28.97	24.19	24.29	47.43	47.27	81.01	19.07	34.31	48.56	22.3	9.64	29.49	8.14	24.58	25.69	36.04	0.58	0	7	0.21	0	0.13	0.71	4.47	4.11	0	0.11	9.99	0.12	0	0.08	0.24	0.05	0.03	0	0.01	0.02	0.12
3s	Man_AFR	Mandenka:Senegal	23.61	21.01	23.02	22.99	19.14	24.08	28.21	19.73	53.43	44.62	11.81	10.39	22.64	23.62	19.74	62.36	17.26	17.43	42.6	12.83	35.03	12.11	13.79	31.84	22.88	0.73	0.33	4.61	0	0.11	0.32	1.36	3.77	2.3	0	0.29	6.88	0	0	0	0.31	0	0.07	0	0	0	0.3
2s	Mas_AFR	Masai:Kenya	14.68	14.89	31.4	32.59	32.55	73.4	18.8	14.85	16.21	16.14	39.38	41.41	37.4	47.87	35.78	17.66	79.6	44.41	15.47	15.16	13.68	15.76	69.44	15.47	14.79	0.46	0	4.79	0.44	0	0	0.85	3.32	2.28	0	0	6.24	0.27	0.2	0.11	0.2	0.18	0.48	0	0	0.06	0.38
4s	Mbu_AFR	Mbuti:Congo	23.19	26.11	48.35	128.07	133.66	60.01	20.95	23.15	16.66	19.92	73.75	72.2	53.23	57.27	49.45	18.9	45.57	216.11	20.17	7.01	20.47	5.88	27.86	21.15	21.31	0.75	0	4.7	0.3	0.04	0	0.66	2.73	2.59	0	0.31	6.69	0.24	0	0.11	0.4	0.06	0.11	0.05	0	0.01	0.06
2s	Men_AFR	Mende:SierraLeone	32.96	23.35	24.58	25.26	23.57	20.48	32.85	23.01	41.86	40.82	12.88	13.2	24.7	24.31	22.92	42.14	15.25	18.36	71.94	11.69	48.47	9.32	11.93	38.95	29.95	0.82	0	5.11	0.25	0	0.45	0.61	3.46	2.95	0	0.62	7.3	0	0	0	1.34	0.21	0	0.06	0	0	0
2s	Moz_AFR	Mozabite:Algeria	8.22	7.97	9.1	6.18	7.3	13.61	7.05	7.03	16.46	12.15	4.8	3.78	10.5	9.96	9.8	12.59	15.16	6.7	11.19	105.86	8.22	66.89	16.83	9.14	8.58	1.1	0	11.56	0.33	0	0	0.81	8.38	5.21	0	0	12.08	0	0	0	1.48	0.83	1.07	0	0	0.04	1.97
73	MSL_AFR	Mende_in_Sierra_Leone	40.15	28.47	19.51	25.59	27.86	17.87	21.73	27.75	31.76	49.6	15.67	15.79	17.89	19.3	30.03	34.9	13.54	19.89	48.71	8.2	58.58	7.33	10.8	25.63	36.62	0.67	0	6.31	0.08	0	0.09	0.66	4.15	3.54	0	0.18	9.06	0.06	0	0.02	0.26	0.04	0.01	0.01	0	0	0.01
2s	Sah_AFR	Saharawi:WesternSahara(Morocco)	6.61	6.45	7.49	6.62	6.17	10.61	9.15	5.44	12.34	11.68	4.59	3.52	6.24	7.71	8.35	12.23	14.86	5.52	9.15	65.99	7.31	98.2	24.92	7.66	6.38	0.82	0	11.43	0.51	0	0	1.74	9.67	6.11	0	0	13.36	0.83	0	0	0.3	0.83	1.19	0	0	0	2.25
1s	Som_AFR	Somali:Kenya	10.19	10.92	21.06	20.62	19.71	61.11	10.96	9.85	13.62	13.99	30.28	28.91	23.59	31.64	25.78	13.96	68.8	27.27	12.18	16.83	10.94	25.57	0	11.18	10.73	0.79	0	4.79	0	0	0.43	1.17	3.91	2.97	0	0.79	6.42	0	0	0.24	0.43	0	0.34	0	0	0	0.4
3s	Yor_AFR	Yoruba:Nigeria	33.49	25.94	34.12	31.54	25.01	21.57	51.01	36.99	31.1	24.05	11.04	12.35	28.99	30.76	26.56	31.71	15.64	19.81	38.02	9.26	25.95	7.78	11.01	51.42	39.89	0.6	0.34	4.69	0.36	0.11	0.32	0.76	2.65	3	0	0.3	7.23	0	0.17	0	0.17	0	0	0	0	0	0
101	YRI_AFR	Yoruba_in_Ibadan_Nigeria	44.89	34.16	24.17	26.59	28.89	18.2	38.61	48.24	19.55	32.52	13.28	13.22	21.56	23.36	36.07	22.39	14.35	20.28	29.42	8.46	36.16	6.23	10.46	39.05	53.28	0.75	0	6.2	0.15	0	0.09	0.51	3.73	3.84	0	0.17	9.1	0.05	0	0.03	0.15	0.11	0.02	0	0.01	0	0.01
5e	Cac_AMR	Cachi_Argentina	0.74	0.77	0.74	0.87	1.04	0.25	0.93	0.61	0.65	0.67	0.59	0.37	0.6	0.39	0.58	0.73	0.46	0.78	0.93	1.1	0.66	0.82	0.79	0.6	0.74	53.54	4.51	1.3	59.32	3.76	6.73	6	2.72	4.25	8.25	5.37	1.11	30.31	8.98	9.21	5.23	0.84	0.81	1.31	0.32	0.34	1.71
1s	Cha_AMR	Chane:Argentina	0.02	0.3	0	0	0	0	0	0	0	0	0	0	0	0	0	0.33	0	0	0	0	0	0	0	0.34	0	5.26	0	0.81	9.12	13.66	12.3	11.77	2.84	4.77	24.8	6.81	0.55	9.03	19.84	80.79	10.58	0.76	0.65	2.67	2.86	0.6	0.77
93	CLM_AMR	Colombians_Medellin_Colombia	6.84	6.86	4.42	4.74	5.59	4.05	4.39	5.68	4.15	6.91	2.89	2.96	4.12	4.36	6.95	4.46	4.52	4.49	4.93	10.54	6.21	10.35	4.41	4.58	6.15	1.18	0.65	25.64	0.95	0.93	0.78	1.76	11.98	8.31	1.19	0.88	12.71	1.17	0.76	0.55	1.93	2.37	1.24	0.34	0.53	0.12	4.11
4e	Col_AMR	Colla_Argentina	0.16	0.39	0.07	0.16	0.24	0.15	0.13	0.18	0.13	0.18	0.16	0.06	0.24	0.11	0.21	0	0.44	0.3	0.25	0.16	0.1	0.51	0	0.36	0.15	60.63	7.75	1.01	86.12	6.17	6.17	6.24	2.44	4.33	6.67	6.71	0.64	31.59	6.22	10.08	6.13	1.43	0.7	1.18	0	0.29	1.66
3s	Kar_AMR	Karitiana:Brazil	0.01	0.26	0	0	0	0.18	0	0	0	0	0	0	0	0	0	0.21	0	0	0	0	0	0	0	0.11	0	4.36	14.22	1.06	6.17	154.49	9.52	8.2	2.49	4.26	16.27	4.88	0.46	7.28	66.93	6.69	7.09	3.18	1.06	1.84	1.38	0.23	0.49
2s	May_AMR	Mayan:Mexico	0.13	0.52	0.26	0.15	0	0	0	0.07	0.71	0.07	0.05	0	0.22	0.21	0.11	0.32	0	0	0.45	0	0.09	0	0.43	0.32	0.09	7.09	11.48	0.98	6.62	9.79	42.86	19.39	4.88	5.93	13.2	17.21	0.9	11.76	11.2	5.91	20.87	4.39	1.9	2.2	2.07	0.71	2.62
5s	Mix_AMR	Mixe:Mexico	0.76	1.18	0.5	0.63	0.46	0.67	0.49	0.56	1.11	0.86	0.26	0.31	0.85	0.83	0.72	1.3	0.85	0.63	0.61	0.81	0.67	1.74	1.17	0.7	0.52	6.49	12.41	1.88	6.5	8.31	20.16	65.67	6.17	5.15	10.86	17.18	1.45	8.7	7.91	6.69	41.08	2.41	1.71	2.5	1.34	0.35	2.61
58	MXL_AMR	Mexican_Ancestry_Los_Angeles	4.35	5.09	2.36	3.05	3.75	2.51	2.64	3.34	3.13	5.04	1.74	1.98	2.51	2.77	4.42	3.69	3.15	2.6	3.42	7.43	4.07	8.43	3.57	2.67	3.7	2.22	1.91	11.88	2.09	1.91	3.47	4.09	17.63	11.19	2.36	3.84	10.68	1.76	2.19	2.04	5.94	2.72	1.45	1.14	1.08	0.34	3.78
83	PEL_AMR	Peruvians_Lima_Peru	4.09	4.21	2.52	3.14	3.32	1.79	2.81	3.54	2.18	3.63	1.66	1.5	2.32	2.62	4.05	2.28	2.14	2.46	2.91	4.69	3.49	5.75	2.91	2.91	3.8	2.5	2.63	7.97	2.59	3.24	4.04	3.46	10.46	18.25	3.12	3.39	6.9	4.96	2.42	2.16	4.51	1.81	0.91	1.25	1.17	0.3	2.67
2s	Pia_AMR	Piapoco:Colombia	0.01	0.31	0	0	0	0	0	0	0	0	0	0	0	0	0	0	0	0	0	0	0	0	0	0	0	9.17	25.63	1.4	6.67	16	12.8	10.86	3.35	5.43	153.23	7.75	0.53	12.4	20.56	5.28	9.92	3.69	0.63	2.03	0.7	0.36	1.51
2s	Pim_AMR	Pima:Mexico	0.26	0.54	0.12	0.41	0.3	0	0	0.26	0.22	0.14	0.05	0.11	0.2	0	0.11	0.29	0	0.31	0.42	0	0.19	0	0.79	0.3	0.19	5.37	8.32	1.07	7.33	5.13	18.31	17.33	6.24	5.3	8.86	168.92	0.34	9.84	8.49	7.06	17.07	4.73	2.19	5.43	2.55	0.76	3.79
104	PUR_AMR	Puerto_Ricans_from_Puerto_Rico	9.68	9.25	6.08	7.62	8.52	5.25	5.95	8.44	6.26	9.95	3.98	4.26	5.68	6.03	9.92	6.7	5.8	6.34	7.09	11.19	8.91	12.04	6.03	7	9.04	1.08	0.43	12.82	0.61	0.39	0.83	1.38	10.85	7.12	0.51	0.32	29.9	0.76	0.49	0.38	1.16	2.08	1.21	0.36	0.56	0.14	3.92
3s	Que_AMR	Quechua:Peru	0.06	0.4	0.14	0.1	0.15	0.18	0.18	0.05	0.17	0.06	0.04	0	0.15	0.15	0.12	0	0.27	0.24	0	0	0.06	0.83	0	0	0.05	32.32	9.61	1.33	33.42	6.92	12.02	8.06	2.48	9.13	11.85	8.58	0.86	58.47	9.09	5.87	9.23	2.53	0.55	1.78	0.96	0.41	2.58
2s	Sur_AMR	Surui:Brazil	0	0.28	0	0	0	0	0	0	0	0	0	0	0	0	0	0	0	0	0	0	0	0	0	0.17	0	9.9	21.49	0.84	6.22	65.87	11.2	8.22	2.77	4.18	20.97	8.86	0.56	8.81	153.23	7.04	9.53	4.06	0.8	1.95	2.09	0.23	1.51
4e	Wic_AMR	Wichi_Argentina	0.03	0.34	0.03	0	0	0	0	0.03	0	0.03	0.09	0.13	0	0	0.08	0	0.11	0.11	0	0	0.02	0	0.24	0	0.03	9.61	80.34	0.61	10.19	6.25	5.68	6.18	2.7	3.52	5.28	6.85	0.41	5.87	6.83	236.87	10.19	2.02	0.79	1.82	0	0.45	0.82
2s	Zap_AMR	Zapotec:Mexico	0.19	0.68	0.52	0.15	0.43	0	0.25	0.12	0.24	0.24	0.28	0.11	0	0.63	0.26	0.31	0.2	0.33	1.34	1.48	0.25	0.3	0.43	0.17	0.15	5.41	8.95	2.17	6.13	7.09	20.87	39.55	7.97	6.39	10.32	15.98	1.23	8.95	9.13	10.19	78.12	2.54	0.79	3	4.12	0.3	1.11
2s	Ale_ARC	Aleut:Russia	0.38	0.85	0	0.41	0	0.12	0	0.05	0.66	0.11	0	0.21	0	0.39	0.05	0	0.18	0.06	0.21	0.83	0.04	0.83	0	0	0.11	1.01	0.76	2.7	1.43	3.18	4.76	2.27	3.28	2.42	3.69	4.73	2.25	2.53	4.06	2.02	2.54	158.11	58.27	101.84	44.02	21.18	124.16
6se	Chu_ARC	Chukchi:Russia	0.21	0.36	0	0.06	0	0.06	0	0	0.19	0.02	0.02	0.04	0.08	0.08	0.03	0.07	0.48	0.11	0	1.07	0.01	1.19	0.34	0	0.02	0.81	0.65	1.3	0.61	1.06	1.58	1.71	1.63	1.13	0.63	2.19	1.29	0.55	0.8	0.79	0.94	54.91	128.34	160.42	107.56	79.76	37.88
9se	Esk_ARC	Eskimo_Sireniki:Russia	0.03	0.17	0.02	0	0	0.06	0.06	0.03	0.17	0.02	0.04	0	0	0	0	0	0	0.05	0.06	0	0.01	0	0	0	0	1.31	2.67	0.37	1.07	1.77	2.2	2.5	1.48	1.63	2.22	5.51	0.36	1.78	1.85	1.77	3.1	101.34	151.04	221.91	138.68	70.09	69.52
1s	Ite_ARC	Itelman:Russia	0.05	0.1	0	0	0	0.23	0	0	0	0.01	0	0	0	0	0.01	0	0	0	0	0	0	0	0	0	0.01	0.32	2.86	0.61	0	1.38	2.07	1.34	1.51	1.33	0.7	2.55	0.56	1.43	2.09	0	4.12	44.66	107.01	136.92	0	127.53	29.96
16e	Kor_ARC	Koryaks	0.02	0.04	0	0	0	0	0	0	0	0	0	0	0	0	0.02	0	0.06	0.01	0	0.04	0	0	0	0	0	0.34	0.37	0.12	0.29	0.23	0.64	0.35	0.34	0.34	0.36	0.76	0.14	0.37	0.23	0.45	0.3	20.14	79.69	69.59	137.14	117.82	14.83
2s	Tli_ARC	Tlingit:Russia	0.71	0.99	0	0	0	0.13	0	0.02	0.45	0.07	0	0.11	0	0.2	0.12	0.3	0.38	0.06	0	1.97	0.01	1.97	0.4	0	0.01	1.54	0.77	4.39	1.66	0.49	2.62	2.61	4.22	3.19	1.51	3.45	4.18	2.58	1.51	0.82	1.11	127.61	40.26	71.08	29.31	15.53	117.61
2s	Ulc_ARC	Ulchi:Russia	0.04	0.05	0	0	0	0.11	0	0.02	0	0.01	0.05	0	0	0	0.02	0	0	0	0	0	0.01	0	0	0	0.01	0.61	0.69	0.32	0.74	0.44	1.67	0.39	0.9	1.04	0	0.92	0.19	0.23	0.67	0.18	1.66	14.48	18.5	28.53	94.24	24.98	9.43
8sev	Alt_CAS	Altaian	0.16	0.26	0.03	0.07	0	0.06	0	0.01	0.06	0.05	0.05	0.09	0.05	0.05	0.12	0.08	0.1	0.17	0	0.83	0.02	0.68	0.54	0	0.02	0.13	0.2	1.3	0.5	0.4	0.61	0.43	1.25	0.99	0.1	0.37	1.14	0.2	0.1	0.11	0.4	4.06	3.6	4.22	8.71	3.28	3.2
2e	Ish_CAS	Ishkasim_Tajikistan	0.31	0.51	0.24	0.14	0	0.13	0	0.04	0	0.09	0.16	0.22	0.42	0.41	0.19	0	0.38	0	0	1.14	0.03	1.14	0.82	0	0.04	0.35	0	2.89	0	0	0.38	0.44	2.18	1.01	0	0	2.62	0.27	0	0.2	0.38	1.4	0.31	0.27	0.66	0.29	2.5
1v	Kal_CAS	Kalmyk	0.1	0.21	0	0	0	0	0	0	0	0.02	0	0	0	0	0.1	0.35	0	0.15	0	0.67	0	0	0.96	0	0.02	0.41	1.84	1.1	0.5	1.78	0	0	1.07	0.94	0	0	1.14	0.61	0	0	0.88	4.93	4.26	6.18	13.97	4.74	4.2
3e	Kaz_CAS	Kazakhs_Kazakhstan	0.22	0.35	0	0	0.08	0	0	0.05	0.34	0.03	0.2	0	0	0	0.11	0	0.14	0.05	0.16	1.06	0.02	0.22	0.3	0.12	0.03	0.25	0	1.94	0.32	0.19	0	0.21	1.39	0.78	0.29	0	1.7	0	0	0.15	0.29	2.35	1.81	1.43	1.97	2.47	2.93
9se	Kyr_CAS	Kyrgyz:Kyrgyzystan	0.23	0.35	0.05	0.1	0.09	0.17	0	0.04	0.1	0.09	0.12	0.1	0.09	0.18	0.13	0.06	0.47	0.07	0	1.09	0.05	1.03	0.56	0.04	0.03	0.28	0	1.42	0.19	0.34	0.34	0.4	1.43	1.02	0.17	0.4	1.49	0.35	0.09	0.14	0.67	4.35	1.92	3.4	6.7	2.68	3.15
2e	Rus_CAS	Rushan-Vanch_Tajikistan	0.4	0.84	0.2	0	0.11	0.27	0	0.05	0	0.23	0.23	0.12	0.22	0	0.19	0.16	0.8	0.07	0	2.41	0.04	3.01	1.3	0	0.03	0.18	0	3.4	0.21	0	0	0.62	2.59	2.27	0.4	0.74	3.25	0.55	0	0.21	0	2.95	1.59	0.73	0	0.47	1.88
1e	Shu_CAS	Shugnan_Tajikistan	0.3	0.41	0	0	0.22	0	0	0.04	0.49	0.12	0.46	0.47	0	0.44	0.26	0	0.41	0	0	1.84	0.06	0	0.88	0	0.02	1.12	0	3.36	0	0	0	0.32	3.17	1.6	0	0	3.46	0	0	0	0	0.75	0.97	0	0	0.12	2.3
3se	Taj_CAS	Tajiks	0.51	0.7	0.12	0.62	0.26	0.24	0	0.06	0	0.2	0.17	0.07	0	0	0.29	0.38	0.72	0.08	0	2.7	0.09	3.06	3.37	0	0.07	0.12	0.49	4.17	0.53	0	0.47	0.56	3.87	1.97	0	0.23	4.02	0.33	0.25	0	0.71	2.42	0.76	0.94	3.34	0.39	4.5
3e	TKm_CAS	Turkmens_Uzbekistan	0.52	0.75	0.23	0.61	0.22	0.18	0	0.12	0.33	0.26	0.43	0.24	0.3	0.29	0.45	0.22	0.83	0.61	0	1.87	0.15	2.7	1.5	0	0.25	0.13	0	2.36	0.15	0	0.55	0.43	2.38	1.4	0	0.26	2.37	0	0.28	0.15	0.82	1.02	2.1	1.4	2.88	1.59	2.07
3se	Uyg_CAS	Uygurs_Kazakhstan	0.32	0.44	0.07	0	0.06	0.08	0.15	0.03	0.14	0.1	0.2	0.2	0	0.13	0.14	0	0.58	0.16	0	1.74	0.05	2.95	1.5	0	0.05	0.21	0	2.48	0.12	0	0	0.36	2.06	1.3	0	0.42	2.36	0.31	0.24	0.12	0.45	2.97	2.66	3.73	5.22	1.23	3.48
3e	Uzb_CAS	Uzbek	0.3	0.46	0.17	0.3	0.07	0.18	0	0.05	0.17	0.12	0.19	0.15	0.29	0	0.29	0.11	0.55	0.28	0	2.24	0.1	2.45	0.88	0.11	0.06	0.24	0.55	2.69	0.14	0.18	0.54	0.52	2.49	1.53	0	0	2.62	0.74	0.28	0.9	0	3.5	1.52	0.75	2.37	1.37	1.79
1e	Yag_CAS	Yaghnobi_Tajikistan	0.45	0.73	0.38	0	0	0.26	0	0.02	0	0.1	0.11	0.45	0	0	0.14	0	1.17	0.27	0.44	1.17	0.08	3.5	1.68	0	0.1	0	0	3.13	1.29	0	1.55	0.9	2.97	1.81	0	0	3.66	0.53	0	0	0	1.43	1.24	0.91	1.35	0.92	3.65
5se	Abk_CAU	Abkhasian:Abkhazia	0.4	0.79	0.13	0.17	0.17	0.41	0	0.12	0.18	0.16	0.15	0.18	0.25	0.16	0.48	0.12	1.84	0.29	0.09	4.83	0.07	3.8	3.14	0.07	0.07	0.21	0.32	4.51	0.34	0	0.15	0.53	3.98	2.35	0	0.14	4.54	0.32	0	0	0.3	1.55	1.7	0.18	0.53	0.2	3.89
2s	Ady_CAU	Adygei:Russia(Caucasus)	0.39	0.85	0.17	0.13	0	0.12	0	0.05	0.41	0.15	0.34	0.29	0.37	0	0.37	0.14	1.36	0.06	0.19	5.63	0.1	6.4	2.21	0.28	0.09	0.47	0	5.22	0.18	0	0.34	0.79	4.4	2.61	0	0	5.22	0.24	0	0.37	0.34	2.82	2.71	0.71	1.18	0.5	5.44
3e	Ava_CAU	Avars_Russia_Caucaz	0.52	0.76	0.14	0	0.23	0	0.18	0.09	0	0.22	0.08	0.16	0	0	0.32	0.22	1	0.1	0	2.34	0.1	3.42	2.46	0	0.13	0.39	0	3.83	0.15	0	0.29	0	3.31	1.95	0	0	3.77	0.19	0	0	0	1.57	1.59	0.12	0	0.24	2.4
3e	Bal_CAU	Balkars_Russia_Caucaz	0.34	0.55	0.21	0.19	0.35	0.08	0	0.1	0	0.12	0.29	0.3	0.42	0.27	0.33	0	0.9	0.09	0	4.26	0.05	5.22	1.94	0	0.07	0.35	0	3.05	0.43	0	0	0.19	2.83	2.01	0	0	3.52	0.52	0	0	0.5	1.66	2.15	0.24	0.9	0.6	3.15
1s	Che_CAU	Chechen:Russia	0.49	0.97	0	0	0	0	0	0.04	0	0.12	0.1	0.2	0	0.37	0.23	0	2.44	0.83	0	2.62	0.05	2.1	2.26	0	0.08	0	0	5.87	0.39	0	0	0.27	5.02	3	0	0	6.31	0.47	0	0	0.69	3.21	1.12	1.29	0	0.1	6.55
3e	Cir_CAU	Circassians_Russia_Caucaz	0.37	0.72	0.32	0.1	0.38	0.18	0.18	0.07	0	0.19	0.08	0.08	0.3	0.3	0.29	0.11	0.84	0.14	0	4.82	0.06	3.99	1.51	0.11	0.13	0.38	0	3.71	0.15	0	0	0.32	3.01	2.1	0	0	3.7	0.38	0	0	0	0.26	1.34	0.33	0.48	0.34	2.63
4se	Geo_CAU	Georgian:Georgia	0.44	0.62	0.18	0.21	0.4	0.37	0	0.13	0.34	0.25	0.18	0.16	0.1	0.4	0.45	0.22	1.85	0.16	0	4.87	0.13	5.42	3.59	0.3	0.1	0.25	0	4.8	0	0	0	0.5	3.89	2.57	0	0.16	4.36	0.5	0.18	0	0.73	2.88	1.25	0.22	0.32	0.14	2.94
4e	Kab_CAU	Kabardins_Russia_Caucaz	0.37	0.6	0.17	0.07	0.17	0.41	0	0.06	0	0.2	0.14	0.24	0.23	0.22	0.33	0.08	1.03	0.11	0	3.09	0.11	4.32	1.33	0.08	0.02	0.38	0	3.67	0.11	0	0.2	0.32	3.08	1.88	0	0.18	3.61	0.29	0	0.22	0.2	2.65	1.06	0.14	1.07	0.45	3.86
3e	Kum_CAU	Kumyks_Russia	0.45	0.71	0.09	0.21	0.08	0.19	0.35	0.09	0.17	0.17	0.28	0.24	0.16	0	0.29	0.22	1.55	0.05	0	2.96	0.06	5.29	0.61	0	0.1	0.25	0	4.38	0.32	0	0	0.11	3.25	2.24	0	0.26	4.25	0.19	0	0.15	0.28	1.55	1.35	0.53	0	0.46	4.23
6se	Lez_CAU	Lezgin:Russia	0.54	0.81	0.25	0.28	0.24	0.39	0.08	0.1	0.23	0.16	0.13	0.26	0.35	0.35	0.39	0.16	1.22	0.24	0	3.86	0.12	6	2.64	0	0.1	0.48	0	4.35	0.43	0	0.12	0.34	3.9	2.08	0.12	0	4.73	0.17	0.12	0	0.5	1.66	1.03	0.3	0.67	0.27	3.51
4se	NOc_CAU	North_Ossetian:Russia	0.55	0.68	0.15	0	0.2	0.19	0.12	0.07	0.11	0.1	0.19	0.16	0.21	0.2	0.37	0.15	1.6	0.06	0.1	3.27	0.07	5.24	2.04	0	0.07	0	0	4.66	0.2	0.12	0.38	0.58	4.17	2.17	0.18	0	4.47	0.51	0	0.2	0	4	1.8	0.56	1.64	0.21	5.32
3e	Tab_CAU	Tabasarans_Russia_Caucaz	0.45	0.58	0.14	0.11	0	0.09	0	0.12	0.17	0.13	0.16	0.32	0.46	0.15	0.3	0.22	0.85	0.19	0	1.69	0.13	2.54	2.12	0.11	0.08	1.02	0	4.04	0.62	0	0.29	0.21	3	1.81	0	0	4.17	0	0	0	0.55	1.55	1.01	0.12	0.48	0.24	2.11
2s	Ami_EAS	Ami:Taiwan	0.13	0.31	0	0.12	0	0	0	0.01	0	0.01	0	0	0	0	0	0	0	0	0	0	0	0	0	0	0.01	0.14	0	0.04	0	0.21	0.31	0.12	0.16	0.4	0	0	0.02	0	0.32	0	0	0.58	0.26	0.51	0	0.28	0.3
1s	Ata_EAS	Atayal:Taiwan	0.08	0.36	0	0	0	0	0	0.01	0	0.01	0	0	0	0	0.06	0	0	0	0	0.48	0	0.48	0	0	0	0	0	0	0	0.42	0	0	0.23	0.23	0	0	0.06	0	0	0	0	0	0.26	0.29	1.11	0.18	0
2s	Bur_EAS	Burmese_Myanmar	0.11	0.19	0.16	0	0	0.11	0	0.02	0.38	0.06	0.18	0.09	0.17	0	0.06	0	0.16	0.11	0	0.24	0.03	0.24	0.69	0	0.02	0.15	0	0.3	0	0.22	0.32	0.12	0.63	0.58	0	0	0.37	0	0.32	0	0.32	0.59	0.64	1.55	3.33	0.57	1.8
2s	Cam_EAS	Cambodian:Cambodia	0.17	0.26	0.19	0.22	0.16	0	0	0.04	0	0.08	0.17	0.17	0	0.16	0.1	0.12	0.15	0.36	0.17	2.05	0.1	0	0.33	0	0.03	0	0	0.23	0	0	0	0.12	0.22	0.33	0	0	0.26	0	0	0	0.9	0.56	0.12	0.14	0.53	0.13	0.57
86	CDX_EAS	Chinese_Dai_Xishuangbanna	0.09	0.15	0.03	0.08	0.1	0.02	0	0.03	0.01	0.05	0.08	0.06	0.01	0.03	0.07	0.02	0.02	0.05	0.02	0.02	0.03	0.04	0.18	0	0.02	0.04	0.05	0.08	0.07	0.11	0.16	0.05	0.23	0.66	0.05	0.15	0.07	0.05	0.05	0.02	0.1	0.77	0.38	0.75	1.25	0.28	0.53
103	CHB_EAS	Han_Chinese_Beijing	0.04	0.1	0.02	0.05	0.05	0.03	0	0.01	0	0.03	0.06	0.05	0.01	0.03	0.06	0.03	0.07	0.04	0	0.09	0.02	0.1	0.12	0	0.02	0.09	0.2	0.2	0.11	0.16	0.31	0.27	0.53	0.81	0.1	0.34	0.16	0.15	0.11	0.05	0.34	2.59	1.16	2.35	4.26	0.86	1.28
100	CHS_EAS	Southern_Han_Chinese	0.05	0.09	0.02	0.04	0.08	0.03	0.01	0.01	0	0.02	0.05	0.02	0.01	0.03	0.05	0.02	0.05	0.04	0.01	0.01	0.02	0.03	0.06	0	0.02	0.08	0.12	0.13	0.09	0.13	0.3	0.21	0.37	0.69	0.07	0.16	0.1	0.12	0.12	0.02	0.22	1.55	0.6	1.54	2.85	0.5	0.79
4s	Dai_EAS	Dai:China	0.05	0.12	0.02	0.06	0	0	0	0.01	0.09	0.02	0.04	0	0	0	0.06	0	0	0	0	0.11	0.02	0	0.51	0.06	0	0	0	0.04	0	0.22	0.48	0.37	0.23	0.61	0	0	0.07	0	0.15	0	0.31	0.58	0.44	0.84	1.1	0.3	0.45
1s	Dau_EAS	Daur:China	0.02	0.11	0	0	0	0.22	0.42	0	0	0.01	0	0	0	0	0	0	0	0	0	0	0	0	0	0	0	0	0	0.4	0	0.44	0	0.51	0.7	0.88	0.67	0.61	0.46	0.45	0	0	0.66	9.14	6.32	10.24	11.51	4.98	4.98
3s	Han_EAS	Han:China	0.01	0.06	0.04	0.08	0.11	0.07	0	0.02	0	0.01	0.09	0	0	0	0.02	0	0.11	0.03	0	0	0.02	0.16	0	0.09	0.01	0	0.43	0.08	0	0	0.22	0.41	0.35	0.73	0.22	0.39	0.11	0.29	0	0	0.21	0.39	0.59	0.93	4.07	0.9	1
2s	Hez_EAS	Hezhen:China	0.02	0.11	0.05	0	0	0.11	0	0.02	0	0	0.14	0.09	0	0.18	0.07	0.14	0	0.11	0	0.5	0.01	0.25	0.71	0	0.01	0	1.36	0.19	0	0	0.33	0.38	0.58	0.51	0	1.52	0.23	0.91	0.33	0	0.33	9.14	6.32	16.37	35.67	10.35	7.46
3s	Jap_EAS	Japanese:Japan	0.01	0.03	0.04	0	0	0.07	0	0	0	0.01	0.03	0.06	0	0	0.02	0	0.11	0.04	0	0	0	0	0.47	0	0	0.1	0	0.16	0.11	0.57	0.86	0.41	0.35	0.65	0.65	0.2	0.07	0.44	0	0.24	0.22	2.97	2.14	2.93	7.47	1.61	2.02
104	JPT_EAS	Japanese_Tokyo	0.03	0.06	0.01	0.02	0.06	0.05	0	0.01	0	0.03	0.08	0.02	0	0.03	0.07	0.03	0.05	0.03	0	0.01	0.02	0.01	0.15	0.02	0.01	0.13	0.45	0.2	0.21	0.38	0.28	0.36	0.6	0.79	0.32	0.32	0.11	0.21	0.22	0.19	0.5	3.26	1.74	3.27	6.21	1.55	1.5
98	KHV_EAS	Kinh_Ho_Chi_Minh_City_Vietnam	0.1	0.17	0.05	0.09	0.1	0.04	0.01	0.04	0.03	0.04	0.11	0.08	0.03	0.04	0.1	0.01	0.09	0.08	0.03	0.11	0.03	0.06	0.2	0.01	0.03	0.05	0.06	0.12	0.03	0.09	0.17	0.08	0.31	0.64	0.06	0.11	0.11	0.03	0.09	0.03	0.11	0.84	0.5	0.76	1.49	0.37	0.45
2s	Kin_EAS	Kinh:Vietnam	0.06	0.07	0.05	0.12	0	0	0	0	0.19	0.01	0.09	0.09	0	0	0.01	0	0	0.05	0	0	0	0	0	0	0	0.3	0	0.06	0.17	0.22	0.65	0.38	0.4	0.51	0	0.3	0.06	0	0	0	0.32	0.6	0.51	1.21	1.13	0.34	0.31
2s	Kor_EAS	Korean:Korea	0.01	0.05	0	0	0	0.11	0	0	0	0	0	0	0	0	0	0	0	0	0	0	0	0.24	0	0	0	0.15	0.67	0.08	0	0.22	0.65	0.5	0.43	0.36	0.65	0.3	0.13	0	0	0.36	0.32	3	0.65	2.79	7.92	0.81	1.53
2s	Lah_EAS	Lahu:China	0.08	0.18	0	0.36	0	0.11	0	0.02	0	0.04	0.14	0.09	0	0	0.06	0	0	0.05	0.18	0	0.02	0.48	0	0	0.04	0	0	0.08	0	0	0	0.12	0.14	0.38	0	0	0.04	0	0	0	0.32	2.37	0.26	1.11	3.92	0.52	0.91
2s	Mia_EAS	Miao:China	0.06	0.09	0	0	0.08	0.1	0	0	0	0.02	0	0	0	0	0.01	0	0	0.05	0	0	0.02	0	0.33	0	0.03	0.14	0	0.04	0.34	0	0.3	0.47	0.33	0.53	0	0.28	0.05	0	0.31	0.16	0	1.12	0.98	1.69	2.65	0.59	0.57
8se	Mon_EAS	Mongola:China	0.11	0.17	0.04	0.07	0.07	0	0	0.02	0.05	0.04	0.08	0.03	0	0	0.06	0	0.05	0.06	0.05	0.51	0.02	0.58	0.31	0	0.01	0.12	0.6	0.61	0.2	0.18	0	0.15	0.72	0.49	0.39	0.35	0.69	0.19	0.39	0.15	0.47	3.36	2.25	3.28	5.16	3.2	2.71
2s	Nax_EAS	Naxi:China	0.04	0.15	0.05	0.23	0	0	0	0.03	0	0	0.14	0	0.17	0	0.08	0	0	0.11	0	0	0	0	0.34	0	0.01	0	0	0.1	0	0	0.31	0.12	0.48	0.69	0	0.58	0.07	0.22	0	0	0.94	3.78	1.13	2.48	1.1	0.98	1.48
2s	Oro_EAS	Oroqen:China	0.06	0.1	0	0.12	0	0	0	0.02	0	0.01	0.05	0.19	0.19	0.18	0.04	0	0	0.06	0	0	0.05	0.25	0	0.14	0.03	0	0	0.41	0.18	0.68	1.69	1.44	0.71	0.9	0.68	0.93	0.31	0.46	1.36	0.18	0.34	16.2	15.08	24.48	71.2	17.58	7.32
2s	She_EAS	She:China	0.05	0.09	0	0.12	0.09	0.11	0	0.01	0	0.04	0.04	0.09	0.18	0	0.05	0	0	0.05	0	0.24	0.01	0	0	0	0.01	0	0	0.04	0.17	0	0.32	0	0.17	0.57	0	0	0.06	0	0	0.17	0	2.7	0.26	0.53	1.7	0.25	1.53
2s	Tha_EAS	Thai:Thailand	0.1	0.21	0.1	0	0	0.21	0	0.02	0	0.02	0.13	0.09	0	0	0.06	0.25	0	0	0	0.7	0.03	0.23	0	0	0.01	0	0	0.3	0	0	0	0	0.32	0.57	0	0.29	0.22	0	0	0	0	0.29	0.49	0.57	1.08	0.41	1.17
2s	Tuj_EAS	Tujia:China	0.02	0.08	0	0	0	0	0	0.02	0.38	0.01	0.18	0	0	0	0.05	0	0	0	0	0.24	0.01	0	0.34	0	0.01	0	0	0.06	0	0.84	0.31	0.12	0.14	0.46	0	0	0.05	0	0	0	0	2.32	0.5	0.74	1.1	0.7	0.59
2s	TuX_EAS	Tu:China	0.07	0.15	0	0.24	0	0.11	0	0.02	0.19	0.06	0.23	0.09	0	0	0.08	0	0.16	0.11	0.18	0	0.07	0	0	0.14	0.02	0.44	0.66	0.41	0.36	0.22	0.32	0.37	0.63	0.68	0.32	0.59	0.35	0.44	0.65	0	0	3.26	2.82	3.5	6.16	0.85	3.03
10e	Vie_EAS	Vietnamese_central	0.06	0.12	0.02	0.06	0.17	0	0	0.02	0.05	0.03	0.12	0.11	0.04	0.08	0.07	0.03	0.08	0.13	0	0.17	0.02	0.06	0.25	0	0.01	0	0	0.05	0	0	0.08	0.03	0.17	0.42	0.08	0.07	0.07	0.05	0	0	0.08	0.28	0.18	0.25	0.79	0.31	0.07
2s	Xib_EAS	Xibo:China	0.07	0.14	0.11	0	0	0.11	0	0.01	0.38	0.05	0	0	0	0	0.02	0	0	0.11	0	0.24	0.03	0.72	0	0	0.02	0.29	0	0.48	0.35	0.42	0.63	0.12	0.46	0.55	0.32	0.58	0.31	0.43	0	0	0.94	6.13	2.91	4.54	16	3.13	2.68
2s	YiX_EAS	Yi:China	0.03	0.06	0	0.11	0.16	0	0	0.02	0	0	0.17	0.18	0.17	0	0.03	0	0.31	0.05	0	0.23	0.03	0	0.33	0.25	0.02	0.14	0	0.1	0	0	0.3	0.12	0.35	0.7	0.31	0.84	0.09	0.21	0.61	0	0.3	1.97	1.57	2.4	4.24	1.53	1.43
4se	Alb_EUR	Albanian:Albania	0.71	1.2	0.26	0.29	0.37	1	0.12	0.2	0.11	0.39	0.28	0.11	0.33	0.53	0.53	0.32	1.69	0.37	0	4.64	0.18	6.58	3.01	0.32	0.24	0.09	0	5.77	0.67	0	0.19	0.69	5.12	3.02	0	0	6.19	0.13	0	0.1	0.19	3.1	2.53	0.05	0	0.15	6.73
2s	Bas_EUR	Basque:France	1.15	1.54	0.13	0	0	0.51	0.24	0.12	0.68	0.38	0.38	0.11	0	0.2	0.35	0.91	2.08	0.13	0.21	4.82	0.22	7.94	4.08	0.16	0.21	1.04	0	20.56	0.64	0	0.38	1.31	14.51	8.87	0	0	16	0.78	0	0.2	0.75	3.82	1.5	0.09	0.66	0.11	7.8
4e	Bel_EUR	Belarusians	0.76	1.17	0	0	0	0	0.27	0.05	0.12	0.1	0.18	0.24	0.35	0.11	0.18	0.26	0.53	0.07	0.12	2.07	0.03	2.24	1.15	0	0.08	0.19	0	4.91	0.72	0	0.2	0.66	4.52	2.14	0	0	4.68	0.14	0	0.11	0.2	8.23	5.85	0.11	0.37	0.6	11.39
2s	Ber_EUR	Bergamo:Italy	0.95	1.53	0.18	0	0.19	0.12	0	0.17	0.22	0.42	0.25	0.62	0	0.19	0.24	0	0.91	0.31	0	5.44	0.23	6.53	1.56	0.15	0.15	0.33	0	8.37	1	0.25	0	0.84	7.5	5	0	0	7.67	0.49	0.36	0	0.36	4	2.16	0.17	0.63	0.32	7.15
5e	BSh_EUR	Bashkirs_Russia	0.37	0.6	0.06	0	0.27	0.17	0	0.03	0.2	0.09	0.16	0.19	0	0.44	0.22	0.13	0.33	0.08	0.09	1.37	0.03	1.25	0.54	0	0.03	0.38	0	2.78	0.09	0.12	0.17	0.45	2.32	1.36	0	0.15	2.68	0.22	0.17	0	0.16	2.29	3.37	1.45	1.73	1.53	4.99
2s	Bul_EUR	Bulgarian:Bulgaria	0.87	1.57	0.23	1.06	0.19	0.36	0.23	0.24	0.21	0.35	0.25	0.21	0.2	0.58	0.43	0.29	1.98	0.3	0.81	6.22	0.21	5.95	2.72	0	0.19	0.66	0	7.66	0.61	0.24	0	0.84	5.8	4.18	0.36	0	7.57	0.74	0.36	0	0.36	5.63	4.59	0.16	1.25	0.37	11.16
91	CEU_EUR	Utah_(CEPH)_NW_Eur_Ancestry	2.16	3.65	0.19	0.24	0.21	0.27	0.11	0.16	0.37	0.4	0.27	0.22	0.27	0.23	0.45	0.34	0.93	0.23	0.15	5.34	0.2	5.32	1.46	0.08	0.19	0.68	0.18	14.12	0.55	0.02	0.35	0.86	11.92	6.79	0.05	0.09	13.5	0.66	0	0.11	0.59	5.33	2.75	0.28	0.54	0.23	10.24
3e	Chu_EUR	Chuvashes_Russia	0.55	0.96	0.05	0	0.16	0.1	0	0.04	0.36	0.05	0.09	0.17	0	0.16	0.08	0	0.3	0.05	0	1.36	0	1.36	0.32	0	0.03	0	0	4.29	0.16	0	0	0.47	3.61	1.86	0	0	3.63	0	0	0	0.3	6.36	4.67	2.16	1.05	1.55	9.61
4e	Cos_EUR	Cossacks_Ukraine	0.57	1.01	0	0	0.17	0.14	0	0.04	0.12	0.13	0.15	0.12	0.23	0.11	0.23	0.08	1.38	0.03	0	2.24	0.03	3.84	1.15	0	0.02	0.29	0	4.75	0	0	0.2	0.33	4.02	2.26	0	0	4.65	0.74	0	0	0.84	6.08	5.16	0.5	0.37	0.78	12.61
2s	Cre_EUR	Crete:Greece	1.01	1.2	0.88	0.63	0.09	1.02	0.22	0.37	1.02	0.61	0.77	0.59	0.56	0.91	0.77	0.68	3.07	0.7	0.58	6.91	0.41	9.72	3.68	0.42	0.29	0.16	0	6.88	0.38	0	0.34	0.26	5.81	3.61	0	0	7.46	0.46	0	0	0.67	2.82	1.9	0.31	0	0.1	5.12
4e	Cro_EUR	Croats_Bosnia-Herzegovina	0.74	1.18	0.14	0.24	0.17	0.14	0	0.08	0.12	0.26	0.24	0.3	0.23	0.11	0.32	0.08	0.75	0.03	0.12	2.88	0.13	2.71	0.46	0.08	0.11	0.58	0	5.34	0.59	0	0	0.49	4.39	2.69	0	0	5.27	0.3	0	0	0.2	5.88	3.72	0	0	0.24	9.41
1s	Eng_EUR	English:England	1.34	2.28	0	0.28	0	0.25	0	0.2	0.45	0.46	0.11	0.22	0	0	0.19	0.3	1.52	0.13	0.43	3.43	0.2	8	0	0	0.11	0.7	0	8.74	0.42	0	0.76	0.88	7.35	3.93	0	0	8.13	0	0	0	0.75	4.2	1.81	0.17	0	0.56	8.57
8se	Est_EUR	Estonian:Estonia	0.8	1.45	0.02	0	0.06	0.07	0.06	0.04	0.06	0.08	0.06	0	0	0	0.15	0.04	0.38	0.07	0.06	1.84	0.02	2.16	0.46	0	0.03	0.29	0	5.53	0.11	0.07	0.2	0.46	4.45	2.69	0.1	0.09	5.34	0.44	0.1	0.06	0.84	11.07	5.75	0.51	1.11	0.68	18.21
6se	Fin_EUR	Finnish:Finland	0.85	1.45	0.02	0	0.04	0.18	0	0.01	0	0.05	0.12	0.16	0.07	0.07	0.06	0	0.27	0.02	0	1.75	0.02	2.47	0.59	0	0.02	0.38	0.29	5	0.38	0	0.13	0.64	4.3	2.37	0	0	4.54	0.29	0	0	0.13	9.2	4.91	1.11	2.14	0.82	15.19
99	FIN_EUR	Finnish_in_Finland	1.48	2.69	0.07	0.11	0.06	0.1	0	0.04	0.12	0.13	0.11	0.16	0.12	0.04	0.2	0.08	0.29	0.06	0.05	2.59	0.06	2.61	0.82	0.03	0.05	0.47	0.31	8.99	0.28	0.03	0.38	0.8	7.86	4.54	0.06	0.13	8.65	0.37	0.03	0.03	0.55	10.73	4.9	1.63	3.28	0.52	16.99
3s	Fre_EUR	French:France	1.34	2.21	0.2	0.27	0.2	0.66	0.47	0.1	0.15	0.25	0.28	0.14	0.14	0.26	0.33	0.1	0.87	0.34	0.14	5.55	0.09	5	0.8	0.2	0.1	0.22	0.5	9.95	0.13	0.32	0.25	0.47	8.62	5	0.25	0	9.62	0.5	0	0	1.46	5.44	1.38	0.29	0.42	0.14	9.96
88	GBR_EUR	British_in_England_and_Scotland	2.04	3.57	0.14	0.17	0.12	0.18	0.03	0.12	0.26	0.33	0.16	0.18	0.19	0.2	0.34	0.29	0.66	0.14	0.16	5.52	0.15	5.26	1.1	0.08	0.14	0.69	0.16	14.12	0.59	0.05	0.23	1	11.84	6.87	0.03	0.12	13.55	0.55	0	0.14	0.4	5.09	2.5	0.29	0.4	0.24	8.9
3e	Ger_EUR	Germans	1.07	1.42	0.14	0	0.22	0.46	0.52	0.14	0.17	0.31	0.47	0.08	0.15	0.15	0.24	0.33	1.51	0.33	0.31	2.88	0.17	4.32	1.18	0.11	0.17	0.88	0	6.56	0.31	0	0	0.75	5.5	3.19	0	0	6.16	0.56	0	0	0.28	4.04	1.84	0.07	0	0.19	7.22
2s	Gre_EUR	Greek:Greece	0.67	0.94	0.17	0.26	0.1	0.47	0	0.11	0.41	0.26	0.15	0.6	0.95	0.37	0.46	0.42	2.08	0.24	0.2	7.81	0.17	7.03	3.37	0	0.16	0.48	0	6.78	0.77	0	0.35	0.27	6.14	3.2	0	0	6.73	0.71	0.35	0	0.34	1.91	2.35	0.09	0	0.2	8.14
4se	Hun_EUR	Hungarian:Hungary	0.94	1.58	0.09	0.29	0.11	0.4	0	0.09	0.11	0.24	0.2	0.28	0.33	0.42	0.21	0.16	1.19	0.24	0.11	3.7	0.12	4.6	2.56	0.17	0.12	0.36	0	6.97	0.33	0.13	0	0.69	5.53	3.68	0.19	0	6.66	0.13	0	0	0.97	5.64	3.45	0.18	0.34	0.41	13.92
107	IBS_EUR	Iberian_Population_in_Spain	2.16	2.4	0.69	0.82	0.92	1.36	0.5	0.71	1.19	1.78	0.77	0.73	1.08	1.06	1.74	1.24	2.68	0.82	0.63	11.11	0.85	12.37	3.61	0.59	0.91	0.88	0.15	17.81	0.81	0.02	0.35	1.09	14.17	8.38	0.04	0.05	16.15	0.68	0	0.04	0.65	3.19	1.85	0.17	0.38	0.15	6
2s	Ice_EUR	Icelandic:Iceland	1.67	2.53	0.13	0.28	0.21	0.13	0	0.06	0.23	0.17	0.05	0.11	0.21	0	0.25	0.16	0.38	0.06	0	4.32	0.03	3.74	0	0.16	0.07	0.53	0.79	8.56	0.2	0	0.38	1.19	8.04	3.96	0	0	9.34	1.06	0.39	0.42	0.38	5.29	1.97	0.62	0	0.29	10.79
3e	Ing_EUR	Ingrians_Russia_North	0.63	1.26	0	0	0	0	0	0	0	0.02	0.16	0.09	0.16	0	0.09	0	0.44	0	0	2.41	0.04	1.32	0.31	0.12	0.02	0.26	0.6	3.77	0.33	0	0	0.46	3.63	1.84	0	0	3.87	0.2	0	0	0	8.06	5.23	0.2	0.5	0.64	17.28
4ev	Kar_EUR	Karelians	0.68	1.02	0	0	0	0.08	0	0	0.14	0.06	0	0	0	0	0.04	0.09	0.12	0.04	0	1.85	0	0.74	0.8	0	0	0.23	0	3.5	0.26	0	0	0.29	3.01	1.58	0	0	3.68	0.51	0.5	0.13	0.23	10.68	5.6	0.64	0.43	0.95	14.83
6ev	Kom_EUR	Komis_Russia	0.64	0.98	0.12	0.11	0.16	0.05	0.09	0.06	0.09	0.12	0.02	0.09	0	0.08	0.16	0	0.46	0.02	0.08	1.95	0.04	2.16	0.66	0	0.05	0.42	0	4.21	0.24	0.2	0.15	0.41	3.58	2	0.15	0	3.98	0.41	0	0	0.14	10.35	5.98	2.31	5.02	0.95	18.28
3e	Kry_EUR	Kryashen-Tatars_Russia	0.63	0.79	0.05	0.43	0.16	0	0.36	0.04	0	0.11	0.04	0.16	0.48	0	0.14	0	0.87	0.05	0	1.96	0.06	2.83	0.63	0	0.02	0.4	0.59	4.73	0.63	0	0	0.12	3.5	2.06	0	0.8	3.96	0.2	0	0	0.57	8.26	4.37	0.87	1.01	1.02	8.43
3e	Lat_EUR	Latvians	0.74	1.06	0.1	0	0.16	0	0	0.04	0.18	0.12	0.17	0.17	0	0	0.2	0	0.9	0	0	2.26	0	1.59	0.97	0	0.03	0.14	0	4.69	0.16	0	0	0.47	4.39	2.43	0	0	4.83	0.41	0	0	0.3	9.68	4.91	0.13	0	0.4	16.11
3e	Lit_EUR	Lithuanians	0.67	1.2	0.15	0.11	0.31	0	0.19	0.07	0	0.08	0.25	0.25	0	0.16	0.14	0	0.29	0.2	0	2.63	0.05	1.32	1.58	0.12	0.08	0.4	0	5.24	0.33	0	0	0.22	4.42	2.12	0	0	4.53	0.2	0	0.15	0.29	6.17	5	0	0.5	0.43	11.8
4e	Mar_EUR	Maris_Russia	0.46	0.81	0.07	0	0	0	0	0.03	0.27	0.05	0.1	0	0.12	0	0.1	0	0.11	0	0	1.34	0.04	1.85	0.24	0	0.03	0	0	3.05	0.38	0.14	0.45	0.26	2.6	1.43	0.45	0.2	3.23	0.15	0	0.12	0.67	6.38	5.33	1.71	2.72	1.75	8.19
1e	Mis_EUR	Mishar-Tatars	0.72	0.9	0	0	0	0.3	0	0	0	0.12	0.13	0.52	0	0	0.26	0	1.81	0.15	0	0.68	0.01	2.03	0	0	0.02	0	0	4.97	1.5	0	0	1.75	3.8	2.14	0	0	4.3	0	0	0	0	4.98	3.6	0.21	0	0.66	8.48
2e	Mol_EUR	Moldavians	0.67	0.95	0.54	0.45	0.11	0.14	0	0.13	0.25	0.25	0.06	0.12	0.68	1.1	0.43	0.17	1.03	0.07	0	3.71	0.09	2.47	0.89	0	0.17	0.19	0	5.44	0.91	0	0	0.64	4.75	2.63	0	0	4.78	0.29	0	0	0	7.57	3.1	0.1	0	0.37	9.66
3e	Mor_EUR	Mordvins_Russia	0.57	0.95	0.15	0.22	0	0	0.2	0.03	0.18	0.09	0.17	0.17	0	0	0.1	0	0.76	0	0.18	2.05	0.06	2.05	0.98	0	0.05	0	0	4.76	0.34	0	0	0.23	3.38	1.75	0	0	4.37	0.62	0	0	0.6	6.43	4.22	0.42	0	0.58	14.85
1s	Nor_EUR	Norwegian:Norway	1.41	2.15	0	0.28	0.41	0.25	0	0.01	0.45	0.1	0	0	0.42	0	0.08	0.3	0.38	0	0.43	4.57	0.08	2.86	0	0	0.03	1.74	0	8.6	1.69	0	0	0.88	7.29	4.31	1.53	0	8.86	0	0	0	1.5	7.7	6.04	1.41	0	0.45	10.72
4s	Orc_EUR	Orcadian:OrkneyIslands	1.29	2.01	0.28	0.07	0	0.32	0.11	0.14	0.11	0.23	0.24	0.16	0.1	0.2	0.22	0.15	0.75	0.1	0.21	5.07	0.07	5.07	0.81	0.31	0.07	0.26	0.39	9.11	0.52	0	0	0.8	8	4.86	0	0.17	9.01	1.04	0	0.41	0.37	8.28	3.58	0.3	0.33	0.19	11.62
5se	Pol_EUR	Polish:Poland	0.78	1.21	0.06	0.06	0	0	0	0.03	0.1	0.09	0.12	0.19	0.18	0	0.17	0	0.42	0.03	0.09	3.39	0.05	2.26	0.72	0	0.03	0.08	0	5.46	0.46	0	0.17	0.45	4.22	2.79	0	0	5.63	0.69	0	0	0.33	8.62	5.39	0.19	0.29	0.24	13.68
3e	Rom_EUR	Roma_Bosnia-Herzegovina	0.36	0.79	0.17	0.1	0.28	0.35	0	0.14	0.16	0.29	0.56	0.08	0.57	0.28	0.4	0.31	1.44	0.31	0.59	3.92	0.16	4.91	3.38	0	0.12	0.13	0.53	3.18	0.14	0	0	0.41	3.02	1.68	0	0.25	3.58	0	0.27	0	0	2.64	0.82	0	0.45	0.11	3.19
15sev	Rus_EUR	Russian:Russia	0.72	1.06	0.03	0.07	0	0.14	0	0.03	0.07	0.07	0.06	0.12	0	0.09	0.14	0.04	0.29	0.06	0.03	2.26	0.04	2.3	0.45	0.04	0.03	0.38	0	4.96	0.39	0.07	0.23	0.46	4.11	2.38	0.12	0.16	4.7	0.33	0.05	0.1	0.35	10.3	5.26	1.23	1.12	0.81	18
5se	Saa_EUR	Saami:Finland	0.7	1.3	0.08	0	0	0.17	0.11	0.04	0.1	0.05	0.12	0.15	0.09	0.37	0.05	0.28	0.34	0.03	0.1	1.29	0.04	1.68	0	0.07	0	0.24	0.35	3.78	0.19	0.46	0.17	0.73	3.65	2.24	0.69	0.16	3.88	0.94	0	0	0.51	10.6	7.73	4.88	8.07	1.38	14.7
3s	Sar_EUR	Sardinian:Italy	0.87	1.23	0.22	0.17	0.32	0.85	0.29	0.25	1.39	0.81	0.62	0.4	0.63	0.75	0.62	1.02	1.98	0.32	0.13	10.66	0.35	12.4	2.51	0.67	0.33	1.39	0	9.96	0.9	0	0	0.81	8.59	5.07	0	0.22	9.36	0.81	0	0	1.15	1.28	1.66	0.16	0.4	0.13	3.71
2s	Spa_EUR	Spanish:Spain	1.56	2.07	0.59	0.53	0.78	1.81	0.46	0.55	0.65	1.25	0.51	0.93	0.99	0.97	1.12	0.72	3.08	0.49	0.41	8.98	0.63	10.62	5.08	0.15	0.63	0.5	0	15.97	1.2	0	0.72	0.98	12.45	7.05	0.36	0	13.21	0.49	0	0	0.36	1.67	2.02	0	0.63	0.21	4.08
2e	Swe_EUR	Swedes_Sweden	1.08	1.62	0.15	0	0	0.16	0	0.01	0	0.07	0.2	0	0.25	0	0.07	0.19	0.68	0	0	3.42	0.04	2.4	0	0	0	0.42	0	6.7	0.77	0	0	1.06	5.46	2.88	0	0	6.09	0	0	0	1.35	6.29	2.35	0	0	0.19	11.99
3e	Tat_EUR	Tatars	0.72	1.03	0	0.11	0.49	0.1	0	0.07	0	0.17	0.17	0.26	0.17	0.16	0.36	0.12	0.61	0.2	0.17	3.84	0.09	2.03	1.63	0	0.05	0.68	0.61	3.94	0.5	0.2	0	0.7	3.24	2.27	0	0.28	3.68	0.41	0	0.16	0.59	5.53	4.18	1.11	1.05	1.6	7.63
106	TSI_EUR	Toscani_Italia	1.43	1.71	0.38	0.37	0.43	0.77	0.18	0.27	0.61	0.77	0.54	0.54	0.6	0.47	1.15	0.52	2.37	0.48	0.19	7.62	0.33	8.46	3.88	0.25	0.36	0.6	0.13	11.34	0.49	0.03	0.24	0.8	9.64	5.6	0.04	0.1	11.29	0.7	0.04	0.06	0.62	3.22	1.92	0.18	0.41	0.14	5.94
2s	Tus_EUR	Tuscan:Italy	1.01	1.47	0.38	0.74	0.09	1.45	0	0.29	0.6	0.55	0.61	0.76	1.46	1.61	0.72	0.8	1.33	0.34	0.75	9.75	0.26	10.01	3.59	0.27	0.21	0.61	1.37	8.16	0.37	0	0.66	0.77	6.43	4.32	0	0.31	8.08	0.23	0.33	0.18	0	4.6	2.65	0.3	0	0.14	8.76
4e	Udm_EUR	Udmurds	0.43	0.91	0.03	0	0	0.07	0	0.01	0.12	0.08	0.09	0	0.35	0	0.1	0.08	0.1	0.03	0	0.93	0.02	1.56	0.9	0	0.05	0.19	0	3.28	0.35	0	0	0.32	2.92	1.55	0	0.18	3.4	0.14	0	0.11	0.2	3.82	3.13	0.86	0.72	1.92	8.57
7e	Ukr_EUR	Ukrainians	0.78	1.23	0.12	0.09	0.04	0.34	0.16	0.1	0.22	0.18	0.18	0.22	0	0.13	0.24	0.2	0.51	0.07	0	2.11	0.13	2.3	0.96	0.15	0.1	0.41	0	5.35	0.36	0	0.12	0.4	4.41	2.61	0	0	5.24	0.7	0	0.14	0.37	5.98	5.44	0.15	0	0.44	14.5
6ev	Vep_EUR	Vepsas_Russia	0.73	1.24	0.03	0	0.04	0.2	0.2	0.04	0.36	0.1	0.04	0.04	0	0.08	0.07	0	0.46	0.05	0.08	1.71	0.04	1.82	0.17	0	0.03	0.35	0	4.21	0	0.11	0.45	0.71	3.48	2.17	0.15	0	4.11	0.53	0	0	0.14	9.51	6.4	1.08	1.85	1.23	15.98
5e	Ara_MDE	Arabs-Israel	1.63	1.8	1.83	1.69	2.94	3.92	1.27	1.33	1.62	1.99	2.29	1.97	3.45	3.6	3.25	1.48	8.52	2.76	1.29	11.07	1.5	16.87	10.35	0.88	1.38	0.52	0	4.91	1.19	0	0.29	0.33	4.44	2.58	0.14	0	5.35	0.4	0	0	0.42	0.79	0.8	0.06	0	0.07	1.08
8se	Arm_MDE	Armenian:Armenia	0.53	0.64	0.52	0.31	0.38	0.47	0.18	0.17	0.45	0.34	0.36	0.52	0.73	0.2	0.76	0.26	2.56	0.27	0.21	6.38	0.2	7.31	3.46	0.11	0.18	0.35	0	4.49	0.2	0	0.09	0.41	3.78	2.42	0.09	0.17	4.63	0.33	0	0.15	0.28	1.22	1.05	0.06	0.33	0.11	2.48
3e	Ass_MDE	Assyrians_Armenia	0.68	0.7	0.38	0.58	0.36	0.78	0	0.26	0.31	0.5	0.74	0.75	0.86	0.7	1.06	0.31	3.53	0.67	0.15	4.32	0.32	11.77	6.49	0.32	0.37	0.59	0	4.44	0.14	0	0.27	0.41	3.9	2.26	0	0	4.62	0.36	0	0	0.51	2.64	0.73	0	0	0.07	3.93
3e	Aze_MDE	Azerbaijanis	0.48	0.66	0.26	0.89	0.65	0.98	0.17	0.24	0.16	0.36	0.6	0.46	0.44	0.86	0.68	0.21	2.81	0.73	0.75	4.62	0.23	6.23	4.62	0.22	0.24	0.49	0	3.89	0.14	0	0	0.2	3.41	1.72	0	0	3.73	0.36	0.27	0	0.52	1.23	1.38	0.32	0	0.08	2.76
2s	Bed_MDE	BedouinB:Israel(Negev)	2.28	2.37	2.93	3.55	2.87	6.44	1.78	1.79	4.46	2.75	2.69	3.75	4.6	4.34	4.78	2.24	15.89	4.3	2.82	21.51	1.79	39.98	25.87	2.31	1.93	0.71	0	8.02	1.55	0	0	0.48	6.26	3.7	0	0	7.75	0.86	0	0	1.23	0.86	0.49	0.08	0.54	0.09	1.75
5se	Dru_MDE	Druze:Israel(Carmel)	1.34	1.46	1.57	1.81	1.67	3.65	0.71	1.03	0.84	1.4	1.41	1.69	3	2.03	2.04	1.52	7.66	1.37	1.11	11.07	1.02	13.5	9.85	0.93	1.02	0.58	0	5.96	0.31	0	0.28	0.43	5.1	2.95	0	0.13	6.13	0.29	0.14	0	0.69	1.94	0.67	0.13	0.24	0.05	2.51
8se	Ira_MDE	Iranian:Iran	1.32	1.34	1.64	1.58	1.82	2.5	0.8	0.99	0.9	1.14	1.94	2.08	1.75	2.35	2.16	1.31	4.85	1.71	0.67	6.64	0.86	9.49	7.72	0.97	0.96	0.43	0	4.61	0.51	0	0	0.39	4.06	2.4	0	0.07	4.4	0.24	0	0	0.67	1.62	0.87	0.11	0.44	0.22	2.53
5se	Jor_MDE	Jordanian:Jordan	2.69	2.69	3.48	2.93	3.96	7.02	2.37	2.22	3.67	3.13	3	2.94	4.49	4.54	4.5	2.92	10.15	3.81	2.18	14.36	2.4	18.31	14.13	2.75	2.52	0.41	0	5.83	0.57	0.09	0.38	0.45	4.68	2.87	0	0	6.17	0	0	0	0.51	1.53	0.61	0.15	0	0.09	2.65
1e	Leb_MDE	Lebanese_Lebanon_	1.07	1.37	1.95	0.98	1.8	2.67	0.85	1.1	1.59	1.71	1.79	2.48	1.46	1.07	1.78	0.54	4.33	1.7	0.75	4.5	1.05	7	5.03	0.27	1.05	0.61	0	3.58	0.74	0	0	0	3.1	1.83	0	0	3.41	0.92	0	0	0.66	0.61	0.79	0.61	0	0.39	1.88
3s	Pal_MDE	Palestinian:Israel(Central)	2.76	2.77	3.22	2.69	3.16	8	1.99	2.08	3.23	3.24	2.42	3.29	4.23	5.03	3.97	3.59	10.75	3.02	3.77	15.67	2.44	18.49	13.51	3.01	2.36	0.57	0	6.04	0.58	0	0.21	0.64	5.41	3.74	0	0	6.89	0.43	0	0	0.41	0.77	0.58	0.14	0.36	0.09	1.56
1s	Sam_MDE	Samaritan:Israel	1.13	1.28	1.39	0.97	0.36	4.17	0.42	0.95	1.96	1.29	1.68	1.89	1.44	3.88	2.44	1.32	4.29	1.91	1.12	12.37	0.9	19.79	15.64	0.55	0.92	0	0	6.61	1.09	0	1.31	1.02	5.98	3.43	0	0	7.18	0	0	0	0	2.42	0.27	0	0	0.09	1.86
2e	Sau_MDE	Saudi-Arabians	2.18	2.2	4.71	3.49	5.37	7.95	1.55	1.84	2	2.79	4.15	5.08	5.02	4.75	5.13	2.32	15.29	4.95	1.55	14.45	2.2	27.53	21.76	1.64	2.15	0.42	0	5.55	0.68	0	0.3	0.59	3.9	2.51	0	0	5.6	0.63	0	0	0.3	1.4	0.73	0	0	0.4	1.72
2s	Tur_MDE	Turkish:Turkey	0.75	1.1	0.33	0.88	0.28	0.69	0.44	0.29	0.82	0.5	0.92	0.49	1.69	0.55	0.75	0.27	1.54	0.7	0	6.69	0.35	6.95	4.07	0.7	0.32	0	0	5.29	0.38	0	1.02	0.93	5	3.16	0.34	0.63	5.54	0.24	0	0	1.02	1.89	2.32	1.74	1.79	0.36	5.15
2s	Yem_MDE	Yemenite_Jew:Yemen	1.87	2.3	3.52	3.11	3.67	8.64	1.15	1.47	2.34	2.51	5.04	4.66	5.61	5.33	4.78	2.17	19.9	4.78	2.04	21.72	1.77	25.79	30.24	2.85	1.64	0.69	0	7.13	0.67	0	0	0.7	5.86	3.66	0	0	7.26	0.83	0	0	1.49	1.11	0.72	0	0	0.09	3.11
3e	Aet_OCE	Aeta_Philippines	0.72	0.73	0.84	1.56	1.49	0.55	0.58	0.59	0.22	0.68	2.71	2.9	1.31	0.49	1.11	0.22	0.73	1.35	0.83	0.41	0.81	0.56	0.6	0.23	0.57	0	0	0.19	0	0	0	0	0.38	0.28	0	0	0.35	0	0	0	0	0.34	0.14	0	0	0.05	0.18
3e	Agt_OCE	Agta_Philippines	0.62	0.7	0.74	1.53	2.16	0.36	0.12	0.52	0.54	0.76	2.18	2.34	0.4	0.97	0.91	0.29	1	1.02	1.13	0	0.86	0.27	0.98	0.52	0.52	0	0	0.22	0.1	0	0	0	0.16	0.25	0	0	0.36	0	0	0	0	0	0	0.08	0	0.13	0
2s	Aus_OCE	Australian:Australia	0.38	0.41	0.32	1.19	0.59	0.36	0.14	0.36	0.39	0.43	1.1	0.87	0.59	0.69	0.48	0.35	0.43	1.03	0.37	0.16	0.46	0.16	0.47	0.27	0.37	0	0	0.29	0.11	0.15	0	0.08	0.2	0.2	0	0	0.24	0.29	0.22	0	0	0.2	0	0	0.38	0.06	0
4e	Baj_OCE	Bajo_Indonesia	0.26	0.32	0.11	0.24	0.36	0.11	0	0.12	0.09	0.19	0.19	0.33	0	0.08	0.19	0.06	0	0.17	0.09	0	0.21	0	0.18	0.07	0.14	0	0	0.04	0	0	0	0	0.17	0.15	0	0	0.1	0	0.16	0	0	0.15	0.13	0.08	0.57	0.22	0.15
3e	Bat_OCE	Batak_Philippines	0.46	0.45	0.54	1.44	1.54	0.59	0.25	0.38	0.12	0.38	1.48	1.46	0.65	0.32	0.52	0.31	0.29	0.84	0.55	0.15	0.54	0.44	1.06	0.41	0.29	0	0	0.21	0.1	0	0.2	0	0.19	0.22	0	0	0.36	0	0	0	0	0	0.24	0.09	0	0.14	0
2s	Bou_OCE	Bougainville:PapuaNewGuinea	0.3	0.36	0.24	0.27	0.72	0.24	0	0.21	0	0.23	0.79	0.69	0	0.13	0.28	0.87	0.48	0.49	0.14	0.18	0.28	0.18	1.56	0.2	0.16	0	0	0.05	0	0.16	0	0.09	0.16	0.02	0	0	0.14	0	0	0	0	0	0.09	0.11	0	0.07	0
10se	Dus_OCE	Dusun:Brunei	0.14	0.36	0	0.19	0.14	0.07	0.05	0.03	0	0.03	0.13	0.13	0.08	0	0.08	0.06	0.04	0.13	0.04	0.11	0.03	0.06	0.08	0.03	0.03	0	0	0.02	0	0.1	0.15	0.06	0.11	0.24	0	0	0.04	0.2	0.07	0.05	0	0.27	0.05	0.14	0.26	0.21	0.07
1s	Haw_OCE	Hawaiian:USA	1.01	1.05	0.5	1.52	1.68	0.17	1.32	0.93	0.62	0.49	0.66	1.19	0.28	0.83	1.13	1.04	1.3	1.15	0.29	0	0.72	0	0	1.92	0.87	0	0	0.25	0	0.34	0.52	0	0.32	0.31	0	0	0.27	0	0	0	0	2.38	0	0.24	0	0	0
10se	Igo_OCE	Igorot:Philippines	0.1	0.28	0.02	0.09	0.24	0	0	0.01	0.05	0.03	0.05	0.04	0	0	0.04	0.07	0	0.05	0	0.06	0.02	0.12	0	0	0.01	0.21	0	0.02	0	0	0.7	0	0.17	0.25	0	0.07	0.05	0	0	0	0	0.22	0.13	0.11	0	0.06	0.07
3e	Koi_OCE	Koinanbe_Papua_New_Guinea	0.52	0.45	0.14	0.19	1.23	0.22	0	0.43	0.1	0.5	0.57	0.63	0.46	0.09	0.68	0.07	0.25	0.58	0.1	0	0.67	0.63	0.18	0.28	0.41	0	0	0.14	0	0	0	0	0.18	0.12	0	0	0.2	0	0	0	0	0	0	0	0	0.05	0
3e	Kos_OCE	Kosipe_Papua_New_Guinea	0.58	0.53	0.3	0.12	0.97	0.17	0.11	0.52	0.2	0.61	0.63	0.54	0.1	0.09	0.71	0	0.42	0.35	0.19	0	0.68	0	1.1	0.14	0.53	0	0	0.18	0.09	0	0	0	0.17	0.19	0	0	0.28	0	0	0	0	0	0.07	0.07	0	0.18	0
4e	Leb_OCE	Lebbo_Indonesia	0.15	0.35	0	0.27	0.25	0.06	0	0.08	0.1	0.09	0.33	0.1	0.2	0	0.23	0	0.27	0.19	0.1	0.27	0.1	0	0.78	0	0.11	0	0	0.09	0	0	0	0	0.16	0.2	0	0	0.08	0	0	0	0	0.16	0	0.04	0	0.03	0
2e	Luz_OCE	Luzon_Philippines	0.18	0.44	0.31	0.14	0.61	0.13	0	0.14	0	0.2	0.27	0.22	0.21	0	0.29	0	0	0.64	0.21	0	0.13	0	0.82	0.16	0.18	0	0	0.22	0	0	0.38	0	0.3	0.14	0	0	0.15	0	0	0	0	0	0	0	0	0.05	0
1s	Mao_OCE	Maori:NewZealand	1.72	1.96	1.2	2.72	1.67	1.03	1.57	1.37	0.74	1.27	0.44	1.06	1.69	1.32	1.4	0.24	0.62	0.95	4.53	3.24	1.28	3.24	0.67	1.01	1.16	0.28	0	4.35	0	0	1.23	0.48	3.13	2.76	0.62	0.57	4.26	0.42	0.62	0.68	0.61	3.4	1.47	0	0	0.09	3.47
8e	Mur_OCE	Murut_Brunei	0.09	0.34	0.05	0.18	0.13	0.03	0	0.02	0	0.03	0.18	0.14	0.05	0	0.06	0	0	0.09	0.05	0	0.03	0	0	0	0.04	0	0	0	0	0.19	0.39	0.11	0.17	0.21	0	0	0.05	0	0	0	0.29	0.27	0.04	0.05	0.34	0.15	0
15s	Pap_OCE	Papuan:PapuaNewGuinea	0.25	0.22	0.19	0.29	0.28	0.21	0.13	0.2	0.14	0.22	0.42	0.62	0.32	0.24	0.23	0.08	0.21	0.3	0.16	0.02	0.26	0.05	0.4	0.15	0.18	0	0	0.1	0	0.02	0.24	0.11	0.13	0.07	0.03	0.03	0.12	0.02	0.13	0	0.03	0.07	0.02	0.06	0.12	0.06	0
2e	Viz_OCE	Vizayan_Philippines	0.24	0.47	0.29	0.39	0.48	0	0	0.17	0.21	0.32	0.6	0.31	0.19	0.19	0.41	0.14	0	0.3	0.2	0.27	0.18	0.53	0	0	0.19	0	0	0.27	0	0	0.35	0	0.31	0.23	0	0	0.27	0	0	0	0	0	0	0.09	0	0	0
1e	Asu_SAS	Asur_India	0.09	0.2	0.43	0.24	0.53	0	0.42	0.03	0	0.07	0.09	0.76	0	0	0.17	0	0.33	0.22	0.37	0	0.14	0.99	0.71	0	0.09	0	0	0.96	0.36	0	0.66	0.25	0.5	0.39	0	0	0.76	0.45	0	0	0	0	0	0.15	0	0.09	0
1e	BAj_SAS	Balija_India	0.2	0.14	0.12	0.52	0.95	0	0	0.09	0	0.12	0.1	0.4	0	0.38	0.1	0	0	0	0	2.11	0.05	1.05	0.76	0	0.09	0.64	0	0.91	0	0	0	0	1.15	0.64	0	0	1.14	0	0	0	0.69	0.65	0.28	0	0	0	0
2s	Bal_SAS	Balochi:Pakistan	0.7	0.96	0.81	0.74	0.63	0.55	0.85	0.41	1.19	0.38	0.47	0.95	1.46	1.07	0.9	0.4	2.17	0.68	0.56	3.25	0.39	4.5	3.59	0.14	0.4	0.61	0	3.39	0.37	0	0	0.26	2.64	1.64	0	0	3.1	0.69	0	0.18	0.33	3.06	0.79	0.08	0	0.09	4.07
86	BEB_SAS	Bengali_from_Bangladesh	0.27	0.33	0.07	0.14	0.19	0.14	0.05	0.05	0.09	0.09	0.18	0.22	0.07	0.1	0.21	0.05	0.4	0.16	0.08	0.82	0.06	0.91	0.52	0.02	0.06	0.12	0.09	1.69	0.08	0.05	0.12	0.18	1.63	0.97	0.03	0.11	1.65	0.11	0.08	0.02	0.2	1.08	0.45	0.3	0.75	0.16	1.41
4se	Ben_SAS	Bengali:Bangladesh	0.15	0.2	0.05	0.12	0.13	0.11	0	0.01	0	0.1	0.09	0.09	0.18	0.08	0.14	0.06	0.16	0.11	0	0.98	0.04	0.74	0.35	0.14	0.05	0.15	0	1.18	0	0	0	0.06	1.19	0.63	0	0	1.1	0.11	0	0	0	0.9	0.52	0.15	0	0.08	0.92
7se	Bra_SAS	Brahmin:India	0.48	0.6	0.47	0.65	0.55	0.26	0.25	0.19	0.35	0.22	0.4	0.53	0.43	0.31	0.52	0.27	0.73	0.23	0.05	1.61	0.2	2.19	1.26	0.36	0.2	0	0.41	2.52	0.21	0.14	0.19	0.08	2.18	1.28	0	0.18	2.3	0.53	0	0	0.09	0.8	0.47	0.23	0.17	0.08	1.83
8e	BUm_SAS	Burmese:Myanmar	0.11	0.19	0.06	0.17	0.1	0.12	0.11	0.05	0	0.05	0.22	0.34	0	0.15	0.12	0.04	0.09	0.17	0	0.13	0.05	0	0.2	0.04	0.05	0.05	0	0.3	0.05	0.06	0.09	0.07	0.37	0.4	0.09	0.08	0.23	0.12	0.09	0.05	0.09	1.01	0.44	0.42	0.63	0.34	0.52
2s	Bur_SAS	Burusho:Pakistan	0.29	0.49	0.21	0.36	0.26	0	0	0.04	0.19	0.13	0.37	0.09	0.36	0.17	0.16	0.39	0.33	0.11	0.18	2.2	0.04	2.2	1.41	0	0.05	0.3	0	2.45	0.55	0.22	0	0.63	2.65	1.76	0.33	0.9	2.54	0.44	0.33	0	0.64	2.7	1.68	1.35	1.13	0.29	2.14
3e	Dha_SAS	Dhaka_Bangladesh_	0.14	0.2	0.08	0	0.06	0.16	0	0.04	0	0.04	0.13	0.2	0.13	0	0.14	0	0.12	0.12	0.14	0.53	0.04	0.89	0.77	0	0.01	0.21	0	0.83	0	0	0.47	0	1.01	0.49	0	0	0.99	0.16	0	0	0	0.43	0.56	0.06	0	0.25	0.44
98	GIH_SAS	Gujarati_Indian_Houston_Texas	0.27	0.36	0.06	0.1	0.19	0.14	0.05	0.05	0.07	0.07	0.19	0.2	0.09	0.06	0.23	0.05	0.36	0.12	0.05	1.14	0.04	1.22	0.8	0	0.04	0.11	0.08	2.04	0.09	0	0.08	0.12	1.97	1.16	0.08	0.04	2	0.15	0.03	0.03	0.14	1.07	0.49	0.15	0.54	0.09	1.84
1e	Gon_SAS	Gond_India	0.14	0.15	0.11	0.23	0.86	0.21	0	0.07	0	0.07	0.18	0.18	0	0.34	0.23	0.25	0	0.32	0.36	0.48	0.07	0	1.37	0	0.02	0	0	0.24	0	0	0	0	0.23	0.35	0	0	0.22	0	0	0	0	0	0	0	0	0	0.6
1e	Gup_SAS	Gupta_India	0.29	0.28	0.23	0.52	0.19	0	0	0.01	0	0.04	0	0	0	0.38	0.1	0	0.71	0.12	0	0.53	0.12	1.07	1.53	0	0.03	0.32	0	1.37	0.39	0	0	0.82	1.29	0.62	0	0	1.27	0	0	0	0	0.65	0.29	0	0	0.2	0.67
2s	Haz_SAS	Hazara:Pakistan	0.29	0.35	0	0.12	0.09	0.22	0	0.01	0	0.08	0.15	0.29	0.56	0	0.09	0	0.17	0	0	2.04	0.05	2.29	1.1	0	0.01	0.31	0	2.23	0.57	0	0.68	0.79	1.92	1.61	1.02	0.93	2.54	0.46	0	0	0	4.67	3.77	4.69	11.77	2.54	3.82
1e	Ho_SAS	Ho_India	0	0	0	0	0	0	0	0	0	0	0	0	0	0	0	0	0	0	0	0	0	0	0	0	0	0	0	0	0	0	0	0	0	0	0	0	0	0	0	0	0	0	0	0	0	0	0
2s	Iru_SAS	Irula:India	0.15	0.14	0.19	0.11	0.08	0	0	0.02	0	0.08	0.17	0.17	0.33	0.32	0.12	0.12	0.15	0.1	0	1.12	0.05	0.67	0.64	0	0.02	0	0	1.11	0	0	0	0	0.89	0.35	0	0	0.93	0	0	0	0.3	0.82	0.24	0.21	1.04	0.08	1.12
102	ITU_SAS	Indian_Telugu_from_the_UK	0.22	0.26	0.11	0.18	0.21	0.17	0.05	0.05	0.07	0.08	0.22	0.25	0.11	0.07	0.24	0.05	0.4	0.15	0.06	0.83	0.06	1.16	0.89	0.03	0.04	0.1	0.05	1.5	0.05	0.01	0.06	0.19	1.44	0.86	0.05	0.04	1.56	0.12	0.02	0.02	0.18	0.63	0.32	0.11	0.26	0.09	0.87
2s	Kal_SAS	Kalash:Pakistan	0.32	0.57	0	0.25	0	0.22	0	0.02	0	0.05	0.05	0.38	0	0.18	0.11	0	0.34	0.05	0	0.75	0	0.75	1.08	0.27	0	0	0	3.14	0.37	0	0.33	0.13	2.63	1.32	0	0.31	2.88	0	0	0	0.66	2.16	1.2	0.78	0	0.25	3.77
3se	Kap_SAS	Kapu:India	0.15	0.21	0.14	0.23	0.17	0.07	0.14	0.04	0	0.06	0.18	0.12	0	0.12	0.21	0.17	0.32	0.07	0	1.27	0.09	0.48	0	0	0.05	0.1	0	1.01	0	0.14	0.42	0.25	1.04	0.64	0	0	1.05	0.14	0	0	0.21	0.58	0.67	0.29	0	0.12	0.99
1s	Kho_SAS	Khonda_Dora:India	0.11	0.13	0	0	0	0	0	0.03	0	0.04	0.08	0.16	0.31	0.3	0.11	0	0	0.1	0.32	0.43	0.08	0.85	0	0	0.09	0	0	0.18	0	0	0.57	0	0.14	0.13	0	0	0.33	0	0	0	0	0	0.23	0.26	0	0.08	1.07
1e	Kol_SAS	Kol_India	0.21	0.2	0	0.25	0.18	0	0	0.04	0	0.1	0.19	0.19	0	0	0.13	0	0.34	0.12	0	0.51	0.04	1.53	2.19	0	0.09	0.31	0	0.99	0.38	0	0	0	0.93	0.4	0	0	0.98	0.46	0	0	0	1.87	0	0	0	0.1	0.64
1e	Ksh_SAS	Kshatriya_India_	0.28	0.67	0.24	0.55	0.41	0	0	0.04	0	0.14	0.21	0	0	0.4	0.21	0	1.49	0.13	0.42	0.56	0.07	0.56	0.8	0	0.11	0	0	2.69	0	0	0	0.29	2.14	1.22	0	0	1.87	0	0	0	0	0.68	0	0.51	0	0.21	2.1
1e	Kur_SAS	Kurmi_India	0.2	0.2	0.11	0.25	0.18	0	0.44	0.08	0	0.06	0.39	0.59	0	0	0.25	0.55	0.69	0.12	0	0.52	0.17	0.52	1.49	0	0.08	0	0	1.44	0	0	0	0	1	0.76	0	0	0.84	0	0	0	0	0.63	0	0	0	0.1	3.88
2s	Kus_SAS	Kusunda:Nepal	0.11	0.15	0.05	0.34	0.09	0.2	0.2	0.05	0	0.03	0	0.27	0.17	0.17	0.12	0.25	0.47	0.26	0	0.47	0.05	0.47	0.33	0.13	0.03	0	0	0.51	0	0	0.31	0.36	0.74	0.37	0	0	0.41	0.42	0	0	0	1.99	1.11	0.93	3.23	0.56	1.75
1e	MAd_SAS	Madhya-Pradesh_India	0.02	0.18	0	0.5	0.18	0	0	0.03	0	0.09	0	0.19	0	0	0.12	0.27	0.34	0	0	0.51	0.01	0	0	0	0	0	0	1.15	0	0	0	0	0.54	0.4	0	0	0.78	0	0	0	0	1.24	0.53	0	0	0.1	0.63
2s	Mad_SAS	Madiga:India	0.12	0.17	0.15	0.55	0.24	0.2	0.19	0.04	0.18	0.06	0.26	0.43	0.16	0.16	0.2	0.12	0.3	0.16	0	1.36	0.06	0.23	1.63	0.13	0.03	0.14	0	0.9	0	0	0	0.12	1.14	0.55	0	0	0.78	0	0	0	0	0	0.24	0.21	0	0.17	0.85
2s	Mak_SAS	Makrani:Pakistan	1.52	1.81	1.78	1.84	1.8	2.11	1.69	1.28	0.6	0.84	1.55	1.24	2.55	2.5	2.35	1.46	3.5	2.27	2.07	4.5	1.09	6.5	3.59	1.09	1.36	0	0	3.73	0.18	0	0.33	0.52	2.95	1.86	0	0	3.98	0	0	0	0.33	1.84	0.52	0.3	0	0.25	2.5
2s	Mal_SAS	Mala:India	0.1	0.17	0.05	0.45	0.16	0.1	0.19	0.03	0	0.06	0.34	0.17	0.17	0	0.1	0.12	0.15	0.21	0.17	0.91	0.1	0.91	1.63	0.25	0.05	0.14	0	0.71	0	0	0	0	1.03	0.44	0	0	0.72	0.21	0	0	0	0.28	0	0.08	0	0.04	0.85
1e	Mar_SAS	Marwadi_India	0.23	0.12	0	0	0.19	0.24	0	0.08	0.43	0.03	0.1	0	0	0	0.17	0	0.36	0	0	0	0.01	1.09	0.78	0	0.05	0	0	1.24	0	0	0	0.28	1.05	0.93	0	0	1.3	0	0	0	0	0.67	0.29	0	0	0	0
1e	MAy_SAS	Malayan_India	0.13	0.15	0.1	0	0	0.21	0	0.14	0	0.14	0.18	0.91	0	0	0.19	0.25	0	0.11	0	0.47	0.15	0.95	0.68	0.26	0.08	0	0	0.34	0	0	0	0.24	0.48	0.12	0	0	0.44	0	0	0	0	0	0	0	0	0	0
1e	Ori_SAS	Orissa_India	0.13	0.2	0	0	0.18	0	0.44	0.04	0	0.03	0	0.2	0	0	0.04	0	0	0.12	0	1.03	0.04	1.54	0.74	0	0	0	0	0.87	0.38	0	0	0	0.82	0.94	0	0	0.97	0	0	0	0.68	1.26	0.28	0.16	0	0.1	1.93
2s	Pat_SAS	Pathan:Pakistan	0.24	0.32	0.05	0	0	0.32	0	0.02	0.39	0.1	0.18	0.09	0.18	0	0.18	0	0.97	0	0	3.16	0.08	1.46	1.75	0	0.02	0.3	0	2.69	0	0	0	0	2.26	1.54	0	0.3	3.11	0.44	0	0	0.32	2.98	1.16	0.23	0.56	0.05	2.13
88	PJL_SAS	Punjabi_Lahore_Pakistan	0.37	0.48	0.1	0.14	0.22	0.17	0.05	0.06	0.11	0.13	0.22	0.25	0.13	0.11	0.29	0.09	0.47	0.17	0.03	1.66	0.06	1.76	1.3	0.02	0.07	0.16	0.05	2.67	0.14	0.03	0.14	0.19	2.48	1.54	0.05	0.1	2.66	0.19	0.05	0.02	0.17	1.42	0.68	0.25	0.6	0.16	1.97
5se	Pun_SAS	Punjabi:Pakistan	0.22	0.33	0.11	0.14	0.1	0.21	0	0.03	0.15	0.07	0.14	0.22	0.07	0	0.15	0.21	0.51	0.09	0	1.25	0.03	0.96	1.1	0.06	0.04	0.23	0.53	1.76	0	0.09	0.13	0.2	1.58	1.11	0	0	1.75	0.36	0.13	0.07	0	0.94	0.61	0.15	0.89	0.14	1.56
2s	Rel_SAS	Relli:India	0.14	0.29	0.1	0	0	0.1	0	0.04	0	0.06	0.17	0.26	0.17	0	0.19	0	0.31	0	0	1.84	0.06	1.84	0.66	0.13	0.02	0	0	1.2	0.16	0	0	0.12	1.27	0.9	0	0	1.35	0.42	0	0.16	0	1.13	0.12	0.42	1.6	0.04	0.86
1e	San_SAS	Santhal_India	0.13	0.11	0.11	0.24	0.71	0.22	0	0.01	0.39	0.18	0.19	0	0	0.35	0.18	0	0.33	0.22	0.37	0.49	0.07	0.98	0	0	0.05	0	0	0.29	0	0	0	0	0.33	0.42	0	0	0.28	0	0.66	0	0.65	1.21	0.52	0	0	0.19	0.62
2s	Sin_SAS	Sindhi:Pakistan	0.43	0.65	0.16	0.36	0.17	0.22	0	0.15	0	0.13	0.28	0.28	0.18	0.52	0.27	0.52	0.65	0.33	0.18	1.96	0.08	1.71	2.46	0.14	0.13	0	0	2.66	0	0	0	0.25	2.44	1.46	0	0.3	2.77	0.9	0	0	0	0.6	0.65	0.3	0	0.05	1.22
101	STU_SAS	Sri_Lankan_Tamil_from_UK	0.23	0.25	0.1	0.15	0.2	0.21	0.06	0.06	0.06	0.1	0.26	0.28	0.11	0.1	0.29	0.03	0.41	0.17	0.06	0.97	0.07	1.2	0.73	0.05	0.06	0.12	0.06	1.47	0.08	0.03	0.06	0.1	1.45	0.84	0.03	0.1	1.52	0.06	0.06	0.02	0.09	0.71	0.37	0.15	0.24	0.09	1.01
1e	Tam_SAS	Tamang_Nepal	0.05	0.1	0.12	0	0	0	0	0.06	0	0.07	0.1	0	0	0	0.1	0	0	0	0	0	0.05	0	0	0	0.04	0.33	0	0.25	0	0	0	0	0.24	0.17	0	0	0.46	0	0	0	0	2	0.29	0.17	1.26	0.85	0
1e	Tha_SAS	Thakur_India	0.19	0.28	0.12	0.53	0	0.24	0	0	0	0.07	0.21	0.42	0	0	0.2	0	0.36	0.12	0	1.09	0.08	1.63	0	0	0.03	0	0	1.49	0.4	0	0	0	1.68	0.79	0	0	1.72	0	0	0	0	0.67	0.29	0	0	0.1	3.4
2s	Yad_SAS	Yadava:India	0.15	0.22	0.1	0.11	0	0.1	0.39	0.02	0	0.05	0.09	0.27	0	0.17	0.19	0	0.62	0.16	0.35	0.93	0.04	0.93	0.67	0.13	0.01	0.28	0.64	1.29	0.16	0	0.61	0	1.32	0.54	0	0	1.09	0	0	0	0	0.57	0.37	0.22	0.54	0.28	0.58
18ev	Bur_SIB	Buryats	0.1	0.16	0.03	0.07	0.04	0.05	0	0.03	0	0.03	0.04	0.04	0	0.03	0.08	0.02	0.12	0.05	0	0.46	0.02	0.65	0.57	0.02	0.02	0.26	0	0.68	0.13	0.33	0.05	0.12	0.78	0.55	0.19	0.13	0.67	0.19	0.24	0.19	0.14	3.83	2.61	2.75	4.23	4.38	2.24
12sev	Eve_SIB	Even:Russia	0.05	0.12	0	0	0	0.09	0	0.01	0	0.02	0	0.02	0.04	0	0.03	0	0	0	0.04	0.22	0.01	0.37	0.07	0	0.02	0.06	0	0.43	0.04	0.32	0.42	0.28	0.53	0.54	0.36	0.45	0.34	0.19	0.07	0	0.56	10.38	15.53	18.22	46.25	26.51	7.14
14ev	EVk_SIB	Evenks	0.04	0.06	0.01	0.05	0.04	0.1	0	0.02	0	0.02	0.06	0.06	0	0	0.04	0	0.04	0.01	0	0.16	0.03	0.1	0	0	0	0.09	0.28	0.19	0.11	0.19	0.08	0.21	0.28	0.31	0.22	0.38	0.17	0.1	0.22	0	0.08	4.61	5.93	6.79	15.12	12.97	2.49
3e	For_SIB	Forest-Nenets	0.17	0.34	0	0	0.09	0	0	0.02	0	0.04	0	0	0	0	0.04	0	0	0	0	0.51	0.03	0	0	0	0.02	0.3	0	0.84	0	0	0	0.4	1.27	0.66	0	0	1.16	0.46	0	0.18	0.34	5.04	4.62	4.81	5.93	3.72	5.14
3e	Ket_SIB	Kets_Russia	0.23	0.29	0	0	0	0	0	0	0	0.02	0	0	0	0.18	0.02	0	0	0.05	0	0	0	0.48	0	0	0	0.44	0	1.07	0.53	0.21	0	0.13	1.01	0.53	0	0	1.06	0.22	0.33	0	0.63	1.77	5.1	3.04	6.14	3.8	2.41
7ev	Kha_SIB	Khantys	0.25	0.44	0.04	0.05	0	0	0	0.03	0	0.02	0.06	0.04	0.07	0	0.05	0.15	0.06	0.07	0	0.48	0.01	0.76	0.28	0	0.02	0.18	0.26	1.79	0.22	0.58	0.88	0.44	2.02	1.37	0.12	0.34	1.82	0.26	0.89	0.14	0.51	8.14	5.17	9.08	12.51	3.05	9.14
8sev	Man_SIB	Mansi:Russia	0.34	0.53	0.03	0.08	0.06	0.11	0	0.01	0	0.05	0.11	0.06	0.06	0.23	0.08	0.08	0.11	0.02	0	1.72	0.02	0.91	0	0.04	0.02	0.24	0.45	2.75	0.17	0.07	0.21	0.56	2.45	1.64	0.33	0.81	2.53	0.45	0.33	0.17	0.66	12.4	6.19	10.78	22.07	3.12	13.17
1v	Nen_SIB	Nenets	0.22	0.32	0	0	0	0	0	0.01	0	0.05	0	0	0.49	0	0.03	0	0.45	0	0	0.67	0.05	0.67	0	0	0	0	0	1.5	0	0.59	0	1.04	1.69	1.39	1.8	1.64	1.52	0.61	0	0.49	0	19.73	9.23	21.04	41.91	3.69	10.91
2e	Nga_SIB	Nganasans	0.06	0.14	0.08	0	0	0	0	0.03	0.3	0.06	0	0	0	0	0.09	0	0	0.08	0	0	0.04	0.38	0	0	0.02	0	0	0.28	0	0	0	0.19	0.22	0.05	0.5	0	0.35	0	0	0	0	3.22	6.96	7.72	2.6	9.05	2.35
7e	Sak_SIB	Sakha	0.05	0.11	0	0	0	0.13	0	0.01	0	0	0	0	0	0	0.05	0	0	0	0	0.49	0	0.29	0.14	0	0.02	0.12	0	0.43	0.14	0.25	0.25	0.35	0.4	0.25	0	0.12	0.47	0.09	0	0.14	0.52	5.15	4.09	3.18	5.88	7.98	1.95
3e	Sel_SIB	Selkups_Russia	0.23	0.36	0.16	0.12	0	0	0.21	0.02	0	0.04	0	0	0	0.34	0.05	0	0.32	0	0.19	0.48	0.09	1.2	0.34	0	0.05	0.73	0	1.1	0.7	0.21	0.96	0.24	1.29	0.92	0.33	0.3	1.25	0.22	0.64	0	0.32	5.02	3.59	4.08	8.37	5.55	3.62
2e	Sho_SIB	Shor_Russia	0.29	0.45	0	0.15	0	0.14	0	0.03	0	0.06	0	0	0	0	0.07	0.17	0.21	0	0	0.93	0.01	0.62	0.45	0	0.03	0.19	0	1.63	0.46	0.55	0	0.32	1.54	1.14	0.42	0.38	1.77	0	0	0.22	0.41	2.29	2.32	1.91	3.6	3.48	5.06
2s	Tub_SIB	Tubalar:Russia	0.35	0.53	0.05	0	0	0.12	0	0.04	0.21	0.07	0.1	0.1	0	0.19	0.08	0.14	0	0.06	0	1.04	0.01	1.56	0	0.15	0.03	0.48	2.14	2.28	0.38	1.15	0.69	1.74	2.42	2.03	0	0.96	2.2	0.47	0	0.58	1.37	7.97	3.72	8.89	19.28	3.63	8.14
3e	Tun_SIB	Tundra-Nenets	0.14	0.26	0	0	0	0	0	0	0	0.02	0.13	0.09	0	0	0.02	0	0	0	0	0	0	0.47	0	0	0	0.58	0	1.28	0.17	0	0	0.24	1.09	0.43	0	0	1.22	0.21	0.32	0.35	0	4.33	2.74	3.41	3.27	4.82	2.65
3e	Tuv_SIB	Tuvinians	0.09	0.19	0.05	0	0.15	0	0	0	0	0	0	0	0	0	0.03	0.11	0.14	0.1	0	0.42	0	0.22	0	0	0	0.14	0	0.76	0.32	0.37	0.29	0.54	1.05	0.54	0.57	0.78	0.79	0.19	0	0.32	0	4.44	3.17	2.11	4.93	4.32	2.13
4sev	Yak_SIB	Yakuts	0.08	0.15	0.03	0	0.05	0	0.11	0	0.11	0.01	0	0	0.2	0	0.04	0.22	0	0	0	0.28	0	0.42	0.2	0.07	0	0.08	1.51	0.56	0	1.1	1.1	0.71	1.01	0.7	0.56	0.51	0.53	0.64	0.74	0.4	0.17	11.15	5.84	12.64	30.62	5.93	6.04
1	Alt_XXX	Denisova5	8.98	7.81	11.77	16.39	24.21	10.33	4.31	6.5	5.06	8.4	27.94	30.27	9.05	8.41	11.55	4.75	8.91	19.53	6.71	6.37	9.93	9.24	14.19	5.76	6.79	1.16	0	7.5	1.64	0.57	0.42	1.15	7.85	5.13	0.43	0.39	8.87	1.16	1.7	0	1.68	3.51	3.54	3.33	5.89	1.19	5.97
1	Cha_XXX	Chagyrskaya	8.49	7.46	10.74	15.82	23.37	10.4	3.75	6.15	5.03	7.96	27.03	28.62	6.92	7.22	10.76	3.88	8.22	18.54	6.19	7.28	9.22	9.18	15	5.21	6.43	1.35	0	7.96	1.4	0.84	0.84	1.14	8.08	5.41	0.85	0.39	8.86	1.45	1.69	0	2.08	3.87	3.69	3.12	6.59	1.24	5.14
1	Den_XXX	DenisovaPinky	14.54	16.85	16.68	24.85	36.2	14	8.89	11.84	6.53	13.26	34.02	30.5	15.31	11.08	25.25	7.05	13.39	26.45	10.31	3.2	16.01	4.11	13.12	10.52	14.34	1.39	0	5.77	1.01	1.21	2.42	1.88	7.24	4.69	0.61	0.56	7.41	0.41	1.22	0.33	1.8	4.47	2.65	4.64	3.17	1.08	2.85
1	Lbk_XXX	Shtuttgart	0.49	0.83	0	0	0	0	0	0.04	0	0.17	0	0	0	0	0.25	0	0.83	0	0	5.61	0.09	3.74	2.69	0	0.08	0	0	4.88	0.46	0	0	0	3.95	3.11	0	0	4.99	0	0	0	0	4.58	0.65	0	0	0.23	4.67
1	Los_XXX	Loschbour	0.69	0.94	0	0.42	0	0	0	0.02	0	0.13	0	0.33	0	0	0.1	0	0	0.19	0	3.41	0.05	0.85	0	0	0.06	0.52	2.34	5.28	1.26	0	0	0.88	5.52	3.47	0	0	4.95	0.77	0	0	0	5.22	0.89	0	0	0	7.46
1	Ust_XXX	Ustishim	1.13	1.27	2.52	3.52	4.2	3.59	0.76	0.88	2.14	1.32	3.89	3.08	0	1.28	2.35	0.47	2.99	3.06	1.35	0.9	1.33	5.38	3.87	0.99	1.03	0	0	1.7	0	0	0	0	1.73	1.09	0	0	1.9	0	0	0	0	0	1.42	1.66	0	0.34	0
1	Vin_XXX	Vindija	8.55	7.38	10.48	16.51	23.15	9.88	3.66	6.03	4.91	7.8	26.4	27.94	6.75	7.49	10.71	3.78	8.03	17.89	6.04	7.72	9.16	8.96	15.54	5.59	6.33	1.69	0	8.1	1.6	0.55	0.82	1.59	7.96	5.22	0.83	0.38	8.79	1.13	1.65	0	1.63	4.54	3.76	3.42	5	1.27	5.41
1	RND_XXX	Random1_as_Den_XXX	0	0	0	0	0	0	0	0	0	0	0	0	0	0	0	0	0	0	0	0	0	0	0	0	0	0	0	0	0	0	0	0	0	0	0	0	0	0	0	0	0	0	0	0	0	0	0
1	Rnd_XXX	Random2_as_Cha_XXX	0	0	0	0	0	0	0	0	0	0	0	0	0	0	0	0	0	0	0	0	0	0	0	0	0	0	0	0	0	0	0	0	0	0	0	0	0	0	0	0	0	0	0	0	0	0	0
coeff	normalization		0.73	1.03	2.64	4.62	3.8	2.5	1.55	1.02	1.76	0.71	7.8	7.62	2.09	2.18	0.77	1.74	2.5	5.38	1.96	1.11	1.36	1.11	2.15	1.64	0.71	0.48	0.59	0.25	0.51	0.63	0.63	0.67	0.19	0.12	0.62	0.74	0.3	0.59	0.62	0.52	0.64	0.74	0.44	0.58	0.83	0.45	0.71
[truncated: 197 more columns]

## Sheet: IBD-Mean-length
Table S1 AVERAGE LENGTH (in Kb, or 1000 nucleotides) OF SHARED IBD FRAGMENTS PER PAIR OF INDIVIDUALS
Number of	Population ID	Population name	ACB_AFR	ASW_AFR	Ban_AFR	Bia_AFR	Con_AFR	Din_AFR	Esa_AFR	ESN_AFR	Gam_AFR	GWD_AFR	JuX_AFR	Kho_AFR	Luh_AFR	Luo_AFR	LWK_AFR	Man_AFR	Mas_AFR	Mbu_AFR	Men_AFR	Moz_AFR	MSL_AFR	Sah_AFR	Som_AFR	Yor_AFR	YRI_AFR	Cac_AMR	Cha_AMR	CLM_AMR	Col_AMR	Kar_AMR	May_AMR	Mix_AMR	MXL_AMR	PEL_AMR	Pia_AMR	Pim_AMR	PUR_AMR	Que_AMR	Sur_AMR	Wic_AMR	Zap_AMR	Ale_ARC	Chu_ARC	Esk_ARC	Ite_ARC	Kor_ARC	Tli_ARC
people			94	53	s6	s2	e3	s3	s2	92	s2	110	s4	s2	s2	s2	87	s3	s2	s4	s2	s2	73	s2	s1	s3	101	e5	s1	93	e4	s3	s2	s5	58	83	s2	s2	104	s3	s2	e4	s2	s2	se6	se9	s1	e16	s2
94	ACB_AFR	African_Caribbeans_in_Barbados	775	495	298	155	167	194	429	580	262	589	69	67	323	314	608	256	202	114	305	335	394	353	171	394	780	411	1204	785	363	424	401	449	789	921	1170	240	717	336	N/A	681	223	783	921	638	316	489	619
53	ASW_AFR	Americans_of_African_Ancestry_USA	698	578	313	169	195	205	421	552	298	649	82	80	335	323	675	296	206	133	302	386	379	398	178	384	757	627	1394	984	663	2117	966	599	2452	3566	1026	459	827	573	563	1111	854	838	765	582	500	1061	715
6s	Ban_AFR	BantuTswana:BotswanaOrNamibia	711	492	624	232	214	309	698	552	467	587	210	250	706	604	979	489	375	174	526	437	339	483	286	614	779	314	N/A	782	1679	N/A	552	399	822	931	N/A	567	762	469	N/A	102	259	N/A	N/A	57	N/A	N/A	N/A
2s	Bia_AFR	Biaka:CentralAfricanRepublic	672	399	334	523	550	263	543	430	356	606	110	104	333	335	866	348	234	222	296	396	299	311	196	438	647	88	N/A	685	632	N/A	489	144	1059	877	N/A	7409	694	153	N/A	N/A	60	6	58	N/A	N/A	N/A	N/A
3e	Con_AFR	Congo-pygmies	628	373	233	455	655	206	263	390	210	603	101	99	272	244	892	195	188	205	224	230	271	178	184	247	631	688	N/A	726	158	N/A	N/A	265	677	797	N/A	112	703	291	N/A	N/A	153	N/A	N/A	N/A	N/A	N/A	N/A
3s	Din_AFR	Dinka:Sudan	511	343	351	170	183	617	481	361	375	655	95	125	433	498	927	437	443	191	469	396	315	434	524	454	542	92	N/A	586	1217	1	N/A	224	711	526	N/A	N/A	563	15	N/A	N/A	N/A	97	176	57	75	N/A	26
2s	Esa_AFR	Esan:Nigeria	767	568	577	338	188	258	1023	882	451	604	85	113	566	617	686	549	263	176	630	504	372	512	302	822	926	446	N/A	867	40	N/A	N/A	320	614	1040	N/A	601	701	48	N/A	N/A	826	N/A	N/A	0	N/A	N/A	N/A
92	ESN_AFR	Esan_in_Nigeria	776	537	335	176	178	207	900	821	251	592	75	77	370	340	671	268	215	124	300	364	393	268	181	488	909	482	N/A	719	328	N/A	534	320	669	855	N/A	325	687	61	N/A	1153	122	250	924	83	N/A	25	56
2s	Gam_AFR	Gambian:Gambia	587	476	462	167	163	352	600	387	819	1056	76	198	504	387	538	658	288	150	580	639	427	491	311	604	638	404	N/A	621	188	N/A	376	460	942	965	N/A	538	523	181	N/A	N/A	13	401	394	3	N/A	N/A	589
110	GWD_AFR	Gambian_in_Western_Divisions,_Gambia	550	407	204	116	127	198	270	391	629	986	66	64	211	210	475	356	190	98	296	332	406	337	198	280	582	262	N/A	682	256	N/A	237	297	759	768	N/A	212	669	382	N/A	654	265	152	403	101	5	151	402
4s	JuX_AFR	Ju_hoan_North:Namibia	426	253	324	171	183	199	259	254	250	467	477	366	207	206	760	209	222	156	208	248	206	233	263	247	416	210	N/A	564	396	361	32	199	573	764	N/A	52	564	387	N/A	245	82	128	215	46	345	N/A	N/A
2s	Kho_AFR	Khomani_San:SouthAfrica	448	256	363	157	175	221	180	253	314	445	360	527	208	216	755	222	233	150	230	242	206	315	395	241	443	896	N/A	545	1	N/A	N/A	54	562	615	N/A	234	507	N/A	N/A	220	16	78	8	60	N/A	N/A	14
2s	Luh_AFR	Luhya:Kenya	657	468	666	198	209	369	657	527	451	573	95	95	883	729	1198	451	445	203	393	382	332	667	369	621	723	503	N/A	677	626	N/A	619	470	673	896	N/A	44	610	176	N/A	N/A	133	N/A	347	N/A	N/A	N/A	N/A
2s	Luo_AFR	Luo:Kenya	682	478	563	212	207	499	704	545	395	596	95	98	738	731	1054	418	369	205	501	340	358	1256	341	622	725	493	N/A	709	19	N/A	527	340	743	927	N/A	N/A	771	58	N/A	N/A	276	474	113	N/A	N/A	N/A	954
87	LWK_AFR	Luhya_in_Webuye_Kenya	595	445	410	158	175	253	349	476	210	513	79	84	666	445	1146	224	304	138	242	266	307	314	253	342	652	433	N/A	662	488	N/A	597	382	733	780	N/A	132	630	240	N/A	799	126	296	165	58	44	112	293
3s	Man_AFR	Mandenka:Senegal	597	451	414	186	147	345	542	411	619	984	71	71	419	418	503	932	320	126	583	747	429	448	366	629	630	304	205	766	N/A	49	128	294	709	652	N/A	29	680	N/A	N/A	N/A	80	N/A	67	N/A	N/A	N/A	20
2s	Mas_AFR	Masai:Kenya	481	346	376	157	140	437	312	371	347	568	119	124	521	413	879	370	1964	153	350	476	284	448	544	413	531	186	N/A	794	223	N/A	N/A	1376	740	948	N/A	N/A	693	598	1144	87	107	539	385	N/A	N/A	121	128
4s	Mbu_AFR	Mbuti:Congo	537	337	265	245	276	309	379	337	271	540	116	114	344	357	982	254	247	668	265	246	251	392	219	413	539	296	N/A	670	307	3484	N/A	579	714	725	N/A	69	636	240	N/A	222	63	22	174	14	N/A	19	2
2s	Men_AFR	Mende:SierraLeone	705	450	426	170	170	284	670	450	471	786	76	108	427	412	541	556	327	119	627	515	550	504	676	647	732	187	N/A	738	278	N/A	1395	504	630	784	N/A	1194	653	N/A	N/A	N/A	152	271	N/A	45	N/A	N/A	N/A
2s	Moz_AFR	Mozabite:Algeria	491	462	326	130	215	259	707	473	477	607	99	102	311	284	448	514	361	118	381	2178	353	960	380	468	527	444	N/A	1664	1136	N/A	N/A	288	1825	1813	N/A	N/A	1479	N/A	N/A	N/A	377	628	244	N/A	N/A	1102	591
73	MSL_AFR	Mende_in_Sierra_Leone	667	427	220	128	132	198	316	460	309	787	64	65	238	243	551	321	184	100	574	298	530	311	193	323	694	385	N/A	680	151	N/A	331	309	692	829	N/A	417	647	183	N/A	1662	108	131	460	90	N/A	67	35
2s	Sah_AFR	Saharawi:WesternSahara(Morocco)	532	433	403	178	105	270	464	327	456	672	83	120	458	408	453	484	300	146	404	941	327	1491	522	447	465	1107	N/A	1861	518	N/A	N/A	839	1784	2023	N/A	N/A	1631	758	N/A	N/A	457	610	1093	N/A	N/A	N/A	550
1s	Som_AFR	Somali:Kenya	419	303	257	157	133	438	428	283	270	489	131	136	277	357	724	345	507	126	636	419	267	591	N/A	309	375	394	N/A	1032	N/A	N/A	181	276	1491	1332	N/A	5	888	N/A	N/A	484	752	N/A	154	N/A	N/A	N/A	209
3s	Yor_AFR	Yoruba:Nigeria	790	553	549	247	166	336	811	716	601	628	87	87	522	617	701	531	332	228	540	712	413	535	336	890	912	387	42	713	1125	154	1255	462	793	801	N/A	2798	741	N/A	24	N/A	27	N/A	N/A	N/A	N/A	N/A	N/A
101	YRI_AFR	Yoruba_in_Ibadan_Nigeria	748	525	321	163	173	210	492	663	268	591	67	71	353	308	635	273	221	114	318	324	396	294	166	447	888	502	N/A	677	591	N/A	727	403	662	839	N/A	214	658	164	N/A	762	153	162	127	63	44	57	22
5e	Cac_AMR	Cachi_Argentina	517	557	258	76	107	92	306	470	428	376	64	253	503	493	531	304	186	102	311	444	338	1107	394	539	533	3163	1124	1676	2681	679	1105	928	4126	11980	949	625	1299	1989	1137	1754	735	884	532	651	135	1587	891
1s	Cha_AMR	Chane:Argentina	1204	1566	N/A	N/A	N/A	N/A	N/A	N/A	N/A	N/A	N/A	N/A	N/A	N/A	N/A	205	N/A	N/A	N/A	N/A	N/A	N/A	N/A	42	N/A	1683	N/A	2422	1355	1153	957	1518	6307	11463	1362	1975	2796	1269	1203	2899	1087	125	140	451	464	2323	200
93	CLM_AMR	Colombians_Medellin_Colombia	576	514	292	126	167	184	369	425	264	494	70	84	321	252	470	260	237	117	287	627	324	650	283	307	515	728	538	4088	770	559	871	965	2194	3107	630	731	1613	944	432	591	1158	745	763	417	443	1009	940
4e	Col_AMR	Colla_Argentina	375	784	795	20	178	160	40	400	188	279	67	99	626	19	445	N/A	223	151	278	473	220	518	N/A	558	744	2935	838	1717	4397	686	771	762	3919	11903	732	737	1121	1633	1033	1168	685	376	703	630	N/A	2056	342
3s	Kar_AMR	Karitiana:Brazil	4659	2609	N/A	N/A	N/A	1	N/A	N/A	N/A	N/A	N/A	N/A	N/A	N/A	N/A	36	N/A	N/A	N/A	N/A	N/A	N/A	N/A	154	N/A	978	1288	2645	705	10353	1301	1059	5375	12075	1223	999	4276	1248	1775	924	785	1404	577	825	348	318	1186
2s	May_AMR	Mayan:Mexico	686	1301	503	210	N/A	N/A	N/A	957	264	475	32	N/A	619	527	916	128	N/A	N/A	94	N/A	318	N/A	181	242	756	1588	810	3904	914	1149	1728	1247	7421	10368	941	1120	1799	1347	1047	913	1414	566	1468	717	1184	660	440
5s	Mix_AMR	Mixe:Mexico	562	728	216	93	68	179	377	318	156	410	33	54	427	278	505	186	805	265	338	288	306	899	212	375	466	1340	1444	2160	970	1039	1241	4189	8319	10203	1432	1071	1490	1082	994	1164	1977	599	501	752	709	427	564
58	MXL_AMR	Mexican_Ancestry_Los_Angeles	541	597	258	142	155	187	303	361	317	501	74	104	270	302	468	251	268	113	241	593	305	586	315	260	458	762	681	1964	890	1007	954	775	4978	6387	559	1011	1612	828	547	715	826	1187	642	505	378	898	852
83	PEL_AMR	Peruvians_Lima_Peru	553	543	343	153	154	188	395	424	300	475	78	75	398	262	510	247	264	130	272	592	313	587	423	311	542	646	898	1823	1180	2555	797	793	3709	11981	617	789	1484	843	640	720	1045	529	619	527	551	689	837
2s	Pia_AMR	Piapoco:Colombia	1170	1161	N/A	N/A	N/A	N/A	N/A	N/A	N/A	N/A	N/A	N/A	N/A	N/A	N/A	N/A	N/A	N/A	N/A	N/A	N/A	N/A	N/A	N/A	N/A	1104	1518	2937	1034	1189	948	1409	6748	13726	3242	799	1243	1075	1281	672	1302	543	328	696	844	424	420
2s	Pim_AMR	Pima:Mexico	1131	1061	49	228	94	N/A	N/A	2231	538	280	52	234	44	N/A	209	29	N/A	42	390	N/A	1318	N/A	5	857	3232	625	2208	2640	916	1125	1364	1127	9182	11852	992	6745	2205	1089	1793	958	1323	949	864	803	365	559	1176
104	PUR_AMR	Puerto_Ricans_from_Puerto_Rico	558	475	273	145	164	198	321	434	265	509	72	84	297	314	493	270	241	117	254	580	322	625	353	317	537	728	619	1734	657	646	882	804	1897	2445	638	682	3889	633	474	775	689	675	714	404	296	803	822
3s	Que_AMR	Quechua:Peru	320	997	218	153	291	145	48	61	181	382	21	N/A	176	58	233	N/A	598	240	N/A	N/A	183	758	N/A	N/A	164	2317	1119	2811	1919	1216	1382	822	4099	15381	1029	793	1229	2384	1038	994	2030	536	660	735	435	2216	729
2s	Sur_AMR	Surui:Brazil	N/A	1014	N/A	N/A	N/A	N/A	N/A	N/A	N/A	N/A	N/A	N/A	N/A	N/A	N/A	N/A	N/A	N/A	N/A	N/A	N/A	N/A	N/A	24	N/A	1611	1488	2227	1194	1697	1062	957	4668	10723	1296	1847	1386	1035	11910	730	681	630	592	432	104	578	141
4e	Wic_AMR	Wichi_Argentina	2091	1113	102	N/A	N/A	N/A	N/A	1050	N/A	973	94	122	N/A	N/A	561	N/A	87	222	N/A	N/A	1662	N/A	484	N/A	762	1857	2567	2344	1242	755	803	860	6413	10032	746	864	1179	917	699	6473	682	464	467	589	N/A	834	1110
2s	Zap_AMR	Zapotec:Mexico	216	1202	110	60	153	N/A	826	172	13	330	82	16	N/A	79	281	80	107	35	140	311	102	457	752	27	259	988	883	2737	935	1058	1542	1804	7151	10386	1326	1144	1705	2208	518	756	3517	766	1336	910	1080	452	674
2s	Ale_ARC	Aleut:Russia	1144	868	N/A	6	N/A	97	N/A	275	401	353	N/A	78	N/A	299	296	N/A	539	22	271	524	131	610	N/A	N/A	288	1157	125	1860	376	1404	684	660	3516	5972	543	927	1595	697	670	464	766	3219	2280	2289	1037	1811	3392
6se	Chu_ARC	Chukchi:Russia	891	780	N/A	58	N/A	176	N/A	924	394	403	52	8	166	113	165	67	234	174	N/A	244	460	1093	154	N/A	127	532	140	1460	348	577	532	428	2667	3419	328	779	1203	660	592	467	905	1406	4254	2861	1701	2757	1282
9se	Esk_ARC	Eskimo_Sireniki:Russia	638	736	57	N/A	N/A	57	0	83	3	101	46	N/A	N/A	N/A	58	N/A	N/A	20	45	N/A	90	N/A	N/A	N/A	63	651	720	1722	392	709	632	664	3443	5967	643	520	663	796	332	445	831	1795	3908	4090	1896	2732	1636
1s	Ite_ARC	Itelman:Russia	316	500	N/A	N/A	N/A	75	N/A	N/A	N/A	5	N/A	N/A	N/A	N/A	44	N/A	N/A	N/A	N/A	N/A	N/A	N/A	N/A	N/A	44	135	464	3555	N/A	348	1184	709	3077	3094	844	365	296	328	104	N/A	1080	1335	2728	2419	N/A	3745	1309
16e	Kor_ARC	Koryaks	883	1128	N/A	N/A	N/A	N/A	N/A	25	N/A	151	N/A	N/A	N/A	N/A	112	N/A	121	19	N/A	66	67	N/A	N/A	N/A	57	1587	279	1348	2116	318	370	427	2248	2863	424	559	1104	1117	578	1072	452	1205	2910	2164	1846	4044	1104
2s	Tli_ARC	Tlingit:Russia	1017	699	N/A	N/A	N/A	26	N/A	56	589	402	N/A	14	N/A	28	293	20	128	2	N/A	591	35	570	209	N/A	22	671	200	1788	342	1186	440	601	2341	3550	420	849	1591	729	141	1110	674	3390	2041	1967	1308	1545	3771
2s	Ulc_ARC	Ulchi:Russia	4056	238	N/A	N/A	N/A	0	N/A	37	N/A	35	12	N/A	N/A	N/A	68	N/A	N/A	N/A	N/A	N/A	68	N/A	N/A	N/A	54	209	113	945	303	1279	224	1131	1307	2844	N/A	1079	964	113	525	219	249	1180	1289	1206	1646	1915	774
8sev	Alt_CAS	Altaian	806	968	23	16	N/A	36	N/A	92	345	155	53	349	175	9	341	335	625	33	N/A	283	33	548	1027	N/A	104	4691	298	1050	626	357	1025	323	1485	1463	67	311	1174	186	178	321	600	715	738	949	902	981	561
2e	Ish_CAS	Ishkasim_Tajikistan	691	727	370	22	N/A	4	N/A	25	N/A	189	46	88	250	245	295	N/A	734	N/A	N/A	525	155	271	1082	N/A	16	707	N/A	1952	N/A	N/A	5091	2290	1286	1179	N/A	N/A	1414	682	N/A	58	313	1286	589	383	268	724	611
1v	Kal_CAS	Kalmyk	404	751	N/A	N/A	N/A	N/A	N/A	N/A	N/A	99	N/A	N/A	N/A	N/A	139	67	N/A	49	N/A	10	N/A	N/A	1107	N/A	5	128	273	1073	128	496	N/A	N/A	2016	1471	N/A	N/A	885	301	N/A	N/A	128	1477	805	937	1077	1487	1495
3e	Kaz_CAS	Kazakhs_Kazakhstan	1032	610	N/A	N/A	29	N/A	N/A	94	453	254	79	N/A	N/A	N/A	360	N/A	513	29	167	242	168	25	851	55	62	371	N/A	1019	108	51	N/A	201	981	1221	51	N/A	971	N/A	N/A	51	219	573	781	590	530	1243	880
9se	Kyr_CAS	Kyrgyz:Kyrgyzystan	822	674	39	25	28	70	N/A	79	72	142	39	163	73	93	179	39	517	131	N/A	397	128	633	246	114	118	459	N/A	1064	559	204	1438	815	1022	1755	672	350	1282	585	454	713	292	859	1000	731	1079	1055	794
2e	Rus_CAS	Rushan-Vanch_Tajikistan	808	690	58	N/A	69	202	N/A	194	N/A	406	48	115	1130	N/A	121	33	498	10	N/A	231	198	390	1071	N/A	282	963	N/A	1174	311	N/A	N/A	398	1348	1173	875	238	1268	238	N/A	875	N/A	1019	953	969	N/A	628	1056
1e	Shu_CAS	Shugnan_Tajikistan	859	602	N/A	N/A	44	N/A	N/A	118	760	663	22	24	N/A	120	436	N/A	597	N/A	N/A	410	63	N/A	2874	N/A	135	552	N/A	1662	N/A	N/A	N/A	319	1205	1370	N/A	N/A	1166	N/A	N/A	N/A	N/A	253	585	N/A	N/A	292	355
3se	Taj_CAS	Tajiks	866	764	228	77	122	54	N/A	483	N/A	327	125	109	N/A	N/A	424	59	465	90	N/A	355	159	676	343	N/A	91	295	0	1483	612	N/A	135	977	1439	1907	N/A	214	1400	918	223	N/A	172	832	874	426	496	868	973
3e	TKm_CAS	Turkmens_Uzbekistan	729	601	172	82	110	175	N/A	373	64	253	75	70	157	4075	373	151	63	81	N/A	402	190	367	455	N/A	395	594	N/A	990	57	N/A	178	339	1023	2091	N/A	903	1029	N/A	421	94	424	888	571	567	609	710	611
3se	Uyg_CAS	Uygurs_Kazakhstan	670	1131	297	N/A	6	359	16	153	6	641	73	37	N/A	3323	253	N/A	467	16	N/A	353	85	471	573	N/A	94	471	N/A	1056	503	N/A	N/A	314	1306	1961	N/A	265	1227	127	14	369	357	700	797	719	700	752	1558
3e	Uzb_CAS	Uzbek	786	883	265	48	234	199	N/A	77	354	159	28	37	143	N/A	193	240	741	93	N/A	329	123	232	1622	13	228	637	247	1028	1022	293	118	587	1256	1215	N/A	N/A	986	381	3912	622	N/A	769	445	436	536	935	599
1e	Yag_CAS	Yaghnobi_Tajikistan	907	611	164	N/A	N/A	5	N/A	180	N/A	162	607	56	N/A	N/A	300	N/A	574	229	532	481	95	645	52	N/A	85	N/A	N/A	1625	512	N/A	7194	256	1139	1915	N/A	N/A	1640	316	N/A	N/A	N/A	994	375	565	292	414	3489
5se	Abk_CAU	Abkhasian:Abkhazia	782	649	218	352	139	73	N/A	293	762	252	157	163	191	111	333	211	311	36	199	595	127	628	488	5	368	320	54	1423	373	N/A	297	279	1724	1915	N/A	22	1380	632	N/A	N/A	140	1543	777	358	707	821	745
2s	Ady_CAU	Adygei:Russia(Caucasus)	906	642	121	35	N/A	16	N/A	124	4	169	26	20	84	N/A	244	19	769	15	763	593	219	663	559	161	121	2351	N/A	1893	184	N/A	1607	566	1448	2029	N/A	N/A	1604	311	N/A	909	101	737	672	354	405	507	690
3e	Ava_CAU	Avars_Russia_Caucaz	816	691	33	N/A	31	N/A	175	153	N/A	270	125	145	N/A	N/A	393	257	425	50	N/A	416	184	329	383	N/A	264	440	N/A	1238	257	N/A	14	N/A	1526	1601	N/A	N/A	1430	335	N/A	N/A	N/A	766	485	391	N/A	934	1240
3e	Bal_CAU	Balkars_Russia_Caucaz	559	659	175	72	389	16	N/A	116	N/A	481	201	271	289	175	224	N/A	229	232	N/A	426	193	501	235	N/A	184	381	N/A	1225	788	N/A	N/A	271	1607	1463	N/A	N/A	1273	1545	N/A	N/A	532	665	681	462	614	883	740
1s	Che_CAU	Chechen:Russia	1019	762	N/A	N/A	N/A	N/A	N/A	123	N/A	650	26	109	N/A	778	322	N/A	371	165	N/A	347	117	469	86	N/A	325	N/A	N/A	1892	1582	N/A	N/A	2046	1664	1855	N/A	N/A	1809	3896	N/A	N/A	0	1525	461	909	N/A	1057	1004
3e	Cir_CAU	Circassians_Russia_Caucaz	841	694	71	14	38	97	1025	209	N/A	270	312	5	176	185	283	96	187	167	N/A	746	127	385	581	30	111	491	N/A	1492	347	N/A	N/A	224	1463	1657	N/A	N/A	1213	233	N/A	N/A	N/A	236	679	938	1087	1475	1041
4se	Geo_CAU	Georgian:Georgia	697	1004	141	30	23	110	N/A	188	1666	568	66	56	406	111	289	31	272	72	N/A	852	155	398	331	222	146	108	N/A	1671	N/A	N/A	N/A	748	1539	1524	N/A	999	1436	250	77	N/A	513	967	1090	574	626	885	750
4e	Kab_CAU	Kabardins_Russia_Caucaz	1098	673	259	18	46	55	N/A	71	N/A	161	98	115	502	193	478	327	322	31	N/A	1124	1084	535	387	75	150	215	N/A	1501	209	N/A	255	767	1328	1259	N/A	34	1288	645	N/A	196	101	797	953	374	334	1211	855
3e	Kum_CAU	Kumyks_Russia	1203	774	368	52	1	229	116	90	523	256	63	163	970	N/A	250	161	195	77	N/A	537	253	571	516	N/A	79	892	N/A	1271	585	N/A	N/A	310	1332	1741	N/A	817	1413	535	N/A	225	184	2096	303	224	N/A	1111	1076
6se	Lez_CAU	Lezgin:Russia	877	678	378	88	289	180	17	233	618	293	77	75	81	174	271	118	318	157	N/A	521	300	679	564	N/A	222	355	N/A	1558	201	N/A	365	622	1481	1679	465	N/A	1328	360	200	N/A	443	999	729	828	609	805	1039
4se	NOc_CAU	North_Ossetian:Russia	860	872	156	N/A	235	17	59	134	1228	931	198	259	79	547	457	75	276	19	763	436	127	618	753	N/A	431	N/A	N/A	1449	897	91	7813	1486	1773	2227	128	N/A	1374	894	N/A	893	N/A	746	886	1213	312	600	1615
3e	Tab_CAU	Tabasarans_Russia_Caucaz	622	597	355	40	N/A	8	N/A	599	587	820	35	60	500	152	362	359	242	18	N/A	447	215	401	410	924	355	680	N/A	1274	464	N/A	278	513	1467	1175	N/A	N/A	1298	N/A	N/A	N/A	713	692	410	1130	716	518	552
2s	Ami_EAS	Ami:Taiwan	1212	581	N/A	104	N/A	N/A	N/A	95	N/A	51	N/A	N/A	N/A	N/A	N/A	N/A	N/A	N/A	N/A	N/A	N/A	N/A	N/A	N/A	41	672	N/A	3780	N/A	70	223	369	1176	1619	N/A	N/A	14	N/A	25	N/A	N/A	637	142	256	N/A	1315	239
1s	Ata_EAS	Atayal:Taiwan	755	1436	N/A	N/A	N/A	N/A	N/A	10	N/A	43	N/A	N/A	N/A	N/A	81	N/A	N/A	N/A	N/A	43	N/A	43	N/A	N/A	N/A	N/A	N/A	N/A	N/A	3448	N/A	N/A	4206	2058	N/A	N/A	152	N/A	N/A	N/A	N/A	N/A	220	399	140	412	N/A
2s	Bur_EAS	Burmese_Myanmar	456	445	25	N/A	N/A	0	N/A	33	87	46	16	119	71	N/A	74	N/A	189	54	N/A	177	29	32	134	N/A	20	80	N/A	1218	N/A	1179	691	2667	518	1926	N/A	N/A	816	N/A	320	N/A	229	384	191	536	556	668	915
2s	Cam_EAS	Cambodian:Cambodia	818	725	39	35	29	N/A	N/A	57	N/A	50	28	100	N/A	21	461	34	0	34	19	122	77	N/A	138	N/A	29	N/A	N/A	226	N/A	N/A	N/A	59	765	763	N/A	N/A	533	N/A	N/A	N/A	3073	460	731	174	290	763	55
86	CDX_EAS	Chinese_Dai_Xishuangbanna	673	591	63	52	79	65	N/A	49	33	69	40	35	46	45	75	22	105	94	19	167	60	157	91	6	55	227	271	473	499	197	547	394	962	2123	391	422	298	365	181	444	295	437	549	441	573	679	380
103	CHB_EAS	Han_Chinese_Beijing	468	586	42	36	52	48	37	75	23	105	64	52	42	44	259	47	114	42	11	242	78	322	173	25	65	344	826	1042	594	382	499	697	1605	2365	385	318	717	401	804	487	730	658	635	686	788	845	501
100	CHS_EAS	Southern_Han_Chinese	541	481	45	34	35	60	35	60	N/A	110	39	12	43	50	74	55	49	45	27	13	63	110	41	N/A	66	319	242	1143	1102	379	433	736	1575	2299	419	597	649	448	716	413	829	598	546	618	625	684	423
4s	Dai_EAS	Dai:China	752	706	5	118	N/A	N/A	N/A	116	35	193	25	N/A	N/A	N/A	230	N/A	N/A	N/A	N/A	482	35	N/A	119	145	244	N/A	N/A	468	N/A	77	298	1211	334	1581	N/A	N/A	214	N/A	219	N/A	1131	232	359	403	683	358	573
1s	Dau_EAS	Daur:China	441	403	N/A	N/A	N/A	0	0	N/A	N/A	930	N/A	N/A	N/A	N/A	N/A	N/A	N/A	N/A	N/A	N/A	N/A	N/A	N/A	N/A	N/A	N/A	N/A	738	N/A	152	N/A	340	931	917	65	1152	755	567	N/A	N/A	152	780	895	1060	699	1290	861
3s	Han_EAS	Han:China	324	589	8	14	14	0	N/A	122	N/A	12	12	N/A	N/A	N/A	105	N/A	295	14	N/A	N/A	51	150	N/A	336	93	N/A	188	662	N/A	N/A	274	1826	504	1608	150	60	1726	328	N/A	N/A	1305	1425	878	584	1234	730	670
2s	Hez_EAS	Hezhen:China	26	482	106	N/A	N/A	0	N/A	41	N/A	N/A	70	2	N/A	72	159	132	N/A	17	N/A	723	63	82	79	N/A	87	N/A	242	732	N/A	N/A	441	537	1581	4427	N/A	855	3443	778	457	N/A	86	1117	1657	1151	1441	1564	563
3s	Jap_EAS	Japanese:Japan	129	290	39	N/A	N/A	31	N/A	N/A	N/A	112	84	150	N/A	N/A	115	N/A	164	164	N/A	N/A	150	N/A	31	N/A	150	181	N/A	398	835	495	286	2574	1056	2088	374	1202	613	581	N/A	758	424	852	618	793	588	1174	971
104	JPT_EAS	Japanese_Tokyo	558	486	45	47	9	60	N/A	32	N/A	70	30	28	14	18	883	81	114	110	N/A	96	39	211	135	25	530	300	757	1086	772	299	615	766	2198	2894	350	537	725	537	1042	450	535	648	786	708	871	990	550
98	KHV_EAS	Kinh_Ho_Chi_Minh_City_Vietnam	625	615	38	45	34	70	7	78	47	131	38	44	190	53	176	186	143	50	25	178	64	276	151	6	62	287	284	1067	280	300	609	503	1065	2550	428	334	733	457	784	571	582	489	457	594	671	487	559
2s	Kin_EAS	Kinh:Vietnam	1736	522	10	24	N/A	N/A	N/A	N/A	159	45	5	35	N/A	N/A	89	N/A	N/A	17	N/A	N/A	N/A	N/A	N/A	N/A	N/A	427	N/A	255	688	521	211	287	869	2010	N/A	136	168	N/A	N/A	N/A	136	809	399	431	160	416	405
2s	Kor_EAS	Korean:Korea	829	297	N/A	N/A	N/A	448	N/A	N/A	N/A	N/A	N/A	N/A	N/A	N/A	N/A	N/A	N/A	N/A	N/A	N/A	N/A	379	N/A	N/A	N/A	309	427	537	N/A	0	893	5243	983	2469	380	5	1361	N/A	N/A	460	197	729	899	543	998	811	1130
2s	Lah_EAS	Lahu:China	873	759	N/A	292	N/A	40	N/A	107	N/A	23	27	7	N/A	N/A	24	N/A	N/A	0	781	N/A	0	105	N/A	N/A	156	N/A	N/A	317	N/A	N/A	N/A	398	2775	3328	N/A	N/A	263	N/A	N/A	N/A	20	549	170	575	455	471	207
2s	Mia_EAS	Miao:China	438	383	N/A	N/A	38	47	N/A	N/A	N/A	39	N/A	N/A	N/A	N/A	38	N/A	N/A	38	N/A	N/A	38	N/A	86	N/A	38	203	N/A	534	158	N/A	281	413	1445	1251	N/A	113	264	N/A	281	631	N/A	577	689	463	350	702	15
8se	Mon_EAS	Mongola:China	466	815	81	156	20	N/A	N/A	186	420	121	68	29	N/A	N/A	115	N/A	295	33	11	483	56	261	202	N/A	57	679	234	925	286	501	N/A	5090	1157	2042	299	321	757	566	1527	770	299	888	1149	930	625	1467	571
2s	Nax_EAS	Naxi:China	339	222	1	39	N/A	N/A	N/A	95	N/A	N/A	44	N/A	0	N/A	188	N/A	N/A	16	N/A	N/A	N/A	N/A	65	N/A	108	N/A	N/A	684	N/A	N/A	1582	772	628	1979	N/A	232	347	342	N/A	N/A	255	1523	602	391	389	296	556
2s	Oro_EAS	Oroqen:China	975	732	N/A	38	N/A	N/A	N/A	32	N/A	36	2	33	178	1	90	N/A	N/A	1	N/A	N/A	23	25	N/A	25	25	N/A	N/A	1203	470	846	425	292	1349	2274	517	411	1012	237	392	164	403	1174	1314	1072	1148	1786	1079
2s	She_EAS	She:China	142	543	N/A	2	8	75	N/A	140	N/A	250	46	17	30	N/A	86	N/A	N/A	20	N/A	482	8	N/A	N/A	N/A	126	N/A	N/A	1242	819	N/A	1693	N/A	1189	1649	N/A	N/A	319	N/A	N/A	819	N/A	356	745	575	858	462	418
2s	Tha_EAS	Thai:Thailand	293	1734	11	N/A	N/A	80	N/A	35	N/A	35	64	47	N/A	N/A	62	32	N/A	N/A	N/A	920	21	84	N/A	N/A	34	N/A	N/A	696	N/A	N/A	N/A	N/A	943	2154	N/A	1141	608	N/A	N/A	N/A	N/A	415	249	371	1049	1035	1366
2s	Tuj_EAS	Tujia:China	520	282	N/A	N/A	N/A	N/A	N/A	103	91	370	19	N/A	N/A	N/A	12	N/A	N/A	N/A	N/A	482	3	N/A	45	N/A	82	N/A	N/A	649	N/A	6804	390	390	414	8525	N/A	N/A	4867	N/A	N/A	N/A	N/A	1081	400	594	796	406	1913
2s	TuX_EAS	Tu:China	691	244	N/A	62	N/A	202	N/A	161	467	173	71	207	N/A	N/A	162	N/A	264	62	17	N/A	125	N/A	N/A	17	35	505	188	2144	560	3268	4553	120	2829	1456	56	2154	661	2230	159	N/A	N/A	776	1115	989	602	1012	844
10e	Vie_EAS	Vietnamese_central	641	552	8	18	76	N/A	N/A	48	50	38	46	28	402	55	131	39	162	76	N/A	334	57	207	57	N/A	69	N/A	N/A	164	N/A	N/A	1582	260	1130	2129	260	226	179	669	N/A	N/A	40	602	613	383	488	646	213
2s	Xib_EAS	Xibo:China	476	614	53	N/A	N/A	400	N/A	132	39	90	N/A	N/A	N/A	N/A	84	N/A	N/A	69	N/A	96	100	207	N/A	N/A	63	267	N/A	1061	389	134	751	292	1919	3488	337	847	951	710	N/A	N/A	151	607	1060	896	1641	970	386
2s	YiX_EAS	Yi:China	236	208	N/A	14	14	N/A	N/A	24	N/A	47	26	24	1024	N/A	94	N/A	267	14	N/A	19	11	N/A	5	0	15	38	N/A	172	N/A	N/A	507	0	878	1703	54	628	1131	826	205	N/A	507	1057	674	939	556	1161	596
4se	Alb_EUR	Albanian:Albania	930	728	163	26	426	143	15	248	108	264	102	368	171	121	324	183	330	95	N/A	925	299	496	606	340	230	513	N/A	1852	308	N/A	1070	679	1701	2150	N/A	N/A	1604	77	N/A	280	1482	823	997	141	N/A	759	804
2s	Bas_EUR	Basque:France	985	830	115	N/A	N/A	329	42	179	373	395	125	71	N/A	355	594	438	436	106	0	1824	1014	1528	190	202	459	715	N/A	2552	998	N/A	340	665	2341	3031	N/A	N/A	2131	1939	N/A	447	372	660	928	298	445	1102	1950
4e	Bel_EUR	Belarusians	882	760	N/A	N/A	N/A	N/A	205	108	13	873	52	12	157	328	158	107	562	48	500	640	148	935	251	N/A	98	395	N/A	1728	486	N/A	241	537	1463	1390	N/A	N/A	1441	1602	N/A	280	687	1184	1355	70	760	1033	1033
2s	Ber_EUR	Bergamo:Italy	1392	918	72	N/A	28	12	N/A	250	426	343	95	43	N/A	193	217	N/A	489	115	N/A	653	169	581	302	26	337	1303	N/A	2127	763	330	N/A	1381	2316	2179	N/A	N/A	2014	672	330	N/A	698	635	748	552	636	1772	863
5e	BSh_EUR	Bashkirs_Russia	772	846	65	N/A	131	187	N/A	81	905	397	49	95	N/A	307	188	35	132	72	74	351	93	406	515	N/A	71	375	N/A	1321	69	69	164	812	1268	1310	N/A	1273	1185	346	353	N/A	118	903	1093	565	1070	1384	944
2s	Bul_EUR	Bulgarian:Bulgaria	1099	796	184	67	100	262	26	138	38	419	98	24	25	224	500	290	323	65	175	731	249	415	662	N/A	102	1165	N/A	2071	426	146	N/A	1436	2117	2400	1317	N/A	1783	506	414	N/A	452	727	1048	533	478	927	908
91	CEU_EUR	Utah_(CEPH)_NW_Eur_Ancestry	1178	1047	155	80	89	176	132	230	576	454	82	210	247	700	375	341	346	100	183	533	238	676	358	303	341	1146	1075	1951	807	242	1085	989	1920	2074	260	960	1781	617	N/A	919	718	822	904	498	460	1000	907
3e	Chu_EUR	Chuvashes_Russia	876	710	32	N/A	80	87	N/A	305	789	398	185	71	N/A	104	194	N/A	306	92	N/A	1162	450	678	247	N/A	595	N/A	N/A	1608	468	N/A	N/A	372	1454	1287	N/A	N/A	1468	N/A	N/A	N/A	1482	685	898	687	366	1173	1113
4e	Cos_EUR	Cossacks_Ukraine	802	812	N/A	N/A	10	77	N/A	80	90	580	37	74	343	213	256	489	244	60	N/A	525	171	472	566	N/A	973	656	N/A	1444	N/A	N/A	1047	699	1344	1508	N/A	N/A	1514	614	N/A	N/A	449	1008	1264	309	77	1273	972
2s	Cre_EUR	Crete:Greece	631	544	354	29	83	279	242	272	441	305	95	146	88	209	324	144	698	51	117	520	225	677	191	407	253	423	N/A	1836	340	N/A	9	553	1800	2124	N/A	N/A	1522	161	N/A	N/A	351	1049	586	624	N/A	420	755
4e	Cro_EUR	Croats_Bosnia-Herzegovina	1063	796	120	66	96	222	N/A	230	90	598	270	44	226	159	221	70	261	26	357	630	170	460	774	370	203	497	N/A	1529	1373	N/A	N/A	995	1394	1825	N/A	N/A	1466	364	N/A	N/A	257	934	1039	N/A	N/A	1120	1019
1s	Eng_EUR	English:England	1475	992	N/A	1078	N/A	289	N/A	757	19	597	16	87	N/A	N/A	669	94	233	66	106	884	135	1284	N/A	N/A	1198	1094	N/A	1815	1041	N/A	489	1157	2254	1578	N/A	N/A	1765	N/A	N/A	N/A	2057	1041	705	106	N/A	490	878
8se	Est_EUR	Estonian:Estonia	1181	885	101	N/A	217	112	1025	340	611	642	36	N/A	N/A	N/A	171	650	373	69	357	653	392	553	161	N/A	391	1110	N/A	1712	395	124	697	403	1597	2080	589	8	1663	319	446	1495	423	1062	1343	728	665	1151	1239
6se	Fin_EUR	Finnish:Finland	1059	989	1041	N/A	89	72	N/A	57	N/A	890	15	12	1087	49	359	N/A	509	5	N/A	470	151	440	264	N/A	96	1147	736	1623	1000	N/A	324	938	1625	1820	N/A	N/A	1614	1273	N/A	N/A	293	1278	1005	784	1258	1218	1408
99	FIN_EUR	Finnish_in_Finland	1162	959	186	60	68	122	N/A	156	486	539	114	81	85	116	273	222	417	56	64	621	233	535	268	147	222	911	583	1697	2271	24	569	858	1720	1891	693	280	1594	729	185	529	606	1146	987	957	754	1038	1184
3s	Fre_EUR	French:France	1318	1092	216	42	124	220	463	624	15	478	67	152	3122	47	510	244	380	560	15	744	485	1632	170	66	781	1299	1023	2164	432	0	386	1632	1799	2254	264	N/A	1964	182	N/A	N/A	166	937	995	1555	602	482	752
88	GBR_EUR	British_in_England_and_Scotland	1240	1064	236	75	87	146	78	239	291	559	99	144	236	219	336	236	342	48	208	567	254	670	286	119	250	1382	508	1939	710	613	1824	1013	1920	2108	146	357	1764	531	N/A	556	660	971	856	685	1241	915	834
3e	Ger_EUR	Germans	1059	867	61	N/A	41	89	97	165	294	406	105	91	845	488	266	73	412	60	243	641	108	502	42	559	294	496	N/A	1931	601	N/A	N/A	788	1382	1813	N/A	N/A	1711	485	N/A	N/A	1107	1047	1232	773	N/A	401	1077
2s	Gre_EUR	Greek:Greece	731	816	134	34	26	112	N/A	76	183	410	47	97	199	50	506	356	492	96	170	1696	1147	579	266	N/A	215	270	N/A	1710	398	N/A	1057	1749	1973	1577	N/A	N/A	2044	336	414	N/A	1482	754	1232	189	N/A	309	709
4se	Hun_EUR	Hungarian:Hungary	1220	1084	205	60	63	93	N/A	249	438	749	69	139	178	196	568	131	331	89	217	642	240	522	908	152	213	1355	N/A	1773	332	191	N/A	1100	1700	2138	143	N/A	1697	340	N/A	N/A	701	871	899	168	971	800	1122
107	IBS_EUR	Iberian_Population_in_Spain	852	773	232	133	118	248	220	317	406	456	99	101	276	195	355	306	331	106	247	678	289	740	386	218	383	1207	338	2172	1036	24	707	1042	2153	2476	93	783	1951	891	N/A	691	942	739	828	453	387	840	905
2s	Ice_EUR	Icelandic:Iceland	1274	1140	148	84	60	5	N/A	561	1040	538	30	66	130	N/A	226	68	265	16	N/A	449	537	601	N/A	367	1561	1200	733	2010	565	N/A	508	1123	1888	2221	N/A	N/A	1772	384	144	834	785	1060	1059	495	N/A	528	716
3e	Ing_EUR	Ingrians_Russia_North	970	1055	N/A	N/A	N/A	N/A	N/A	65	N/A	262	24	4	167	N/A	137	N/A	524	N/A	N/A	1010	212	399	459	209	131	1027	866	1543	1574	N/A	N/A	1247	1310	1575	N/A	N/A	1337	1447	N/A	N/A	N/A	1171	959	752	298	939	1203
4ev	Kar_EUR	Karelians	1073	1163	N/A	N/A	N/A	12	N/A	23	135	244	N/A	N/A	N/A	N/A	279	171	110	5	N/A	310	N/A	628	398	N/A	12	755	N/A	1433	1185	N/A	N/A	568	1465	1457	N/A	N/A	1641	403	446	312	229	1244	1216	442	145	1350	1374
6ev	Kom_EUR	Komis_Russia	1243	874	86	32	13	363	59	178	663	442	16	63	N/A	7	220	N/A	359	60	357	504	379	1500	464	N/A	144	1388	N/A	1446	324	109	153	528	1571	1456	487	N/A	1468	917	N/A	N/A	862	1095	1197	832	516	1117	1237
3e	Kry_EUR	Kryashen-Tatars_Russia	893	1007	135	21	231	N/A	38	54	N/A	229	39	109	277	N/A	497	N/A	354	109	N/A	656	47	539	181	N/A	178	1462	979	1577	677	N/A	N/A	1878	1315	1175	N/A	115	1294	829	N/A	N/A	354	1057	1118	526	393	637	1276
3e	Lat_EUR	Latvians	852	871	84	N/A	67	N/A	N/A	71	1300	571	81	80	N/A	N/A	275	N/A	483	N/A	N/A	786	47	259	93	N/A	51	693	N/A	1553	200	N/A	N/A	365	1456	1774	N/A	N/A	1469	776	N/A	N/A	571	1292	1088	320	N/A	1605	1253
3e	Lit_EUR	Lithuanians	1109	893	128	15	110	N/A	77	243	N/A	164	58	39	N/A	195	273	N/A	555	21	N/A	404	214	607	83	153	182	739	N/A	1635	1508	N/A	N/A	359	1443	1422	N/A	N/A	1466	707	N/A	508	360	716	910	N/A	162	653	840
4e	Mar_EUR	Maris_Russia	793	1152	74	N/A	N/A	N/A	N/A	154	1069	129	37	N/A	9	N/A	463	N/A	145	N/A	N/A	492	286	535	316	N/A	57	N/A	N/A	1337	532	755	14	1719	1299	1592	476	113	1238	391	N/A	537	600	682	1129	1151	888	843	1179
1e	Mis_EUR	Mishar-Tatars	906	880	N/A	N/A	N/A	226	N/A	N/A	N/A	268	19	59	N/A	N/A	159	N/A	290	10	N/A	256	223	842	N/A	N/A	43	N/A	N/A	1237	935	N/A	N/A	620	1396	1955	N/A	N/A	1536	N/A	N/A	N/A	N/A	1124	796	788	N/A	2073	1177
2e	Mol_EUR	Moldavians	956	855	94	60	109	115	N/A	155	1434	358	47	20	32	152	284	75	237	13	N/A	675	219	999	275	N/A	161	471	N/A	1735	285	N/A	N/A	839	1624	1313	N/A	N/A	1449	557	N/A	N/A	N/A	1297	886	457	N/A	1048	1145
3e	Mor_EUR	Mordvins_Russia	961	730	133	53	N/A	N/A	1025	467	27	227	65	44	N/A	N/A	392	N/A	527	N/A	275	628	118	479	228	N/A	486	N/A	N/A	1548	187	N/A	N/A	183	1587	1593	N/A	N/A	1408	721	N/A	N/A	2001	759	927	366	N/A	752	1004
1s	Nor_EUR	Norwegian:Norway	1178	1039	N/A	724	7	193	N/A	659	478	349	N/A	N/A	167	N/A	427	13	299	N/A	644	711	292	780	N/A	N/A	262	1211	N/A	1983	382	N/A	N/A	498	2223	2664	176	N/A	1784	N/A	N/A	N/A	360	817	943	516	N/A	335	925
4s	Orc_EUR	Orcadian:OrkneyIslands	1139	1048	89	0	N/A	196	106	297	609	409	116	45	137	982	321	200	487	112	66	820	316	731	445	204	228	821	521	2053	732	N/A	N/A	1019	1990	2288	N/A	104	1917	878	N/A	684	311	923	1229	214	55	535	877
5se	Pol_EUR	Polish:Poland	1056	810	165	30	N/A	N/A	N/A	322	255	531	53	38	32	N/A	610	N/A	649	180	38	835	158	776	1007	N/A	175	207	N/A	1717	647	N/A	117	297	1616	1442	N/A	N/A	1498	653	N/A	N/A	293	1183	990	562	228	879	1318
3e	Rom_EUR	Roma_Bosnia-Herzegovina	884	674	116	53	89	86	N/A	71	100	319	96	38	133	625	254	124	665	121	112	1013	145	809	361	N/A	481	88	714	1195	63	N/A	N/A	485	1240	1626	N/A	709	1265	N/A	709	N/A	N/A	591	644	N/A	507	309	852
15sev	Rus_EUR	Russian:Russia	1030	906	366	90	N/A	148	N/A	150	759	786	72	34	N/A	251	274	402	299	60	1151	730	253	705	458	197	979	2233	N/A	1683	708	88	1815	652	1696	1760	541	226	1573	429	498	343	305	1150	1194	900	441	1169	1303
5se	Saa_EUR	Saami:Finland	1085	864	199	N/A	N/A	75	104	228	193	281	58	32	371	277	294	290	422	50	19	681	115	569	N/A	297	244	760	510	1684	727	385	262	1021	1662	1768	256	164	1446	1042	N/A	N/A	427	943	1218	937	847	832	1190
3s	Sar_EUR	Sardinian:Italy	750	586	336	31	182	269	137	199	208	309	152	173	368	328	347	274	397	57	200	813	225	657	523	111	171	569	N/A	2326	699	N/A	N/A	503	2144	2338	N/A	164	2147	800	N/A	N/A	490	732	457	2290	602	636	1055
2s	Spa_EUR	Spanish:Spain	744	663	132	123	159	262	177	217	187	349	37	200	244	269	384	301	387	317	460	659	264	777	396	51	418	467	N/A	2252	1273	N/A	271	336	2220	2548	0	N/A	2135	1212	N/A	N/A	991	821	917	N/A	554	550	1108
2e	Swe_EUR	Swedes_Sweden	993	981	60	N/A	N/A	29	N/A	478	N/A	410	27	N/A	9	N/A	549	38	281	N/A	N/A	423	277	639	N/A	N/A	N/A	1078	N/A	1711	875	N/A	N/A	506	1959	1824	N/A	N/A	1497	N/A	N/A	N/A	391	539	1515	N/A	N/A	1166	1436
3e	Tat_EUR	Tatars	831	1022	N/A	73	114	49	N/A	81	N/A	588	238	279	21	201	339	152	811	95	76	581	154	701	308	N/A	141	1449	472	1400	187	98	N/A	914	1417	2229	N/A	98	1162	256	N/A	1852	1880	1021	1404	874	457	1556	893
106	TSI_EUR	Toscani_Italia	952	792	233	79	94	177	168	215	309	426	118	154	232	301	399	310	356	98	186	630	242	646	467	173	322	917	473	1968	677	578	440	747	2008	2159	393	502	1835	640	665	801	737	787	789	704	502	708	928
2s	Tus_EUR	Tuscan:Italy	1084	933	227	90	3	331	N/A	361	459	723	88	113	376	590	434	411	343	45	359	726	241	965	208	71	334	2218	326	2035	712	N/A	1256	451	1668	2440	N/A	0	1902	112	0	67	N/A	714	641	322	N/A	1351	844
4e	Udm_EUR	Udmurds	892	810	16	N/A	N/A	209	N/A	76	1277	259	295	N/A	254	N/A	297	190	617	97	N/A	538	528	258	591	N/A	134	231	N/A	1359	338	N/A	N/A	764	1502	1480	N/A	113	1265	418	N/A	328	449	958	915	540	532	1463	850
7e	Ukr_EUR	Ukrainians	902	855	234	94	260	63	600	146	164	630	26	31	N/A	46	251	190	231	63	N/A	439	183	442	407	108	180	709	N/A	1600	682	N/A	917	1009	1851	1553	N/A	N/A	1495	974	N/A	1267	385	1192	1216	271	N/A	1066	1083
6ev	Vep_EUR	Vepsas_Russia	1135	937	291	N/A	44	45	889	408	355	392	224	21	N/A	49	439	N/A	270	66	73	899	112	525	221	N/A	480	1010	N/A	1452	N/A	1194	357	1615	1532	1603	1726	N/A	1370	990	N/A	N/A	576	1206	1139	854	798	1144	1249
5e	Ara_MDE	Arabs-Israel	331	341	177	107	159	203	138	251	247	365	98	131	255	233	318	276	402	137	191	656	224	578	488	162	313	530	N/A	1329	749	N/A	411	647	1318	1648	311	N/A	1336	430	N/A	N/A	1113	449	469	437	N/A	600	618
8se	Arm_MDE	Armenian:Armenia	662	583	227	77	139	138	175	228	350	322	98	85	378	1756	310	135	330	79	76	477	118	527	531	103	202	267	N/A	1504	666	N/A	303	533	1572	1971	599	422	1501	333	N/A	368	878	364	694	374	309	851	637
3e	Ass_MDE	Assyrians_Armenia	695	580	353	173	106	176	N/A	431	205	341	182	74	176	444	357	193	439	73	158	394	228	444	445	1776	518	2493	N/A	1427	128	N/A	237	314	1608	1685	N/A	N/A	1367	101	N/A	N/A	468	614	857	N/A	N/A	268	614
3e	Aze_MDE	Azerbaijanis	667	572	132	103	33	137	17	139	135	339	97	200	778	74	330	625	456	71	182	1033	191	939	305	129	170	671	N/A	1369	630	N/A	N/A	304	1343	1565	N/A	N/A	1291	317	219	N/A	212	1667	241	832	N/A	1954	690
2s	Bed_MDE	BedouinB:Israel(Negev)	381	391	284	105	110	270	220	243	386	354	142	142	449	378	482	153	363	85	411	688	240	1143	474	290	293	970	N/A	1508	516	N/A	N/A	2633	1890	1881	N/A	N/A	1851	1155	N/A	N/A	399	530	337	202	6	290	454
5se	Dru_MDE	Druze:Israel(Carmel)	489	594	268	115	106	264	149	284	263	739	95	159	198	261	447	168	385	136	264	857	356	678	399	256	426	474	N/A	1524	353	N/A	454	228	1733	1814	N/A	605	1371	226	605	N/A	956	996	850	283	584	469	852
8se	Ira_MDE	Iranian:Iran	429	363	381	106	123	217	98	264	649	397	127	106	226	260	470	246	361	124	167	515	187	656	428	219	293	360	N/A	1515	458	N/A	N/A	745	1638	1503	N/A	149	1461	1373	N/A	N/A	941	783	627	365	391	1181	760
5se	Jor_MDE	Jordanian:Jordan	442	381	254	184	95	213	249	264	262	328	84	102	233	388	406	315	397	103	326	636	216	664	435	318	338	952	N/A	1496	853	375	455	940	1436	1544	N/A	N/A	1386	N/A	N/A	N/A	798	700	971	522	N/A	561	1409
1e	Leb_MDE	Lebanese_Lebanon_	328	362	133	94	148	63	36	182	190	248	43	57	420	347	275	114	415	33	181	476	191	349	378	8	256	496	N/A	1143	468	N/A	N/A	N/A	1258	1649	N/A	N/A	1303	63	N/A	N/A	1039	295	479	452	N/A	692	339
3s	Pal_MDE	Palestinian:Israel(Central)	474	427	212	134	169	265	362	293	341	404	87	103	369	345	392	516	464	105	253	783	215	789	454	227	365	264	N/A	1522	331	N/A	870	439	1600	1910	N/A	N/A	1514	165	N/A	N/A	292	456	560	83	144	1047	571
1s	Sam_MDE	Samaritan:Israel	408	551	174	173	126	350	7	201	354	188	305	165	451	225	364	228	426	122	308	1073	124	592	419	247	155	N/A	N/A	1812	479	N/A	835	1631	1676	2091	N/A	N/A	1540	N/A	N/A	N/A	N/A	523	1312	N/A	N/A	538	1154
2e	Sau_MDE	Saudi-Arabians	254	246	186	107	134	268	335	252	368	320	111	116	288	317	362	342	412	121	141	696	169	1176	501	134	258	768	N/A	1379	1768	N/A	14	416	1251	1555	N/A	N/A	1358	218	N/A	N/A	46	323	523	N/A	N/A	1725	1069
2s	Tur_MDE	Turkish:Turkey	812	680	219	64	89	418	213	254	334	590	105	75	277	505	481	296	374	195	N/A	439	202	719	452	194	298	N/A	N/A	1929	211	N/A	468	410	1814	2021	785	804	1568	1412	N/A	N/A	313	618	984	2030	917	973	1187
2s	Yem_MDE	Yemenite_Jew:Yemen	326	301	190	167	99	306	865	174	258	261	148	128	217	816	478	291	386	133	241	825	242	974	614	170	238	556	N/A	1586	209	N/A	N/A	317	1761	2237	N/A	N/A	1647	499	N/A	N/A	950	771	669	N/A	N/A	187	404
3e	Aet_OCE	Aeta_Philippines	102	61	32	35	48	12	119	40	17	34	39	28	20	37	38	11	27	46	19	61	38	196	26	144	31	N/A	N/A	29	N/A	N/A	N/A	N/A	56	207	N/A	N/A	56	N/A	N/A	N/A	N/A	206	101	N/A	N/A	449	41
3e	Agt_OCE	Agta_Philippines	74	102	35	43	47	106	32	36	34	55	46	22	47	11	73	29	42	36	16	N/A	36	659	148	40	99	N/A	N/A	42	141	N/A	N/A	N/A	195	436	N/A	N/A	76	N/A	N/A	N/A	N/A	N/A	N/A	267	N/A	131	N/A
2s	Aus_OCE	Australian:Australia	93	73	27	130	45	19	9	28	41	45	124	23	15	42	45	31	25	53	21	56	52	344	178	83	61	N/A	N/A	211	14	0	N/A	0	36	254	N/A	N/A	81	68	14	N/A	N/A	0	N/A	N/A	1066	69	N/A
4e	Baj_OCE	Bajo_Indonesia	375	565	17	37	40	9	N/A	28	100	27	16	12	N/A	8	44	27	N/A	70	8	N/A	35	N/A	9	3	55	N/A	N/A	37	N/A	N/A	N/A	N/A	406	1763	N/A	N/A	90	N/A	8	N/A	N/A	1031	449	245	644	1702	41
3e	Bat_OCE	Batak_Philippines	136	243	22	21	54	79	5	28	4	38	23	36	80	156	83	47	107	31	14	16	33	123	30	53	31	N/A	N/A	130	141	N/A	492	N/A	171	444	N/A	N/A	97	N/A	N/A	N/A	N/A	N/A	1333	33	N/A	46	N/A
2s	Bou_OCE	Bougainville:PapuaNewGuinea	166	247	140	35	52	76	N/A	97	N/A	128	25	48	N/A	43	128	174	20	37	17	114	67	243	43	64	60	N/A	N/A	27	N/A	55	N/A	82	649	265	N/A	N/A	78	N/A	N/A	N/A	N/A	N/A	56	218	N/A	166	N/A
10se	Dus_OCE	Dusun:Brunei	670	692	N/A	166	33	55	0	89	N/A	165	31	23	42	N/A	60	29	140	2144	3	30	108	455	60	49	136	N/A	N/A	258	N/A	307	2578	252	1350	1606	N/A	N/A	108	525	8	308	N/A	325	454	242	868	283	318
1s	Haw_OCE	Hawaiian:USA	433	526	174	91	93	7	1320	837	266	209	66	715	326	247	463	81	229	157	135	N/A	231	N/A	N/A	1424	504	N/A	N/A	234	N/A	1429	3567	N/A	1009	844	N/A	N/A	629	N/A	N/A	N/A	N/A	868	N/A	175	N/A	N/A	N/A
10se	Igo_OCE	Igorot:Philippines	888	746	12	43	13	N/A	N/A	39	13	85	30	13	N/A	N/A	34	24	N/A	75	N/A	39	40	61	N/A	N/A	110	75	N/A	3227	N/A	N/A	845	N/A	2167	1631	N/A	128	67	N/A	N/A	N/A	N/A	273	485	127	N/A	345	165
3e	Koi_OCE	Koinanbe_Papua_New_Guinea	90	106	57	25	44	125	N/A	45	8	72	14	16	15	14	56	6	4	43	4	N/A	25	27	2	5	54	N/A	N/A	121	N/A	N/A	N/A	N/A	127	192	N/A	N/A	35	N/A	N/A	N/A	N/A	N/A	N/A	N/A	N/A	170	N/A
3e	Kos_OCE	Kosipe_Papua_New_Guinea	54	76	35	39	22	16	32	33	4	58	27	11	31	21	59	N/A	16	27	6	N/A	45	N/A	25	5	41	N/A	N/A	50	92	N/A	N/A	N/A	23	139	N/A	N/A	167	N/A	N/A	N/A	N/A	N/A	3864	65	N/A	126	N/A
4e	Leb_OCE	Lebbo_Indonesia	719	764	N/A	53	14	10	N/A	39	72	32	8	11	29	N/A	48	N/A	79	109	72	27	42	N/A	115	N/A	62	N/A	N/A	91	N/A	N/A	N/A	N/A	835	1140	N/A	N/A	93	N/A	N/A	N/A	N/A	557	N/A	350	N/A	41	N/A
2e	Luz_OCE	Luzon_Philippines	282	418	207	291	68	29	N/A	106	N/A	122	33	9	84	N/A	260	N/A	N/A	53	5	N/A	108	N/A	15	261	204	N/A	N/A	251	N/A	N/A	1738	N/A	774	3273	N/A	N/A	876	N/A	N/A	N/A	N/A	N/A	N/A	N/A	N/A	572	N/A
1s	Mao_OCE	Maori:NewZealand	1026	397	525	152	397	197	791	570	383	556	49	192	130	706	424	32	224	55	280	788	368	623	8	1054	872	447	N/A	1617	N/A	N/A	374	928	1676	2187	20	20	1531	1730	840	840	323	814	788	N/A	N/A	859	513
8e	Mur_OCE	Murut_Brunei	626	750	15	54	41	14	N/A	44	N/A	49	28	15	15	N/A	41	N/A	N/A	16	19	N/A	54	N/A	N/A	N/A	155	N/A	N/A	53	N/A	152	253	152	702	781	N/A	N/A	39	N/A	N/A	N/A	152	471	17	312	262	399	N/A
15s	Pap_OCE	Papuan:PapuaNewGuinea	50	75	49	20	49	55	41	52	91	70	28	26	84	24	64	10	43	53	53	20	36	186	54	12	41	N/A	N/A	123	N/A	0	542	287	122	321	0	357	98	123	104	N/A	0	164	68	56	17	96	N/A
2e	Viz_OCE	Vizayan_Philippines	261	375	8	26	63	N/A	N/A	68	4	82	31	37	1	25	168	11	N/A	41	22	39	28	52	N/A	N/A	38	N/A	N/A	594	N/A	N/A	365	N/A	796	1283	N/A	N/A	373	N/A	N/A	N/A	N/A	N/A	N/A	41	N/A	N/A	N/A
1e	Asu_SAS	Asur_India	727	436	25	113	73	N/A	30	20	N/A	27	8	18	N/A	N/A	57	N/A	1	23	30	N/A	34	47	435	N/A	57	N/A	N/A	1137	309	N/A	365	660	703	661	N/A	N/A	685	1010	N/A	N/A	N/A	N/A	N/A	660	N/A	2	N/A
1e	BAj_SAS	Balija_India	1033	280	17	23	99	N/A	N/A	94	N/A	574	32	27	N/A	63	97	N/A	N/A	N/A	N/A	489	39	107	292	N/A	96	201	N/A	1634	N/A	N/A	N/A	N/A	1213	2499	N/A	N/A	495	N/A	N/A	N/A	293	275	524	N/A	N/A	N/A	N/A
2s	Bal_SAS	Balochi:Pakistan	541	426	501	118	147	102	257	292	84	200	38	52	409	341	357	155	332	81	82	513	242	450	314	30	277	428	N/A	1404	34	N/A	N/A	199	1467	1801	N/A	N/A	1211	736	N/A	648	51	738	514	13	N/A	608	706
86	BEB_SAS	Bengali_from_Bangladesh	664	600	95	41	31	131	98	99	943	266	41	48	73	59	252	85	263	28	33	521	79	374	440	24	151	521	162	995	435	1316	1265	524	1072	1382	190	364	959	384	217	273	293	813	471	631	658	769	737
4se	Ben_SAS	Bengali:Bangladesh	1066	721	231	6	40	21	N/A	84	N/A	135	52	5	19	108	265	203	391	64	N/A	594	114	394	82	38	109	374	N/A	943	N/A	N/A	N/A	386	1448	1770	N/A	N/A	1485	305	N/A	N/A	N/A	450	455	592	N/A	171	642
7se	Bra_SAS	Brahmin:India	712	569	419	121	84	145	209	456	192	272	68	77	261	162	579	445	849	112	10	364	142	524	615	579	434	N/A	101	1196	186	460	341	1313	1223	1401	N/A	2860	1238	458	N/A	N/A	227	1355	785	209	620	424	702
8e	BUm_SAS	Burmese:Myanmar	658	574	107	57	105	19	72	58	N/A	69	66	85	N/A	61	139	39	41	62	N/A	466	59	N/A	405	1	83	309	N/A	1215	494	272	170	520	684	1094	84	83	1119	54	23	631	889	1544	602	311	308	437	454
2s	Bur_SAS	Burusho:Pakistan	529	1547	191	16	5	N/A	N/A	68	2	170	33	4	255	741	190	231	242	62	11	562	272	436	246	N/A	47	177	N/A	1210	531	659	N/A	255	1403	1528	257	852	1143	416	302	N/A	921	789	657	337	628	973	758
3e	Dha_SAS	Dhaka_Bangladesh_	495	385	569	N/A	0	30	N/A	69	N/A	112	13	19	0	N/A	161	N/A	432	65	0	337	26	897	309	N/A	40	316	N/A	649	N/A	N/A	209	N/A	980	785	N/A	N/A	856	222	N/A	N/A	N/A	920	631	273	N/A	783	457
98	GIH_SAS	Gujarati_Indian_Houston_Texas	778	695	66	39	54	65	117	78	701	375	59	191	133	124	265	282	232	33	21	461	54	420	423	21	83	474	999	1073	526	203	1097	640	1183	1658	338	416	1096	404	64	571	256	673	781	604	507	590	898
1e	Gon_SAS	Gond_India	44	249	93	29	30	49	N/A	30	N/A	11	22	19	N/A	24	62	27	N/A	19	13	168	9	N/A	103	N/A	4	N/A	N/A	996	N/A	N/A	N/A	N/A	621	1139	N/A	N/A	314	N/A	N/A	N/A	N/A	N/A	N/A	N/A	N/A	N/A	1846
1e	Gup_SAS	Gupta_India	559	1675	80	94	117	N/A	N/A	61	N/A	18	N/A	N/A	N/A	252	189	N/A	207	117	N/A	237	32	252	556	N/A	45	16809	N/A	986	163	N/A	N/A	287	913	576	N/A	N/A	929	N/A	N/A	N/A	N/A	69	127	N/A	N/A	246	406
2s	Haz_SAS	Hazara:Pakistan	709	754	N/A	18	18	68	N/A	96	N/A	227	70	91	171	N/A	670	N/A	134	N/A	N/A	694	145	1198	504	N/A	62	496	N/A	1467	654	N/A	753	225	1189	2100	577	933	1117	219	N/A	N/A	N/A	543	667	756	633	910	2523
1e	Ho_SAS	Ho_India	N/A	N/A	N/A	N/A	N/A	N/A	N/A	N/A	N/A	N/A	N/A	N/A	N/A	N/A	N/A	N/A	N/A	N/A	N/A	N/A	N/A	N/A	N/A	N/A	N/A	N/A	N/A	N/A	N/A	N/A	N/A	N/A	N/A	N/A	N/A	N/A	N/A	N/A	N/A	N/A	N/A	N/A	N/A	N/A	N/A	N/A	N/A
2s	Iru_SAS	Irula:India	1151	270	197	12	9	N/A	N/A	237	N/A	494	49	92	57	8	111	161	151	55	N/A	972	73	1248	231	N/A	178	N/A	N/A	865	N/A	N/A	N/A	N/A	698	1034	N/A	N/A	773	N/A	N/A	N/A	741	729	567	217	269	981	3086
102	ITU_SAS	Indian_Telugu_from_the_UK	584	575	74	42	52	103	49	63	218	201	62	65	87	76	242	83	354	36	50	376	54	434	508	125	88	369	77	1031	479	914	477	500	1065	1387	510	371	975	339	27	603	385	646	519	461	553	484	786
2s	Kal_SAS	Kalash:Pakistan	1238	656	N/A	98	N/A	25	N/A	39	N/A	347	2	90	N/A	20	243	N/A	214	9	N/A	204	N/A	668	853	11	N/A	N/A	N/A	1315	526	N/A	15278	33	1152	1928	N/A	384	1241	N/A	N/A	N/A	1095	390	463	912	N/A	282	855
3se	Kap_SAS	Kapu:India	552	386	32	93	58	12	0	25	N/A	71	51	13	N/A	150	182	38	86	98	N/A	478	52	233	N/A	N/A	48	1630	N/A	939	N/A	9	225	492	1371	405	N/A	N/A	866	153	N/A	N/A	120	775	581	228	N/A	659	403
1s	Kho_SAS	Khonda_Dora:India	170	245	N/A	N/A	N/A	N/A	N/A	8	N/A	49	10	10	368	90	124	N/A	N/A	130	59	734	38	454	N/A	N/A	40	N/A	N/A	331	N/A	N/A	1035	N/A	341	443	N/A	N/A	684	N/A	N/A	N/A	N/A	N/A	825	304	N/A	32	328
1e	Kol_SAS	Kol_India	1232	297	N/A	37	75	N/A	N/A	36	N/A	178	36	37	N/A	N/A	213	N/A	554	146	N/A	609	28	381	844	N/A	27	414	N/A	1089	213	N/A	N/A	N/A	695	332	N/A	N/A	1248	551	N/A	N/A	N/A	723	N/A	N/A	N/A	80	405
1e	Ksh_SAS	Kshatriya_India_	1050	1027	12	20	13	N/A	N/A	54	N/A	52	65	N/A	N/A	55	119	N/A	261	7	29	682	25	342	1129	N/A	52	N/A	N/A	1058	N/A	N/A	N/A	245	845	1532	N/A	N/A	832	N/A	N/A	N/A	N/A	238	N/A	236	N/A	1023	633
1e	Kur_SAS	Kurmi_India	427	401	367	40	46	N/A	23	36	N/A	38	41	50	N/A	N/A	103	18	143	177	N/A	375	46	886	217	N/A	35	N/A	N/A	700	N/A	N/A	N/A	N/A	1710	616	N/A	N/A	479	N/A	N/A	N/A	N/A	1425	N/A	N/A	N/A	341	815
2s	Kus_SAS	Kusunda:Nepal	330	398	0	265	94	163	0	56	N/A	190	N/A	40	602	106	150	73	344	31	N/A	245	76	307	419	31	129	N/A	N/A	823	N/A	N/A	1323	534	614	2102	N/A	N/A	748	158	N/A	N/A	N/A	605	258	423	688	630	570
1e	MAd_SAS	Madhya-Pradesh_India	215	590	N/A	18	19	N/A	N/A	40	N/A	53	N/A	59	N/A	N/A	50	59	125	N/A	N/A	820	7	N/A	N/A	N/A	N/A	N/A	N/A	739	N/A	N/A	N/A	N/A	1086	753	N/A	N/A	1045	N/A	N/A	N/A	N/A	1367	397	N/A	N/A	752	1852
2s	Mad_SAS	Madiga:India	757	700	93	181	21	2	60	46	36	247	76	64	855	21	164	0	176	30	N/A	565	57	67	419	1	134	1232	N/A	925	N/A	N/A	N/A	102	782	687	N/A	N/A	928	N/A	N/A	N/A	N/A	N/A	3584	2420	N/A	1650	1959
2s	Mak_SAS	Makrani:Pakistan	506	610	563	123	142	541	467	412	570	383	83	243	293	554	1190	393	458	175	248	367	345	609	953	374	455	N/A	N/A	1364	91	N/A	958	1029	1324	1397	N/A	N/A	1079	N/A	N/A	N/A	477	869	183	469	N/A	428	734
2s	Mal_SAS	Mala:India	840	644	39	9	79	306	0	0	N/A	84	69	3	43	N/A	50	51	164	39	51	588	81	264	253	7	15	1242	N/A	1586	N/A	N/A	N/A	N/A	1191	2160	N/A	N/A	1070	1416	N/A	N/A	N/A	231	N/A	424	N/A	19	695
1e	Mar_SAS	Marwadi_India	828	326	N/A	N/A	56	40	N/A	31	3	98	56	N/A	N/A	N/A	86	N/A	40	N/A	N/A	N/A	26	561	156	N/A	794	N/A	N/A	1507	N/A	N/A	N/A	390	447	1476	N/A	N/A	1168	N/A	N/A	N/A	N/A	1686	720	N/A	N/A	N/A	N/A
1e	MAy_SAS	Malayan_India	97	12	97	N/A	N/A	12	N/A	72	N/A	55	56	19	N/A	N/A	93	39	N/A	7	N/A	18	87	323	18	18	68	N/A	N/A	601	N/A	N/A	N/A	1519	407	411	N/A	N/A	453	N/A	N/A	N/A	N/A	N/A	N/A	N/A	N/A	N/A	N/A
1e	Ori_SAS	Orissa_India	1312	427	N/A	N/A	32	N/A	90	81	N/A	102	N/A	6	N/A	N/A	38	N/A	N/A	14	N/A	119	72	32	421	N/A	N/A	N/A	N/A	560	568	N/A	N/A	N/A	647	665	N/A	N/A	778	N/A	N/A	N/A	348	431	129	160	N/A	2048	203
2s	Pat_SAS	Pathan:Pakistan	623	589	150	N/A	N/A	203	N/A	352	193	212	165	247	178	N/A	193	N/A	268	N/A	N/A	721	125	492	335	N/A	40	3523	N/A	1477	N/A	N/A	N/A	N/A	1360	1230	N/A	0	1158	984	N/A	N/A	101	792	1141	52	139	1385	435
88	PJL_SAS	Punjabi_Lahore_Pakistan	789	662	115	65	47	147	165	116	375	263	62	59	179	292	297	125	279	43	48	440	105	508	416	130	126	480	234	1213	768	327	1274	539	1300	1563	422	795	1166	463	320	690	342	800	599	810	668	589	886
5se	Pun_SAS	Punjabi:Pakistan	662	665	40	80	61	26	N/A	69	157	229	42	75	81	N/A	241	132	232	76	N/A	797	67	779	323	35	176	192	296	928	N/A	0	179	155	1352	1228	N/A	N/A	1346	323	200	535	N/A	917	687	3204	419	611	943
2s	Rel_SAS	Relli:India	768	283	11	N/A	N/A	78	N/A	39	N/A	121	45	40	14	N/A	43	N/A	84	N/A	N/A	254	57	266	374	166	26	N/A	N/A	549	319	N/A	N/A	381	836	1053	N/A	N/A	1066	119	N/A	648	N/A	121	257	439	343	32	436
1e	San_SAS	Santhal_India	1154	88	477	14	15	191	N/A	2	100	90	51	N/A	N/A	73	121	N/A	153	11	134	252	78	616	N/A	N/A	20	N/A	N/A	580	N/A	N/A	N/A	N/A	1460	1952	N/A	N/A	209	N/A	110	N/A	4297	308	354	N/A	N/A	571	308
2s	Sin_SAS	Sindhi:Pakistan	716	581	36	122	114	13	N/A	210	N/A	178	50	27	51	561	244	349	116	73	2	816	135	264	315	529	279	N/A	N/A	1345	N/A	N/A	N/A	1007	1333	1573	N/A	0	1250	1267	N/A	N/A	N/A	632	309	643	N/A	868	710
101	STU_SAS	Sri_Lankan_Tamil_from_UK	622	614	163	33	64	140	52	117	143	320	49	46	216	114	343	467	309	45	41	429	212	451	364	92	177	499	368	992	361	139	2339	355	1108	1244	507	502	984	435	457	419	366	680	670	523	1137	496	880
1e	Tam_SAS	Tamang_Nepal	121	283	13	N/A	N/A	N/A	N/A	64	N/A	26	128	N/A	N/A	N/A	32	N/A	N/A	N/A	N/A	N/A	58	N/A	N/A	N/A	13	331	N/A	701	N/A	N/A	N/A	N/A	1704	990	N/A	N/A	404	N/A	N/A	N/A	N/A	875	795	111	102	363	N/A
1e	Tha_SAS	Thakur_India	561	533	17	27	N/A	4	N/A	N/A	N/A	14	10	7	N/A	N/A	87	N/A	82	130	N/A	263	11	147	N/A	N/A	6	N/A	N/A	654	531	N/A	N/A	N/A	607	1238	N/A	N/A	960	N/A	N/A	N/A	N/A	677	80	N/A	N/A	200	587
2s	Yad_SAS	Yadava:India	546	506	17	13	N/A	78	110	7	N/A	318	23	31	N/A	480	297	N/A	298	27	15	463	18	559	402	101	177	40	100	970	34	N/A	156	N/A	985	961	N/A	N/A	917	N/A	N/A	N/A	N/A	657	1686	358	16	239	281
18ev	Bur_SIB	Buryats	1067	707	62	28	60	104	N/A	52	N/A	144	28	115	N/A	120	285	215	511	62	N/A	291	60	330	263	78	38	395	N/A	1041	992	350	81	416	989	1391	568	862	984	225	1166	577	446	918	927	825	1462	1428	958
12sev	Eve_SIB	Even:Russia	607	519	N/A	N/A	N/A	84	N/A	193	N/A	233	N/A	26	46	N/A	121	N/A	N/A	N/A	370	235	116	481	546	N/A	157	341	N/A	983	565	599	474	507	2113	2043	307	674	1082	962	14	N/A	1497	1017	1506	1313	1427	2576	983
14ev	EVk_SIB	Evenks	762	417	21	11	54	103	N/A	91	N/A	160	46	115	N/A	N/A	102	N/A	187	19	N/A	408	47	821	N/A	N/A	55	1548	774	1025	3364	451	4939	1093	706	2017	866	650	826	101	1522	N/A	224	1178	1291	1110	1240	1713	915
3e	For_SIB	Forest-Nenets	520	555	N/A	N/A	54	N/A	N/A	47	N/A	244	N/A	N/A	N/A	N/A	63	N/A	N/A	N/A	N/A	817	166	N/A	N/A	N/A	13	524	N/A	1059	N/A	N/A	N/A	678	864	1199	N/A	N/A	1087	514	N/A	277	630	1464	1737	933	689	1140	945
3e	Ket_SIB	Kets_Russia	739	723	N/A	N/A	N/A	N/A	N/A	N/A	N/A	485	N/A	N/A	N/A	56	112	N/A	N/A	3	N/A	N/A	N/A	184	N/A	N/A	N/A	628	N/A	1541	2584	300	N/A	1207	1901	1399	N/A	N/A	1253	56	110	N/A	118	1309	994	898	513	1014	1438
7ev	Kha_SIB	Khantys	576	669	250	40	N/A	N/A	N/A	60	N/A	80	42	39	179	N/A	143	51	762	43	N/A	1119	271	363	242	N/A	150	537	441	1209	1899	386	866	653	1896	1796	90	384	1365	248	1156	257	402	866	1154	1047	1097	1291	1086
8sev	Man_SIB	Mansi:Russia	893	961	52	29	37	75	N/A	89	N/A	308	20	3	179	3037	166	141	89	403	N/A	689	57	454	N/A	117	74	3474	191	1279	564	1343	327	499	1651	2407	751	1087	1508	421	205	146	374	811	1131	981	979	1095	1117
1v	Nen_SIB	Nenets	825	579	N/A	N/A	N/A	N/A	N/A	89	N/A	357	N/A	N/A	369	N/A	74	N/A	867	N/A	N/A	148	11	783	N/A	N/A	N/A	N/A	N/A	1349	N/A	81	N/A	438	2888	1792	494	526	913	139	N/A	328	N/A	828	1066	1186	818	1087	1047
2e	Nga_SIB	Nganasans	297	404	39	N/A	N/A	N/A	N/A	62	27	93	N/A	N/A	N/A	N/A	133	N/A	N/A	295	N/A	N/A	202	27	N/A	N/A	110	N/A	N/A	586	N/A	N/A	N/A	655	593	771	535	N/A	622	N/A	N/A	N/A	N/A	810	1259	1100	834	1596	939
7e	Sak_SIB	Sakha	813	496	N/A	N/A	N/A	79	N/A	66	N/A	29	N/A	N/A	N/A	N/A	214	N/A	N/A	N/A	N/A	430	25	53	1563	N/A	36	520	N/A	855	285	652	455	539	744	967	N/A	1008	1032	285	N/A	335	384	1451	1048	848	1055	1802	650
3e	Sel_SIB	Selkups_Russia	505	624	126	113	N/A	N/A	30	79	N/A	126	N/A	N/A	N/A	866	222	N/A	181	N/A	30	397	300	317	411	N/A	322	192	N/A	1182	1614	421	1578	458	887	1746	210	243	714	562	279	N/A	436	609	981	807	550	1755	721
2e	Sho_SIB	Shor_Russia	563	664	N/A	10	N/A	13	N/A	37	N/A	93	N/A	N/A	N/A	N/A	192	23	812	N/A	N/A	511	12	680	88	N/A	49	181	N/A	942	217	745	N/A	523	924	1151	172	211	1078	N/A	N/A	954	1254	1087	599	454	835	1179	941
2s	Tub_SIB	Tubalar:Russia	850	1052	135	N/A	N/A	133	N/A	61	104	313	220	100	N/A	7	56	41	N/A	27	N/A	679	11	377	N/A	25	39	343	869	1433	213	713	214	423	1215	3185	N/A	371	1312	463	N/A	882	615	860	1250	1347	963	906	1014
3e	Tun_SIB	Tundra-Nenets	668	619	N/A	N/A	N/A	N/A	N/A	N/A	N/A	895	14	4	N/A	N/A	104	N/A	N/A	N/A	N/A	N/A	N/A	510	N/A	N/A	323	681	N/A	917	313	N/A	N/A	1778	1065	2230	N/A	N/A	1141	1221	123	193	N/A	589	898	929	597	1296	587
3e	Tuv_SIB	Tuvinians	855	1031	379	N/A	4	N/A	N/A	179	N/A	244	N/A	N/A	N/A	N/A	243	560	126	190	N/A	272	N/A	830	N/A	N/A	N/A	356	N/A	843	1322	316	316	400	1407	1256	337	422	925	20	N/A	121	N/A	1365	1091	1043	936	1194	1330
4sev	Yak_SIB	Yakuts	447	743	581	N/A	33	N/A	3	33	93	139	N/A	N/A	22	N/A	106	22	N/A	N/A	N/A	830	3	681	1097	7	N/A	77	325	1340	N/A	1022	1321	633	2516	3089	1195	110	933	562	527	417	664	1229	1145	976	1245	1707	784
1	Alt_XXX	Denisova5	183	103	57	49	97	34	43	88	34	168	48	46	61	48	231	88	80	47	39	158	76	362	137	130	152	75	N/A	448	216	88	55	370	470	951	100	211	377	63	29	N/A	57	368	121	177	180	201	191
1	Cha_XXX	Chagyrskaya	196	119	67	43	81	30	69	91	70	171	45	45	60	29	238	100	96	52	46	85	71	371	152	49	135	78	N/A	439	243	90	21	383	544	1027	471	211	368	119	166	N/A	48	345	100	197	118	177	74
1	Den_XXX	DenisovaPinky	173	138	70	48	59	54	62	94	21	214	36	41	55	49	332	61	36	39	72	48	81	168	24	42	171	58	N/A	368	86	63	32	69	299	520	37	47	375	17	25	46	43	192	259	127	330	95	41
1	Lbk_XXX	Shtuttgart	1009	721	N/A	N/A	N/A	N/A	N/A	305	N/A	386	N/A	N/A	N/A	N/A	437	N/A	651	N/A	N/A	368	665	1576	336	N/A	379	N/A	N/A	2185	101	N/A	N/A	N/A	2250	1338	N/A	N/A	2134	N/A	N/A	N/A	N/A	524	615	N/A	N/A	713	707
1	Los_XXX	Loschbour	1307	642	N/A	37	N/A	N/A	N/A	10	N/A	729	N/A	1	N/A	N/A	14	N/A	N/A	94	N/A	442	24	677	N/A	N/A	19	1147	301	1699	457	N/A	N/A	213	1895	1558	N/A	N/A	1761	671	N/A	N/A	N/A	1101	595	N/A	N/A	N/A	1150
1	Ust_XXX	Ustishim	91	76	42	53	47	57	30	65	44	132	50	79	N/A	6	86	663	94	51	35	475	47	161	97	36	84	N/A	N/A	257	N/A	N/A	N/A	N/A	306	203	N/A	N/A	111	N/A	N/A	N/A	N/A	N/A	41	55	N/A	6	N/A
1	Vin_XXX	Vindija	176	116	61	48	80	36	36	92	33	167	45	44	55	42	232	80	100	54	54	87	71	334	142	110	145	104	N/A	462	215	127	39	679	448	931	62	211	389	59	166	N/A	51	312	86	141	106	165	118
1	RND_XXX	Random1_as_Den_XXX	N/A	N/A	N/A	N/A	N/A	N/A	N/A	N/A	N/A	N/A	N/A	N/A	N/A	N/A	N/A	N/A	N/A	N/A	N/A	N/A	N/A	N/A	N/A	N/A	N/A	N/A	N/A	N/A	N/A	N/A	N/A	N/A	N/A	N/A	N/A	N/A	N/A	N/A	N/A	N/A	N/A	N/A	N/A	N/A	N/A	N/A	N/A
1	Rnd_XXX	Random2_as_Cha_XXX	N/A	N/A	N/A	N/A	N/A	N/A	N/A	N/A	N/A	N/A	N/A	N/A	N/A	N/A	N/A	N/A	N/A	N/A	N/A	N/A	N/A	N/A	N/A	N/A	N/A	N/A	N/A	N/A	N/A	N/A	N/A	N/A	N/A	N/A	N/A	N/A	N/A	N/A	N/A	N/A	N/A	N/A	N/A	N/A	N/A	N/A	N/A
coeff	normalization		0.73	1.03	2.64	4.62	3.8	2.5	1.55	1.02	1.76	0.71	7.8	7.62	2.09	2.18	0.77	1.74	2.5	5.38	1.96	1.11	1.36	1.11	2.15	1.64	0.71	0.48	0.59	0.25	0.51	0.63	0.63	0.67	0.19	0.12	0.62	0.74	0.3	0.59	0.62	0.52	0.64	0.74	0.44	0.58	0.83	0.45	0.71
[truncated: 197 more columns]

## Sheet: IBD-Median-length
Table S1 MEDIAN LENGTH (in Kb, or 1000 nucleotides) OF SHARED IBD FRAGMENTS PER PAIR OF INDIVIDUALS
Number of	Population ID	Population name	ACB_AFR	ASW_AFR	Ban_AFR	Bia_AFR	Con_AFR	Din_AFR	Esa_AFR	ESN_AFR	Gam_AFR	GWD_AFR	JuX_AFR	Kho_AFR	Luh_AFR	Luo_AFR	LWK_AFR	Man_AFR	Mas_AFR	Mbu_AFR	Men_AFR	Moz_AFR	MSL_AFR	Sah_AFR	Som_AFR	Yor_AFR	YRI_AFR	Cac_AMR	Cha_AMR	CLM_AMR	Col_AMR	Kar_AMR	May_AMR	Mix_AMR	MXL_AMR	PEL_AMR	Pia_AMR	Pim_AMR	PUR_AMR	Que_AMR	Sur_AMR	Wic_AMR	Zap_AMR	Ale_ARC	Chu_ARC	Esk_ARC	Ite_ARC	Kor_ARC	Tli_ARC
people			94	53	s6	s2	e3	s3	s2	92	s2	110	s4	s2	s2	s2	87	s3	s2	s4	s2	s2	73	s2	s1	s3	101	e5	s1	93	e4	s3	s2	s5	58	83	s2	s2	104	s3	s2	e4	s2	s2	se6	se9	s1	e16	s2
94	ACB_AFR	African_Caribbeans_in_Barbados	261	199	130	70	74	99	224	249	124	170	36	37	143	133	191	128	96	55	141	168	156	171	79	206	288	196	N/A	230	280	N/A	325	176	210	244	N/A	86	209	292	N/A	401	104	656	484	190	N/A	287	405
53	ASW_AFR	Americans_of_African_Ancestry_USA	250	197	139	81	86	101	216	232	141	197	44	41	154	153	226	141	97	71	146	198	150	206	79	201	280	241	973	294	327	529	594	304	391	387	762	263	263	444	484	818	458	539	405	435	301	419	546
6s	Ban_AFR	BantuTswana:BotswanaOrNamibia	224	184	282	106	106	169	410	212	276	155	126	143	323	301	423	257	201	94	239	229	117	180	139	333	256	104	N/A	208	N/A	N/A	N/A	214	191	217	N/A	335	197	N/A	N/A	N/A	143	N/A	N/A	N/A	N/A	N/A	N/A
2s	Bia_AFR	Biaka:CentralAfricanRepublic	188	143	140	256	272	131	221	139	165	128	68	65	166	172	352	149	117	142	145	167	91	131	88	201	172	35	N/A	134	N/A	N/A	N/A	45	184	159	N/A	N/A	163	N/A	N/A	N/A	N/A	N/A	N/A	N/A	N/A	N/A	N/A
3e	Con_AFR	Congo-pygmies	185	146	108	237	320	99	117	136	90	135	63	64	126	118	408	87	78	135	96	88	87	57	90	101	174	97	N/A	156	80	N/A	N/A	66	127	166	N/A	N/A	170	N/A	N/A	N/A	N/A	N/A	N/A	N/A	N/A	N/A	N/A
3s	Din_AFR	Dinka:Sudan	150	132	163	80	77	390	190	135	207	182	56	57	232	261	352	186	273	114	178	168	115	257	276	221	162	N/A	N/A	132	N/A	N/A	N/A	64	147	112	N/A	N/A	153	N/A	N/A	N/A	N/A	N/A	N/A	N/A	N/A	N/A	N/A
2s	Esa_AFR	Esan:Nigeria	310	249	289	106	97	146	612	371	308	187	45	45	274	305	243	239	115	88	325	369	158	249	191	457	386	225	N/A	244	N/A	N/A	N/A	N/A	169	277	N/A	N/A	220	N/A	N/A	N/A	N/A	N/A	N/A	N/A	N/A	N/A	N/A
92	ESN_AFR	Esan_in_Nigeria	302	226	152	79	81	106	314	353	127	178	39	39	173	153	233	135	103	63	141	182	154	169	93	265	382	267	N/A	217	135	N/A	339	117	181	250	N/A	239	221	30	N/A	1019	69	127	N/A	21	N/A	N/A	N/A
2s	Gam_AFR	Gambian:Gambia	164	164	201	91	78	178	301	146	505	343	39	41	196	183	134	382	150	77	287	373	166	281	186	346	185	259	N/A	190	N/A	N/A	N/A	173	227	191	N/A	N/A	163	N/A	N/A	N/A	N/A	N/A	N/A	N/A	N/A	N/A	N/A
110	GWD_AFR	Gambian_in_Western_Divisions,_Gambia	162	154	94	57	59	106	136	147	187	347	35	36	102	102	129	180	98	51	146	181	167	186	92	138	173	126	N/A	183	188	N/A	164	150	191	177	N/A	71	178	306	N/A	231	122	80	100	29	N/A	25	144
4s	JuX_AFR	Ju_hoan_North:Namibia	81	73	204	98	105	97	85	67	66	74	256	237	94	102	249	67	113	95	79	66	57	79	91	97	72	56	N/A	88	4	N/A	N/A	65	68	75	N/A	N/A	84	N/A	N/A	N/A	70	N/A	N/A	N/A	N/A	N/A	N/A
2s	Kho_AFR	Khomani_San:SouthAfrica	80	72	214	94	103	95	62	62	63	73	231	296	94	99	238	81	122	93	65	72	57	104	101	74	69	192	N/A	80	N/A	N/A	N/A	8	68	77	N/A	N/A	79	N/A	N/A	N/A	N/A	N/A	N/A	N/A	N/A	N/A	N/A
2s	Luh_AFR	Luhya:Kenya	210	185	298	102	107	204	332	212	202	154	56	54	483	393	537	208	249	117	208	120	121	294	177	377	243	181	N/A	171	N/A	N/A	N/A	216	181	204	N/A	N/A	200	N/A	N/A	N/A	N/A	N/A	N/A	N/A	N/A	N/A	N/A
2s	Luo_AFR	Luo:Kenya	209	192	277	104	100	262	373	194	217	161	54	54	453	411	473	216	194	115	165	159	126	193	134	315	225	N/A	N/A	197	N/A	N/A	N/A	202	152	154	N/A	N/A	191	N/A	N/A	N/A	N/A	N/A	N/A	N/A	N/A	N/A	N/A
87	LWK_AFR	Luhya_in_Webuye_Kenya	187	165	178	72	81	128	169	183	103	134	42	41	274	210	495	105	141	76	105	120	110	135	110	163	210	205	N/A	175	226	N/A	471	131	171	200	N/A	47	174	48	N/A	320	66	139	89	N/A	N/A	25	54
3s	Man_AFR	Mandenka:Senegal	178	167	199	87	76	169	259	160	364	364	39	37	221	198	142	352	166	67	285	304	189	256	173	307	188	118	N/A	211	N/A	N/A	N/A	124	167	184	N/A	N/A	196	N/A	N/A	N/A	N/A	N/A	N/A	N/A	N/A	N/A	N/A
2s	Mas_AFR	Masai:Kenya	137	117	199	75	63	276	120	128	138	144	66	68	254	208	339	181	337	86	160	204	100	260	310	164	155	78	N/A	204	N/A	N/A	N/A	554	207	258	N/A	N/A	197	N/A	N/A	N/A	N/A	N/A	119	N/A	N/A	N/A	N/A
4s	Mbu_AFR	Mbuti:Congo	132	118	129	159	176	183	164	104	112	107	70	70	186	193	473	108	131	381	98	97	76	81	84	175	122	72	N/A	137	259	N/A	N/A	133	117	134	N/A	18	143	70	N/A	N/A	37	N/A	N/A	N/A	N/A	N/A	N/A
2s	Men_AFR	Mende:SierraLeone	222	182	212	82	72	139	349	177	297	265	38	43	211	186	154	318	139	63	354	222	219	281	118	365	224	178	N/A	207	N/A	N/A	N/A	167	213	180	N/A	N/A	185	N/A	N/A	N/A	88	N/A	N/A	N/A	N/A	N/A	N/A
2s	Moz_AFR	Mozabite:Algeria	189	207	176	70	58	154	369	189	274	220	41	50	120	158	139	301	157	69	169	1042	145	623	268	228	207	325	N/A	623	N/A	N/A	N/A	181	719	607	N/A	N/A	598	N/A	N/A	N/A	137	N/A	172	N/A	N/A	N/A	266
73	MSL_AFR	Mende_in_Sierra_Leone	215	160	94	60	61	96	149	169	149	258	36	35	111	107	152	167	86	50	186	141	209	177	82	155	226	137	N/A	182	92	N/A	114	131	173	185	N/A	160	177	116	N/A	60	49	134	N/A	55	N/A	N/A	N/A
2s	Sah_AFR	Saharawi:WesternSahara(Morocco)	192	205	139	92	55	173	272	174	276	237	48	55	185	175	162	281	228	51	229	606	176	1015	286	236	183	425	N/A	664	N/A	N/A	N/A	231	646	557	N/A	N/A	659	N/A	N/A	N/A	N/A	N/A	794	N/A	N/A	N/A	251
1s	Som_AFR	Somali:Kenya	106	93	128	58	70	235	198	106	157	135	63	65	157	137	230	175	257	63	156	351	98	307	N/A	125	106	N/A	N/A	301	N/A	N/A	N/A	128	270	245	N/A	N/A	275	N/A	N/A	N/A	N/A	N/A	N/A	N/A	N/A	N/A	N/A
3s	Yor_AFR	Yoruba:Nigeria	303	233	253	112	78	170	510	321	340	198	48	46	302	303	240	284	154	93	280	252	168	257	133	539	376	273	N/A	205	N/A	N/A	N/A	273	189	251	N/A	N/A	224	N/A	N/A	N/A	N/A	N/A	N/A	N/A	N/A	N/A	N/A
101	YRI_AFR	Yoruba_in_Ibadan_Nigeria	280	221	148	72	73	105	269	304	131	176	36	37	162	144	208	136	108	55	144	166	162	165	82	242	359	250	N/A	198	298	N/A	500	137	172	230	N/A	77	202	111	N/A	838	69	134	N/A	N/A	N/A	N/A	N/A
5e	Cac_AMR	Cachi_Argentina	196	216	119	35	66	N/A	177	241	215	149	48	20	181	N/A	186	118	75	79	187	261	128	358	N/A	264	259	1929	1092	530	1848	524	574	628	747	7475	474	483	513	1426	739	1061	719	445	281	454	N/A	340	424
1s	Cha_AMR	Chane:Argentina	N/A	731	N/A	N/A	N/A	N/A	N/A	N/A	N/A	N/A	N/A	N/A	N/A	N/A	N/A	N/A	N/A	N/A	N/A	N/A	N/A	N/A	N/A	N/A	N/A	1506	N/A	504	447	1023	652	682	1438	6478	866	946	1118	531	555	1897	660	N/A	N/A	223	N/A	193	N/A
93	CLM_AMR	Colombians_Medellin_Colombia	200	224	124	60	67	92	184	174	138	165	38	42	131	130	157	130	135	58	130	389	132	423	163	159	178	428	431	2015	439	325	430	484	755	755	466	513	635	578	249	392	435	490	498	334	421	391	519
4e	Col_AMR	Colla_Argentina	212	318	N/A	N/A	N/A	N/A	N/A	157	N/A	188	46	N/A	N/A	N/A	198	N/A	N/A	8	N/A	N/A	92	N/A	N/A	N/A	452	2028	418	658	2214	418	607	553	816	6642	611	565	491	1204	472	687	569	243	295	243	N/A	794	266
3s	Kar_AMR	Karitiana:Brazil	N/A	645	N/A	N/A	N/A	N/A	N/A	N/A	N/A	N/A	N/A	N/A	N/A	N/A	N/A	N/A	N/A	N/A	N/A	N/A	N/A	N/A	N/A	N/A	N/A	680	1063	438	453	4251	692	557	1350	3936	838	500	745	636	1331	733	361	467	282	489	N/A	274	N/A
2s	May_AMR	Mayan:Mexico	279	851	N/A	N/A	N/A	N/A	N/A	288	N/A	164	N/A	N/A	N/A	N/A	367	N/A	N/A	N/A	N/A	N/A	136	N/A	N/A	N/A	500	838	783	698	633	695	1365	939	3949	4154	382	589	560	786	759	416	804	297	763	463	N/A	320	278
5s	Mix_AMR	Mixe:Mexico	184	339	162	45	60	63	67	116	92	173	16	8	319	183	141	118	359	62	184	181	122	231	130	227	153	645	682	585	613	551	975	1993	4012	5037	480	751	520	561	656	601	1368	367	316	515	328	264	354
58	MXL_AMR	Mexican_Ancestry_Los_Angeles	180	255	124	66	68	84	148	149	156	165	38	45	111	122	150	128	154	58	127	428	130	372	167	147	155	419	361	725	421	417	462	526	1578	1225	335	613	620	460	340	451	475	480	474	397	323	353	545
83	PEL_AMR	Peruvians_Lima_Peru	200	236	125	62	67	76	200	188	161	157	40	39	141	110	171	143	155	64	133	374	128	353	161	187	201	412	463	638	468	433	453	475	836	6027	340	459	546	497	421	461	424	327	351	389	354	376	441
2s	Pia_AMR	Piapoco:Colombia	N/A	870	N/A	N/A	N/A	N/A	N/A	N/A	N/A	N/A	N/A	N/A	N/A	N/A	N/A	N/A	N/A	N/A	N/A	N/A	N/A	N/A	N/A	N/A	N/A	627	1090	681	626	795	377	502	1263	7913	2248	473	609	635	888	464	1012	477	N/A	404	N/A	292	N/A
2s	Pim_AMR	Pima:Mexico	86	560	N/A	N/A	N/A	N/A	N/A	299	N/A	62	N/A	N/A	N/A	N/A	52	N/A	N/A	18	N/A	N/A	160	N/A	N/A	N/A	125	473	1557	802	613	459	683	822	5031	6713	578	3118	492	678	767	554	1243	645	401	323	N/A	397	629
104	PUR_AMR	Puerto_Ricans_from_Puerto_Rico	189	199	126	62	73	110	165	181	133	163	39	39	149	130	159	142	127	60	128	378	132	414	202	176	186	414	319	655	407	624	445	413	668	635	474	389	2108	474	331	645	367	372	435	319	156	243	472
3s	Que_AMR	Quechua:Peru	268	510	N/A	N/A	N/A	N/A	N/A	44	N/A	306	N/A	N/A	N/A	N/A	48	N/A	N/A	153	N/A	N/A	103	N/A	N/A	N/A	111	1924	503	850	1321	506	793	501	1172	10834	645	548	562	1889	784	562	765	345	649	459	N/A	440	616
2s	Sur_AMR	Surui:Brazil	N/A	550	N/A	N/A	N/A	N/A	N/A	N/A	N/A	N/A	N/A	N/A	N/A	N/A	N/A	N/A	N/A	N/A	N/A	N/A	N/A	N/A	N/A	N/A	N/A	882	762	383	626	1262	607	693	798	6258	888	768	346	811	4121	467	496	425	295	300	N/A	N/A	N/A
4e	Wic_AMR	Wichi_Argentina	759	818	N/A	N/A	N/A	N/A	N/A	1015	N/A	241	N/A	N/A	N/A	N/A	373	N/A	N/A	N/A	N/A	N/A	330	N/A	N/A	N/A	773	1061	1677	601	688	603	416	481	1268	3883	464	546	698	540	445	4567	472	401	305	311	N/A	326	N/A
2s	Zap_AMR	Zapotec:Mexico	113	515	73	N/A	N/A	N/A	N/A	77	N/A	128	25	N/A	N/A	N/A	71	N/A	N/A	29	62	137	49	N/A	N/A	N/A	70	746	660	608	569	416	804	1215	3161	4563	931	723	439	935	490	472	1593	411	229	417	402	133	N/A
2s	Ale_ARC	Aleut:Russia	684	552	N/A	N/A	N/A	N/A	N/A	227	N/A	97	N/A	N/A	N/A	N/A	139	N/A	N/A	N/A	N/A	N/A	109	N/A	N/A	N/A	134	830	N/A	626	243	467	309	497	786	836	477	645	440	372	505	401	229	2081	1653	1563	599	1016	2039
6se	Chu_ARC	Chukchi:Russia	486	367	N/A	N/A	N/A	N/A	N/A	N/A	N/A	100	N/A	N/A	N/A	N/A	89	N/A	119	N/A	N/A	172	N/A	635	N/A	N/A	N/A	281	N/A	594	246	517	412	316	612	503	N/A	401	535	528	295	305	207	1144	2560	1851	1190	1807	980
9se	Esk_ARC	Eskimo_Sireniki:Russia	190	427	N/A	N/A	N/A	N/A	N/A	21	N/A	29	N/A	N/A	N/A	N/A	N/A	N/A	N/A	N/A	N/A	N/A	55	N/A	N/A	N/A	N/A	417	275	383	243	340	463	515	705	794	411	311	339	443	305	300	524	1325	2612	2516	1418	1851	1198
1s	Ite_ARC	Itelman:Russia	N/A	301	N/A	N/A	N/A	N/A	N/A	N/A	N/A	N/A	N/A	N/A	N/A	N/A	N/A	N/A	N/A	N/A	N/A	N/A	N/A	N/A	N/A	N/A	N/A	N/A	N/A	431	N/A	N/A	N/A	328	457	429	N/A	N/A	156	N/A	N/A	N/A	402	718	1829	1753	N/A	2712	700
16e	Kor_ARC	Koryaks	328	419	N/A	N/A	N/A	N/A	N/A	N/A	N/A	15	N/A	N/A	N/A	N/A	25	N/A	N/A	N/A	N/A	N/A	N/A	N/A	N/A	N/A	N/A	308	N/A	408	463	274	287	277	376	534	310	445	252	390	N/A	298	546	826	1863	1441	1404	2522	803
2s	Tli_ARC	Tlingit:Russia	462	515	N/A	N/A	N/A	N/A	N/A	N/A	N/A	187	N/A	N/A	N/A	N/A	54	N/A	N/A	N/A	N/A	266	N/A	237	N/A	N/A	N/A	424	N/A	648	266	N/A	347	423	785	828	N/A	579	617	471	N/A	N/A	N/A	1983	1305	1447	705	980	2040
2s	Ulc_ARC	Ulchi:Russia	299	263	N/A	N/A	N/A	N/A	N/A	N/A	N/A	N/A	N/A	N/A	N/A	N/A	N/A	N/A	N/A	N/A	N/A	N/A	N/A	N/A	N/A	N/A	N/A	N/A	N/A	331	N/A	N/A	164	N/A	373	220	N/A	N/A	376	N/A	N/A	N/A	87	580	937	802	1144	1201	467
8sev	Alt_CAS	Altaian	394	408	N/A	N/A	N/A	N/A	N/A	60	N/A	70	N/A	N/A	N/A	N/A	45	N/A	N/A	32	N/A	161	17	502	285	N/A	44	N/A	N/A	472	720	322	203	276	452	456	N/A	N/A	528	N/A	N/A	N/A	N/A	519	517	595	604	630	402
2e	Ish_CAS	Ishkasim_Tajikistan	332	434	N/A	N/A	N/A	N/A	N/A	14	N/A	24	N/A	N/A	N/A	N/A	77	N/A	N/A	N/A	N/A	N/A	N/A	N/A	N/A	N/A	4	N/A	N/A	824	N/A	N/A	N/A	N/A	545	554	N/A	N/A	494	N/A	N/A	N/A	N/A	N/A	N/A	N/A	N/A	460	564
1v	Kal_CAS	Kalmyk	131	670	N/A	N/A	N/A	N/A	N/A	N/A	N/A	N/A	N/A	N/A	N/A	N/A	72	N/A	N/A	N/A	N/A	N/A	N/A	N/A	N/A	N/A	N/A	N/A	N/A	495	N/A	N/A	N/A	N/A	569	300	N/A	N/A	678	N/A	N/A	N/A	N/A	1315	575	625	926	884	1257
3e	Kaz_CAS	Kazakhs_Kazakhstan	451	309	N/A	N/A	N/A	N/A	N/A	18	N/A	247	35	N/A	N/A	N/A	50	N/A	N/A	N/A	N/A	137	167	N/A	N/A	N/A	47	N/A	N/A	476	N/A	N/A	N/A	N/A	456	332	N/A	N/A	454	N/A	N/A	N/A	N/A	472	571	388	N/A	758	535
9se	Kyr_CAS	Kyrgyz:Kyrgyzystan	497	369	N/A	N/A	N/A	37	N/A	46	N/A	62	34	N/A	N/A	N/A	65	N/A	522	17	N/A	255	85	456	89	N/A	51	362	N/A	461	N/A	169	N/A	457	432	454	N/A	242	539	443	N/A	N/A	153	471	625	421	662	623	481
2e	Rus_CAS	Rushan-Vanch_Tajikistan	430	420	N/A	N/A	N/A	N/A	N/A	87	N/A	155	N/A	N/A	N/A	N/A	35	N/A	N/A	N/A	N/A	187	81	263	N/A	N/A	N/A	N/A	N/A	572	N/A	N/A	N/A	N/A	590	487	N/A	N/A	541	N/A	N/A	N/A	N/A	859	519	303	N/A	404	340
1e	Shu_CAS	Shugnan_Tajikistan	663	487	N/A	N/A	N/A	N/A	N/A	N/A	N/A	134	N/A	N/A	N/A	N/A	143	N/A	N/A	N/A	N/A	N/A	N/A	N/A	N/A	N/A	N/A	N/A	N/A	720	N/A	N/A	N/A	N/A	646	485	N/A	N/A	508	N/A	N/A	N/A	N/A	N/A	N/A	N/A	N/A	N/A	N/A
3se	Taj_CAS	Tajiks	463	441	N/A	39	N/A	N/A	N/A	57	N/A	75	67	N/A	N/A	N/A	89	N/A	492	N/A	N/A	267	20	350	173	N/A	50	N/A	N/A	538	N/A	N/A	N/A	718	583	579	N/A	N/A	596	N/A	N/A	N/A	N/A	431	722	333	270	295	622
3e	TKm_CAS	Turkmens_Uzbekistan	343	331	37	23	N/A	N/A	N/A	111	N/A	109	29	N/A	N/A	N/A	113	N/A	38	43	N/A	337	47	332	124	N/A	64	N/A	N/A	515	N/A	N/A	N/A	N/A	468	391	N/A	N/A	461	N/A	N/A	N/A	N/A	N/A	423	431	494	455	571
3se	Uyg_CAS	Uygurs_Kazakhstan	436	505	N/A	N/A	N/A	N/A	N/A	19	N/A	151	29	N/A	N/A	N/A	53	N/A	208	N/A	N/A	257	15	317	372	N/A	43	N/A	N/A	445	N/A	N/A	N/A	N/A	589	540	N/A	N/A	431	N/A	N/A	N/A	N/A	387	724	457	584	567	579
3e	Uzb_CAS	Uzbek	431	498	N/A	N/A	N/A	N/A	N/A	20	N/A	47	21	N/A	N/A	N/A	95	N/A	N/A	34	N/A	125	34	164	N/A	N/A	25	N/A	N/A	498	N/A	N/A	N/A	467	494	583	N/A	N/A	398	N/A	N/A	252	N/A	708	396	448	498	625	591
1e	Yag_CAS	Yaghnobi_Tajikistan	467	334	N/A	N/A	N/A	N/A	N/A	N/A	N/A	47	N/A	N/A	N/A	N/A	180	N/A	N/A	N/A	N/A	N/A	96	406	N/A	N/A	47	N/A	N/A	721	N/A	N/A	N/A	N/A	545	639	N/A	N/A	643	N/A	N/A	N/A	N/A	N/A	N/A	190	N/A	301	331
5se	Abk_CAU	Abkhasian:Abkhazia	381	397	30	N/A	N/A	33	N/A	62	N/A	68	170	N/A	N/A	N/A	130	N/A	208	22	N/A	353	45	469	162	N/A	64	N/A	N/A	485	N/A	N/A	N/A	287	550	567	N/A	N/A	542	N/A	N/A	N/A	N/A	726	461	407	N/A	561	568
2s	Ady_CAU	Adygei:Russia(Caucasus)	385	351	N/A	N/A	N/A	N/A	N/A	65	N/A	65	30	N/A	N/A	N/A	91	N/A	252	N/A	N/A	364	81	395	144	N/A	97	N/A	N/A	596	N/A	N/A	N/A	409	491	474	N/A	N/A	520	N/A	N/A	N/A	N/A	297	363	314	N/A	347	395
3e	Ava_CAU	Avars_Russia_Caucaz	540	405	N/A	N/A	N/A	N/A	N/A	91	N/A	167	N/A	N/A	N/A	N/A	165	N/A	167	N/A	N/A	294	167	166	352	N/A	148	N/A	N/A	522	N/A	N/A	N/A	N/A	565	585	N/A	N/A	535	N/A	N/A	N/A	N/A	642	412	N/A	N/A	320	740
3e	Bal_CAU	Balkars_Russia_Caucaz	337	373	133	N/A	53	N/A	N/A	99	N/A	197	69	N/A	N/A	N/A	119	N/A	253	N/A	N/A	360	191	424	235	N/A	129	N/A	N/A	465	N/A	N/A	N/A	N/A	525	451	N/A	N/A	531	N/A	N/A	N/A	N/A	579	490	N/A	N/A	335	505
1s	Che_CAU	Chechen:Russia	535	401	N/A	N/A	N/A	N/A	N/A	N/A	N/A	249	N/A	N/A	N/A	N/A	148	N/A	125	43	N/A	331	N/A	N/A	N/A	N/A	115	N/A	N/A	593	N/A	N/A	N/A	N/A	669	562	N/A	N/A	602	N/A	N/A	N/A	N/A	509	N/A	746	N/A	N/A	446
3e	Cir_CAU	Circassians_Russia_Caucaz	594	444	47	N/A	7	N/A	N/A	41	N/A	77	N/A	N/A	N/A	N/A	127	N/A	40	N/A	N/A	536	63	228	227	N/A	47	N/A	N/A	521	N/A	N/A	N/A	N/A	545	511	N/A	N/A	523	N/A	N/A	N/A	N/A	N/A	299	1016	N/A	779	711
4se	Geo_CAU	Georgian:Georgia	306	417	137	N/A	15	26	N/A	56	N/A	99	20	N/A	N/A	N/A	125	N/A	243	22	N/A	251	45	289	263	N/A	37	N/A	N/A	496	N/A	N/A	N/A	563	552	510	N/A	N/A	478	N/A	N/A	N/A	N/A	466	462	545	N/A	328	739
4e	Kab_CAU	Kabardins_Russia_Caucaz	537	398	174	N/A	N/A	14	N/A	23	N/A	96	18	N/A	N/A	N/A	139	N/A	273	N/A	N/A	322	77	354	371	N/A	94	N/A	N/A	489	N/A	N/A	N/A	N/A	471	506	N/A	N/A	538	N/A	N/A	N/A	N/A	572	812	N/A	N/A	444	687
3e	Kum_CAU	Kumyks_Russia	500	503	N/A	N/A	N/A	N/A	N/A	48	N/A	77	51	N/A	N/A	N/A	59	N/A	115	N/A	N/A	445	157	417	N/A	N/A	32	N/A	N/A	483	N/A	N/A	N/A	N/A	528	604	N/A	N/A	556	N/A	N/A	N/A	N/A	1198	250	87	N/A	404	556
6se	Lez_CAU	Lezgin:Russia	387	405	167	18	79	42	N/A	74	N/A	125	75	44	40	120	117	N/A	308	29	N/A	406	58	386	298	N/A	81	421	N/A	608	106	N/A	N/A	646	541	556	N/A	N/A	551	N/A	N/A	N/A	N/A	447	498	383	N/A	459	599
4se	NOc_CAU	North_Ossetian:Russia	424	549	132	N/A	N/A	N/A	N/A	47	N/A	99	95	N/A	N/A	N/A	222	N/A	178	N/A	N/A	381	60	346	223	N/A	69	N/A	N/A	526	N/A	N/A	N/A	527	574	516	N/A	N/A	549	N/A	N/A	N/A	N/A	503	447	952	186	274	560
3e	Tab_CAU	Tabasarans_Russia_Caucaz	360	406	N/A	N/A	N/A	N/A	N/A	91	N/A	443	N/A	N/A	N/A	N/A	154	N/A	122	N/A	N/A	310	87	361	301	N/A	110	379	N/A	490	N/A	N/A	N/A	N/A	602	480	N/A	N/A	531	N/A	N/A	N/A	N/A	425	155	N/A	N/A	447	325
2s	Ami_EAS	Ami:Taiwan	576	465	N/A	N/A	N/A	N/A	N/A	N/A	N/A	N/A	N/A	N/A	N/A	N/A	N/A	N/A	N/A	N/A	N/A	N/A	N/A	N/A	N/A	N/A	N/A	N/A	N/A	N/A	N/A	N/A	N/A	N/A	427	887	N/A	N/A	N/A	N/A	N/A	N/A	N/A	N/A	N/A	275	N/A	1153	N/A
1s	Ata_EAS	Atayal:Taiwan	817	784	N/A	N/A	N/A	N/A	N/A	N/A	N/A	N/A	N/A	N/A	N/A	N/A	N/A	N/A	N/A	N/A	N/A	N/A	N/A	N/A	N/A	N/A	N/A	N/A	N/A	N/A	N/A	N/A	N/A	N/A	605	2389	N/A	N/A	N/A	N/A	N/A	N/A	N/A	N/A	N/A	N/A	N/A	N/A	N/A
2s	Bur_EAS	Burmese_Myanmar	199	227	N/A	N/A	N/A	N/A	N/A	N/A	N/A	29	N/A	N/A	N/A	N/A	59	N/A	N/A	N/A	N/A	N/A	30	N/A	N/A	N/A	6	N/A	N/A	367	N/A	N/A	N/A	N/A	320	892	N/A	N/A	642	N/A	N/A	N/A	N/A	N/A	118	258	306	303	390
2s	Cam_EAS	Cambodian:Cambodia	552	675	N/A	N/A	N/A	N/A	N/A	37	N/A	38	N/A	N/A	N/A	N/A	41	N/A	N/A	21	N/A	108	38	N/A	N/A	N/A	38	N/A	N/A	170	N/A	N/A	N/A	N/A	457	268	N/A	N/A	164	N/A	N/A	N/A	N/A	N/A	N/A	N/A	N/A	N/A	N/A
86	CDX_EAS	Chinese_Dai_Xishuangbanna	250	362	30	14	24	42	N/A	23	N/A	30	28	15	N/A	19	30	N/A	11	78	N/A	N/A	16	211	32	N/A	25	166	N/A	106	330	135	492	186	222	734	301	113	55	466	219	529	195	291	288	291	317	340	320
103	CHB_EAS	Han_Chinese_Beijing	168	291	24	19	14	25	N/A	27	N/A	29	37	16	N/A	13	38	38	41	22	N/A	178	22	273	45	N/A	25	271	323	348	285	244	390	401	382	565	194	200	344	340	273	402	350	394	360	395	455	419	319
100	CHS_EAS	Southern_Han_Chinese	206	266	44	31	11	78	N/A	23	N/A	29	25	9	N/A	13	30	36	23	29	N/A	N/A	24	N/A	45	N/A	36	260	237	299	547	373	338	390	358	626	128	366	217	398	457	308	267	375	321	373	384	390	313
4s	Dai_EAS	Dai:China	740	485	N/A	N/A	N/A	N/A	N/A	N/A	N/A	54	N/A	N/A	N/A	N/A	54	N/A	N/A	N/A	N/A	N/A	3	N/A	N/A	N/A	N/A	N/A	N/A	350	N/A	N/A	N/A	826	316	568	N/A	N/A	47	N/A	N/A	N/A	N/A	N/A	314	267	N/A	270	N/A
1s	Dau_EAS	Daur:China	N/A	392	N/A	N/A	N/A	N/A	N/A	N/A	N/A	N/A	N/A	N/A	N/A	N/A	N/A	N/A	N/A	N/A	N/A	N/A	N/A	N/A	N/A	N/A	N/A	N/A	N/A	447	N/A	N/A	N/A	N/A	309	456	N/A	N/A	318	N/A	N/A	N/A	N/A	569	703	703	483	545	575
3s	Han_EAS	Han:China	N/A	430	N/A	N/A	N/A	N/A	N/A	120	N/A	N/A	N/A	N/A	N/A	N/A	61	N/A	N/A	N/A	N/A	N/A	N/A	N/A	N/A	N/A	N/A	N/A	N/A	188	N/A	N/A	N/A	596	95	482	N/A	N/A	311	N/A	N/A	N/A	N/A	N/A	727	325	295	459	308
2s	Hez_EAS	Hezhen:China	N/A	290	N/A	N/A	N/A	N/A	N/A	N/A	N/A	N/A	N/A	N/A	N/A	N/A	98	N/A	N/A	N/A	N/A	N/A	N/A	N/A	N/A	N/A	N/A	N/A	N/A	377	N/A	N/A	N/A	N/A	397	698	N/A	914	491	N/A	N/A	N/A	N/A	676	742	794	951	920	328
3s	Jap_EAS	Japanese:Japan	N/A	181	N/A	N/A	N/A	N/A	N/A	N/A	N/A	N/A	N/A	N/A	N/A	N/A	150	N/A	N/A	N/A	N/A	N/A	N/A	N/A	N/A	N/A	N/A	N/A	N/A	411	N/A	N/A	N/A	411	356	545	N/A	N/A	335	N/A	N/A	N/A	N/A	359	269	485	457	408	241
104	JPT_EAS	Japanese_Tokyo	72	203	35	14	2	51	N/A	18	N/A	23	29	20	N/A	19	59	29	59	112	N/A	N/A	13	N/A	45	25	25	196	345	378	393	175	353	508	423	529	249	289	329	562	380	283	382	349	457	401	481	503	374
98	KHV_EAS	Kinh_Ho_Chi_Minh_City_Vietnam	269	379	20	25	23	47	N/A	32	33	25	25	17	28	31	40	N/A	100	27	11	95	18	62	45	N/A	29	166	N/A	269	322	175	359	355	276	688	100	200	212	400	419	351	242	317	245	312	379	320	284
2s	Kin_EAS	Kinh:Vietnam	452	369	N/A	N/A	N/A	N/A	N/A	N/A	N/A	N/A	N/A	N/A	N/A	N/A	N/A	N/A	N/A	N/A	N/A	N/A	N/A	N/A	N/A	N/A	N/A	N/A	N/A	85	N/A	N/A	N/A	N/A	241	688	N/A	N/A	167	N/A	N/A	N/A	N/A	N/A	N/A	479	N/A	411	N/A
2s	Kor_EAS	Korean:Korea	N/A	181	N/A	N/A	N/A	N/A	N/A	N/A	N/A	N/A	N/A	N/A	N/A	N/A	N/A	N/A	N/A	N/A	N/A	N/A	N/A	N/A	N/A	N/A	N/A	N/A	N/A	232	N/A	N/A	N/A	N/A	315	574	N/A	N/A	659	N/A	N/A	N/A	N/A	557	221	384	526	401	491
2s	Lah_EAS	Lahu:China	499	462	N/A	N/A	N/A	N/A	N/A	N/A	N/A	17	N/A	N/A	N/A	N/A	12	N/A	N/A	N/A	N/A	N/A	N/A	N/A	N/A	N/A	32	N/A	N/A	29	N/A	N/A	N/A	N/A	48	546	N/A	N/A	N/A	N/A	N/A	N/A	N/A	231	N/A	416	264	427	N/A
2s	Mia_EAS	Miao:China	283	149	N/A	N/A	N/A	N/A	N/A	N/A	N/A	38	N/A	N/A	N/A	N/A	N/A	N/A	N/A	N/A	N/A	N/A	N/A	N/A	N/A	N/A	38	N/A	N/A	N/A	N/A	N/A	N/A	N/A	302	466	N/A	N/A	184	N/A	N/A	N/A	N/A	N/A	294	216	213	371	N/A
8se	Mon_EAS	Mongola:China	280	473	N/A	N/A	N/A	N/A	N/A	29	N/A	96	37	N/A	N/A	N/A	29	N/A	N/A	N/A	N/A	378	39	235	N/A	N/A	30	N/A	N/A	407	N/A	N/A	N/A	N/A	495	612	N/A	N/A	386	N/A	N/A	N/A	190	479	582	551	614	698	414
2s	Nax_EAS	Naxi:China	100	200	N/A	N/A	N/A	N/A	N/A	43	N/A	N/A	N/A	N/A	N/A	N/A	75	N/A	N/A	N/A	N/A	N/A	N/A	N/A	N/A	N/A	N/A	N/A	N/A	328	N/A	N/A	N/A	N/A	438	1008	N/A	N/A	339	N/A	N/A	N/A	N/A	461	508	319	N/A	275	281
2s	Oro_EAS	Oroqen:China	74	225	N/A	N/A	N/A	N/A	N/A	N/A	N/A	N/A	N/A	N/A	N/A	N/A	36	N/A	N/A	N/A	N/A	N/A	22	N/A	N/A	N/A	N/A	N/A	N/A	378	N/A	N/A	377	274	375	376	N/A	N/A	607	N/A	N/A	N/A	N/A	724	812	801	795	1191	795
2s	She_EAS	She:China	145	136	N/A	N/A	N/A	N/A	N/A	N/A	N/A	86	N/A	N/A	N/A	N/A	32	N/A	N/A	N/A	N/A	N/A	N/A	N/A	N/A	N/A	N/A	N/A	N/A	N/A	N/A	N/A	N/A	N/A	488	841	N/A	N/A	93	N/A	N/A	N/A	N/A	302	N/A	327	N/A	58	356
2s	Tha_EAS	Thai:Thailand	131	736	N/A	N/A	N/A	N/A	N/A	N/A	N/A	N/A	N/A	N/A	N/A	N/A	48	N/A	N/A	N/A	N/A	N/A	N/A	N/A	N/A	N/A	N/A	N/A	N/A	707	N/A	N/A	N/A	N/A	526	484	N/A	N/A	341	N/A	N/A	N/A	N/A	N/A	N/A	341	N/A	650	N/A
2s	Tuj_EAS	Tujia:China	N/A	197	N/A	N/A	N/A	N/A	N/A	N/A	N/A	N/A	N/A	N/A	N/A	N/A	4	N/A	N/A	N/A	N/A	N/A	N/A	N/A	N/A	N/A	N/A	N/A	N/A	88	N/A	N/A	N/A	N/A	382	876	N/A	N/A	85	N/A	N/A	N/A	N/A	487	N/A	505	N/A	381	N/A
2s	TuX_EAS	Tu:China	307	87	N/A	N/A	N/A	N/A	N/A	N/A	N/A	50	8	N/A	N/A	N/A	42	N/A	N/A	N/A	N/A	N/A	35	N/A	N/A	N/A	N/A	N/A	N/A	560	N/A	N/A	N/A	N/A	566	670	N/A	N/A	448	N/A	N/A	N/A	N/A	524	345	552	361	676	407
10e	Vie_EAS	Vietnamese_central	191	436	N/A	N/A	18	N/A	N/A	27	N/A	28	26	22	N/A	N/A	62	N/A	N/A	20	N/A	N/A	12	N/A	N/A	N/A	28	N/A	N/A	74	N/A	N/A	N/A	N/A	269	843	N/A	N/A	91	N/A	N/A	N/A	N/A	N/A	551	345	453	412	N/A
2s	Xib_EAS	Xibo:China	256	269	N/A	N/A	N/A	N/A	N/A	N/A	N/A	82	N/A	N/A	N/A	N/A	N/A	N/A	N/A	N/A	N/A	N/A	132	N/A	N/A	N/A	N/A	N/A	N/A	322	N/A	N/A	N/A	N/A	315	671	N/A	N/A	332	N/A	N/A	N/A	N/A	391	770	518	585	501	327
2s	YiX_EAS	Yi:China	11	121	N/A	N/A	N/A	N/A	N/A	N/A	N/A	N/A	N/A	N/A	N/A	N/A	14	N/A	N/A	N/A	N/A	N/A	10	N/A	N/A	N/A	N/A	N/A	N/A	44	N/A	N/A	N/A	N/A	217	437	N/A	N/A	295	N/A	N/A	N/A	N/A	888	221	344	294	286	341
4se	Alb_EUR	Albanian:Albania	338	388	76	N/A	31	45	N/A	112	N/A	140	39	N/A	N/A	37	165	N/A	318	62	N/A	298	145	293	621	N/A	126	N/A	N/A	639	225	N/A	N/A	375	571	738	N/A	N/A	624	N/A	N/A	N/A	N/A	733	691	N/A	N/A	316	556
2s	Bas_EUR	Basque:France	369	587	N/A	N/A	N/A	N/A	N/A	153	N/A	231	52	N/A	N/A	N/A	97	190	281	N/A	N/A	644	116	812	116	N/A	316	529	N/A	1270	N/A	N/A	N/A	446	1208	1302	N/A	N/A	986	N/A	N/A	N/A	N/A	576	649	N/A	N/A	N/A	554
4e	Bel_EUR	Belarusians	509	536	N/A	N/A	N/A	N/A	N/A	61	N/A	214	66	N/A	N/A	N/A	95	N/A	238	N/A	N/A	469	71	238	133	N/A	69	N/A	N/A	705	506	N/A	N/A	285	623	525	N/A	N/A	645	N/A	N/A	N/A	N/A	1016	770	N/A	N/A	635	782
2s	Ber_EUR	Bergamo:Italy	485	550	N/A	N/A	N/A	N/A	N/A	139	N/A	139	75	16	N/A	N/A	105	N/A	359	113	N/A	324	72	367	N/A	N/A	58	N/A	N/A	794	314	N/A	N/A	204	917	699	N/A	N/A	754	N/A	N/A	N/A	N/A	338	361	N/A	N/A	1477	394
5e	BSh_EUR	Bashkirs_Russia	509	531	N/A	N/A	68	N/A	N/A	28	N/A	110	16	N/A	N/A	281	115	N/A	N/A	N/A	N/A	133	42	257	N/A	N/A	26	242	N/A	562	N/A	N/A	N/A	367	602	554	N/A	N/A	564	N/A	N/A	N/A	N/A	420	830	403	340	721	721
2s	Bul_EUR	Bulgarian:Bulgaria	379	485	N/A	35	N/A	N/A	N/A	75	N/A	151	70	N/A	N/A	N/A	110	N/A	140	45	N/A	442	81	260	269	N/A	76	N/A	N/A	724	N/A	N/A	N/A	696	796	783	N/A	N/A	704	N/A	N/A	N/A	N/A	532	688	N/A	N/A	818	662
91	CEU_EUR	Utah_(CEPH)_NW_Eur_Ancestry	584	599	53	57	52	100	104	104	279	202	37	87	154	171	145	155	215	45	118	369	117	378	226	105	144	546	733	745	574	N/A	654	493	736	681	N/A	494	727	401	N/A	782	584	492	543	346	362	617	610
3e	Chu_EUR	Chuvashes_Russia	535	537	N/A	N/A	N/A	N/A	N/A	111	N/A	279	N/A	N/A	N/A	N/A	87	N/A	N/A	N/A	N/A	771	N/A	356	N/A	N/A	314	N/A	N/A	636	N/A	N/A	N/A	N/A	547	699	N/A	N/A	600	N/A	N/A	N/A	N/A	435	651	564	N/A	776	759
4e	Cos_EUR	Cossacks_Ukraine	520	518	N/A	N/A	N/A	N/A	N/A	38	N/A	152	16	N/A	N/A	N/A	113	N/A	228	N/A	N/A	470	25	365	342	N/A	86	N/A	N/A	591	N/A	N/A	N/A	N/A	587	559	N/A	N/A	591	351	N/A	N/A	N/A	878	741	216	N/A	906	678
2s	Cre_EUR	Crete:Greece	394	376	73	34	N/A	136	N/A	120	246	154	59	114	N/A	87	113	85	320	36	N/A	247	87	431	208	N/A	187	N/A	N/A	634	N/A	N/A	N/A	N/A	585	581	N/A	N/A	559	N/A	N/A	N/A	N/A	593	495	N/A	N/A	N/A	409
4e	Cro_EUR	Croats_Bosnia-Herzegovina	454	540	N/A	N/A	N/A	N/A	N/A	161	N/A	229	89	19	N/A	N/A	97	N/A	228	N/A	N/A	376	34	369	N/A	N/A	99	322	N/A	639	980	N/A	N/A	241	589	655	N/A	N/A	617	N/A	N/A	N/A	N/A	695	566	N/A	N/A	814	621
1s	Eng_EUR	English:England	762	693	N/A	N/A	N/A	N/A	N/A	654	N/A	171	N/A	N/A	N/A	N/A	759	N/A	N/A	N/A	N/A	188	94	760	N/A	N/A	571	N/A	N/A	792	N/A	N/A	N/A	N/A	926	756	N/A	N/A	680	N/A	N/A	N/A	N/A	544	547	N/A	N/A	347	670
8se	Est_EUR	Estonian:Estonia	611	663	N/A	N/A	N/A	N/A	N/A	39	N/A	439	N/A	N/A	N/A	N/A	74	N/A	372	N/A	N/A	443	328	595	N/A	N/A	98	852	N/A	697	N/A	N/A	N/A	366	678	649	N/A	N/A	696	125	N/A	N/A	283	850	798	468	378	804	775
6se	Fin_EUR	Finnish:Finland	648	644	N/A	N/A	N/A	N/A	N/A	38	N/A	316	10	N/A	N/A	N/A	106	N/A	N/A	N/A	N/A	337	92	312	N/A	N/A	84	409	N/A	667	700	N/A	N/A	416	721	628	N/A	N/A	679	N/A	N/A	N/A	N/A	782	662	588	1209	788	921
99	FIN_EUR	Finnish_in_Finland	609	585	116	10	89	100	N/A	68	305	203	27	15	22	83	115	153	222	43	38	477	87	335	195	30	89	436	256	663	438	N/A	254	466	658	629	N/A	146	649	632	N/A	449	368	798	664	576	486	665	824
3s	Fre_EUR	French:France	569	591	143	N/A	N/A	165	N/A	383	N/A	398	27	N/A	N/A	N/A	228	N/A	521	55	N/A	429	204	433	N/A	N/A	168	N/A	N/A	762	N/A	N/A	N/A	664	715	857	N/A	N/A	756	N/A	N/A	N/A	115	1024	976	92	N/A	N/A	547
88	GBR_EUR	British_in_England_and_Scotland	611	600	95	43	54	90	N/A	108	223	213	40	50	191	96	129	108	233	27	59	389	87	397	205	56	118	666	580	754	558	119	556	561	735	698	N/A	164	720	437	N/A	461	467	541	567	378	413	504	558
3e	Ger_EUR	Germans	545	572	N/A	N/A	N/A	45	N/A	87	N/A	172	51	N/A	N/A	N/A	128	N/A	223	62	N/A	540	65	356	N/A	N/A	108	170	N/A	760	N/A	N/A	N/A	223	576	599	N/A	N/A	740	N/A	N/A	N/A	N/A	401	627	N/A	N/A	188	842
2s	Gre_EUR	Greek:Greece	429	564	N/A	N/A	N/A	N/A	N/A	59	N/A	72	N/A	44	75	N/A	74	N/A	328	N/A	N/A	365	34	505	271	N/A	81	N/A	N/A	595	N/A	N/A	N/A	N/A	568	568	N/A	N/A	697	N/A	N/A	N/A	N/A	667	580	N/A	N/A	N/A	485
4se	Hun_EUR	Hungarian:Hungary	524	626	N/A	N/A	N/A	71	N/A	114	N/A	214	41	55	N/A	N/A	257	N/A	229	30	N/A	447	89	241	255	N/A	126	N/A	N/A	693	N/A	N/A	N/A	427	627	628	N/A	N/A	666	N/A	N/A	N/A	514	693	803	N/A	N/A	518	816
107	IBS_EUR	Iberian_Population_in_Spain	356	399	95	72	56	126	180	139	217	195	50	50	152	109	143	176	215	52	128	447	122	461	247	119	141	652	298	909	689	N/A	333	577	867	856	118	475	826	505	N/A	417	584	463	496	304	333	330	540
2s	Ice_EUR	Icelandic:Iceland	708	628	N/A	N/A	N/A	N/A	N/A	534	N/A	367	N/A	N/A	N/A	N/A	130	N/A	N/A	N/A	N/A	328	94	397	N/A	N/A	1179	N/A	N/A	838	N/A	N/A	N/A	879	836	751	N/A	N/A	666	N/A	N/A	N/A	N/A	649	1206	430	N/A	277	670
3e	Ing_EUR	Ingrians_Russia_North	599	691	N/A	N/A	N/A	N/A	N/A	N/A	N/A	N/A	N/A	N/A	N/A	N/A	53	N/A	N/A	N/A	N/A	1106	89	398	N/A	N/A	N/A	N/A	N/A	594	N/A	N/A	N/A	N/A	623	700	N/A	N/A	658	N/A	N/A	N/A	N/A	648	814	N/A	N/A	455	892
4ev	Kar_EUR	Karelians	607	655	N/A	N/A	N/A	N/A	N/A	N/A	N/A	135	N/A	N/A	N/A	N/A	237	N/A	N/A	N/A	N/A	310	N/A	N/A	N/A	N/A	N/A	N/A	N/A	683	N/A	N/A	N/A	N/A	670	562	N/A	N/A	646	N/A	N/A	N/A	N/A	1008	852	332	N/A	871	1030
6ev	Kom_EUR	Komis_Russia	578	579	69	N/A	N/A	N/A	N/A	49	N/A	256	N/A	N/A	N/A	N/A	88	N/A	266	N/A	N/A	335	328	654	N/A	N/A	115	911	N/A	646	N/A	N/A	N/A	502	686	595	N/A	N/A	697	N/A	N/A	N/A	N/A	605	789	670	329	645	938
3e	Kry_EUR	Kryashen-Tatars_Russia	564	674	N/A	N/A	N/A	N/A	N/A	56	N/A	67	N/A	N/A	N/A	N/A	193	N/A	179	N/A	N/A	317	20	307	N/A	N/A	N/A	N/A	N/A	696	N/A	N/A	N/A	N/A	526	546	N/A	N/A	618	N/A	N/A	N/A	N/A	806	613	432	N/A	486	1043
3e	Lat_EUR	Latvians	533	596	N/A	N/A	N/A	N/A	N/A	75	N/A	370	N/A	N/A	N/A	N/A	77	N/A	431	N/A	N/A	505	N/A	250	N/A	N/A	34	N/A	N/A	607	N/A	N/A	N/A	N/A	591	666	N/A	N/A	636	N/A	N/A	N/A	N/A	1072	554	N/A	N/A	730	972
3e	Lit_EUR	Lithuanians	623	639	N/A	N/A	N/A	N/A	N/A	77	N/A	131	21	N/A	N/A	N/A	26	N/A	N/A	N/A	N/A	324	73	465	24	N/A	83	N/A	N/A	630	N/A	N/A	N/A	N/A	580	607	N/A	N/A	661	N/A	N/A	N/A	N/A	525	631	N/A	N/A	680	640
4e	Mar_EUR	Maris_Russia	575	539	N/A	N/A	N/A	N/A	N/A	63	N/A	23	N/A	N/A	N/A	N/A	116	N/A	N/A	N/A	N/A	323	177	266	N/A	N/A	47	N/A	N/A	569	N/A	N/A	N/A	N/A	503	536	N/A	N/A	530	N/A	N/A	N/A	N/A	449	783	437	282	451	749
1e	Mis_EUR	Mishar-Tatars	608	495	N/A	N/A	N/A	N/A	N/A	N/A	N/A	137	N/A	N/A	N/A	N/A	32	N/A	N/A	N/A	N/A	N/A	N/A	N/A	N/A	N/A	N/A	N/A	N/A	708	N/A	N/A	N/A	206	560	526	N/A	N/A	644	N/A	N/A	N/A	N/A	1077	739	N/A	N/A	869	609
2e	Mol_EUR	Moldavians	443	491	106	N/A	N/A	N/A	N/A	100	N/A	205	N/A	N/A	N/A	115	115	N/A	254	N/A	N/A	356	203	871	N/A	N/A	100	N/A	N/A	685	N/A	N/A	N/A	N/A	682	517	N/A	N/A	680	N/A	N/A	N/A	N/A	771	718	N/A	N/A	427	596
3e	Mor_EUR	Mordvins_Russia	492	463	N/A	N/A	N/A	N/A	N/A	241	N/A	80	N/A	N/A	N/A	N/A	71	N/A	295	N/A	N/A	358	33	368	N/A	N/A	60	N/A	N/A	641	N/A	N/A	N/A	N/A	676	652	N/A	N/A	595	N/A	N/A	N/A	N/A	626	647	332	N/A	393	817
1s	Nor_EUR	Norwegian:Norway	738	581	N/A	N/A	N/A	N/A	N/A	N/A	N/A	370	N/A	N/A	N/A	N/A	177	N/A	N/A	N/A	N/A	390	200	606	N/A	N/A	N/A	158	N/A	730	N/A	N/A	N/A	N/A	716	851	N/A	N/A	682	N/A	N/A	N/A	N/A	461	648	410	N/A	N/A	736
4s	Orc_EUR	Orcadian:OrkneyIslands	529	589	64	N/A	N/A	36	N/A	193	N/A	259	50	N/A	N/A	N/A	157	N/A	409	N/A	N/A	507	196	428	N/A	N/A	179	N/A	N/A	805	265	N/A	N/A	510	682	745	N/A	N/A	721	626	N/A	N/A	N/A	709	571	92	N/A	131	601
5se	Pol_EUR	Polish:Poland	599	555	N/A	N/A	N/A	N/A	N/A	180	N/A	244	48	N/A	N/A	N/A	200	N/A	149	N/A	N/A	681	122	385	N/A	N/A	122	N/A	N/A	706	357	N/A	N/A	160	650	635	N/A	N/A	694	432	N/A	N/A	N/A	985	730	585	N/A	644	745
3e	Rom_EUR	Roma_Bosnia-Herzegovina	446	435	N/A	N/A	N/A	N/A	N/A	60	N/A	208	28	N/A	N/A	N/A	135	N/A	527	41	N/A	519	100	411	206	N/A	169	N/A	N/A	468	N/A	N/A	N/A	N/A	534	589	N/A	N/A	510	N/A	N/A	N/A	N/A	500	347	N/A	N/A	N/A	705
15sev	Rus_EUR	Russian:Russia	586	621	N/A	N/A	N/A	33	N/A	79	N/A	282	23	15	N/A	N/A	146	N/A	225	12	N/A	551	146	423	353	N/A	65	1002	N/A	699	368	N/A	N/A	268	718	689	N/A	N/A	682	295	N/A	N/A	289	810	893	610	479	594	849
5se	Saa_EUR	Saami:Finland	627	568	N/A	N/A	N/A	N/A	N/A	85	N/A	181	24	N/A	N/A	N/A	126	N/A	N/A	N/A	N/A	378	90	485	N/A	N/A	N/A	N/A	N/A	624	N/A	N/A	N/A	552	646	546	N/A	N/A	646	522	N/A	N/A	N/A	498	905	689	607	582	774
3s	Sar_EUR	Sardinian:Italy	291	327	267	N/A	112	265	N/A	129	130	148	52	167	82	199	127	69	319	48	N/A	572	102	404	188	68	112	303	N/A	862	109	N/A	N/A	333	815	820	N/A	N/A	881	515	N/A	N/A	290	264	431	N/A	N/A	N/A	610
2s	Spa_EUR	Spanish:Spain	331	455	64	N/A	93	158	N/A	100	N/A	159	33	184	44	191	180	166	248	157	N/A	284	129	544	317	N/A	139	N/A	N/A	1005	351	N/A	N/A	435	981	754	N/A	N/A	926	N/A	N/A	N/A	N/A	520	675	N/A	N/A	N/A	377
2e	Swe_EUR	Swedes_Sweden	656	565	N/A	N/A	N/A	N/A	N/A	N/A	N/A	258	N/A	N/A	N/A	N/A	88	N/A	N/A	N/A	N/A	249	173	463	N/A	N/A	N/A	N/A	N/A	729	N/A	N/A	N/A	185	799	621	N/A	N/A	666	N/A	N/A	N/A	N/A	320	727	N/A	N/A	N/A	623
3e	Tat_EUR	Tatars	417	487	N/A	N/A	92	N/A	N/A	36	N/A	251	N/A	N/A	N/A	N/A	104	N/A	N/A	N/A	N/A	443	82	544	260	N/A	41	1038	N/A	550	N/A	N/A	N/A	392	653	623	N/A	N/A	520	N/A	N/A	N/A	N/A	847	922	408	N/A	518	746
106	TSI_EUR	Toscani_Italia	413	430	103	37	55	90	46	92	222	176	48	68	147	117	149	169	225	51	88	418	95	415	283	117	112	530	352	711	536	517	255	566	705	648	N/A	298	702	380	292	472	422	452	515	397	362	496	577
2s	Tus_EUR	Tuscan:Italy	398	545	187	33	N/A	241	N/A	112	N/A	248	22	92	177	297	196	251	269	28	N/A	320	142	534	195	N/A	161	N/A	N/A	760	N/A	N/A	N/A	341	657	680	N/A	N/A	631	N/A	N/A	N/A	N/A	395	365	N/A	N/A	N/A	545
4e	Udm_EUR	Udmurds	602	595	N/A	N/A	N/A	N/A	N/A	N/A	N/A	64	N/A	N/A	N/A	N/A	179	N/A	N/A	N/A	N/A	409	92	131	N/A	N/A	60	N/A	N/A	661	N/A	N/A	N/A	N/A	634	504	N/A	N/A	594	N/A	N/A	N/A	N/A	559	641	387	N/A	691	633
7e	Ukr_EUR	Ukrainians	507	566	203	N/A	N/A	23	N/A	49	N/A	254	11	26	N/A	N/A	143	N/A	156	N/A	N/A	242	131	289	211	N/A	110	227	N/A	637	277	N/A	N/A	894	708	601	N/A	N/A	650	757	N/A	N/A	N/A	701	763	170	N/A	563	806
6ev	Vep_EUR	Vepsas_Russia	542	591	N/A	N/A	N/A	N/A	N/A	167	N/A	252	N/A	N/A	N/A	N/A	167	N/A	58	N/A	N/A	896	71	376	N/A	N/A	390	1013	N/A	617	N/A	N/A	N/A	620	649	620	N/A	N/A	656	487	N/A	N/A	N/A	897	704	399	438	757	834
5e	Ara_MDE	Arabs-Israel	137	145	100	52	47	135	19	110	70	129	47	48	96	115	110	161	224	71	72	364	80	417	345	40	123	302	N/A	435	383	N/A	N/A	538	465	443	N/A	N/A	423	N/A	N/A	N/A	N/A	331	163	N/A	N/A	N/A	442
8se	Arm_MDE	Armenian:Armenia	274	266	87	33	99	43	N/A	82	282	109	37	38	166	N/A	120	131	270	55	N/A	337	68	350	294	N/A	77	116	N/A	535	N/A	N/A	N/A	276	481	491	N/A	N/A	512	220	N/A	N/A	N/A	301	476	N/A	N/A	298	293
3e	Ass_MDE	Assyrians_Armenia	279	321	100	30	22	91	N/A	190	N/A	155	70	30	157	199	141	N/A	321	44	N/A	368	77	344	336	N/A	123	1625	N/A	455	N/A	N/A	N/A	N/A	525	479	N/A	N/A	486	N/A	N/A	N/A	N/A	512	878	N/A	N/A	N/A	487
3e	Aze_MDE	Azerbaijanis	238	267	18	43	11	88	N/A	67	N/A	92	27	134	N/A	41	216	N/A	287	25	106	395	93	512	283	N/A	71	N/A	N/A	497	N/A	N/A	N/A	N/A	469	452	N/A	N/A	532	N/A	N/A	N/A	N/A	417	189	173	N/A	N/A	535
2s	Bed_MDE	BedouinB:Israel(Negev)	133	202	177	59	32	123	121	109	335	151	68	94	93	237	161	106	262	67	222	556	100	564	293	114	126	773	N/A	523	315	N/A	N/A	N/A	538	554	N/A	N/A	707	N/A	N/A	N/A	N/A	N/A	N/A	N/A	N/A	N/A	285
5se	Dru_MDE	Druze:Israel(Carmel)	189	168	160	30	37	210	114	126	153	167	62	67	106	127	149	144	264	58	186	364	123	441	375	153	135	271	N/A	522	N/A	N/A	N/A	195	591	447	N/A	N/A	484	N/A	N/A	N/A	350	421	523	N/A	N/A	N/A	383
8se	Ira_MDE	Iranian:Iran	151	219	192	56	71	132	37	119	139	119	64	73	126	128	158	156	226	63	51	367	76	340	307	133	111	265	N/A	513	477	N/A	N/A	372	529	505	N/A	N/A	478	N/A	N/A	N/A	595	381	409	224	N/A	378	412
5se	Jor_MDE	Jordanian:Jordan	142	175	105	69	51	117	100	125	179	133	41	62	134	206	147	161	226	55	158	418	103	425	249	219	124	375	N/A	537	583	N/A	N/A	298	486	459	N/A	N/A	459	N/A	N/A	N/A	N/A	350	462	211	N/A	340	642
1e	Leb_MDE	Lebanese_Lebanon_	124	117	63	N/A	49	27	N/A	113	N/A	67	47	36	N/A	N/A	118	N/A	311	26	N/A	359	82	301	332	N/A	75	N/A	N/A	517	N/A	N/A	N/A	N/A	407	404	N/A	N/A	406	N/A	N/A	N/A	N/A	N/A	N/A	N/A	N/A	N/A	N/A
3s	Pal_MDE	Palestinian:Israel(Central)	146	176	113	79	72	186	91	117	182	153	56	46	175	151	137	178	264	52	206	485	96	429	283	79	139	226	N/A	531	240	N/A	N/A	375	500	514	N/A	N/A	534	N/A	N/A	N/A	N/A	N/A	464	N/A	N/A	N/A	438
1s	Sam_MDE	Samaritan:Israel	152	270	140	N/A	N/A	77	N/A	99	403	83	47	80	N/A	125	110	81	299	51	N/A	417	66	374	234	N/A	68	N/A	N/A	705	N/A	N/A	N/A	N/A	518	517	N/A	N/A	561	N/A	N/A	N/A	N/A	N/A	N/A	N/A	N/A	N/A	N/A
2e	Sau_MDE	Saudi-Arabians	91	117	97	20	51	153	88	92	335	138	68	45	215	121	139	237	266	64	144	335	82	649	365	58	98	N/A	N/A	476	N/A	N/A	N/A	128	390	522	N/A	N/A	458	N/A	N/A	N/A	N/A	393	403	N/A	N/A	806	231
2s	Tur_MDE	Turkish:Turkey	290	300	87	28	N/A	86	N/A	107	N/A	166	91	39	235	N/A	181	N/A	102	90	N/A	302	97	321	509	147	159	N/A	N/A	616	N/A	N/A	N/A	229	566	691	N/A	N/A	538	N/A	N/A	N/A	N/A	455	575	751	N/A	338	963
2s	Yem_MDE	Yemenite_Jew:Yemen	85	96	67	73	32	117	371	74	164	104	62	57	112	174	152	162	213	78	92	472	77	512	473	70	92	504	N/A	537	N/A	N/A	N/A	101	439	580	N/A	N/A	508	N/A	N/A	N/A	639	N/A	610	N/A	N/A	N/A	373
3e	Aet_OCE	Aeta_Philippines	16	19	17	10	25	5	39	14	N/A	11	17	16	15	5	16	N/A	19	32	8	N/A	14	N/A	N/A	N/A	16	N/A	N/A	22	N/A	N/A	N/A	N/A	23	57	N/A	N/A	29	N/A	N/A	N/A	N/A	N/A	N/A	N/A	N/A	N/A	N/A
3e	Agt_OCE	Agta_Philippines	14	14	16	26	15	37	N/A	12	31	13	13	17	N/A	10	14	N/A	22	19	7	N/A	12	N/A	38	59	13	N/A	N/A	22	N/A	N/A	N/A	N/A	46	72	N/A	N/A	39	N/A	N/A	N/A	N/A	N/A	N/A	N/A	N/A	96	N/A
2s	Aus_OCE	Australian:Australia	18	22	8	22	10	8	N/A	15	N/A	14	14	15	16	7	19	N/A	N/A	23	N/A	N/A	19	N/A	N/A	N/A	16	N/A	N/A	31	N/A	N/A	N/A	N/A	15	14	N/A	N/A	32	N/A	N/A	N/A	N/A	N/A	N/A	N/A	N/A	N/A	N/A
4e	Baj_OCE	Bajo_Indonesia	20	324	N/A	N/A	15	N/A	N/A	8	N/A	8	4	7	N/A	N/A	14	N/A	N/A	35	N/A	N/A	10	N/A	N/A	N/A	22	N/A	N/A	29	N/A	N/A	N/A	N/A	132	811	N/A	N/A	41	N/A	N/A	N/A	N/A	N/A	N/A	N/A	N/A	471	N/A
3e	Bat_OCE	Batak_Philippines	20	43	9	11	18	3	N/A	13	N/A	20	12	12	22	N/A	25	N/A	N/A	13	13	N/A	17	N/A	21	56	14	N/A	N/A	71	N/A	N/A	N/A	N/A	105	282	N/A	N/A	31	N/A	N/A	N/A	N/A	N/A	N/A	N/A	N/A	38	N/A
2s	Bou_OCE	Bougainville:PapuaNewGuinea	21	32	19	N/A	29	N/A	N/A	19	N/A	21	12	30	N/A	N/A	14	121	N/A	29	N/A	N/A	19	N/A	6	N/A	14	N/A	N/A	12	N/A	N/A	N/A	N/A	134	N/A	N/A	N/A	44	N/A	N/A	N/A	N/A	N/A	N/A	N/A	N/A	N/A	N/A
10se	Dus_OCE	Dusun:Brunei	300	512	N/A	32	3	N/A	N/A	27	N/A	60	16	19	N/A	N/A	14	N/A	N/A	36	N/A	N/A	39	N/A	N/A	N/A	56	N/A	N/A	173	N/A	N/A	N/A	N/A	523	626	N/A	N/A	32	N/A	N/A	N/A	N/A	N/A	N/A	30	N/A	273	N/A
1s	Haw_OCE	Hawaiian:USA	189	247	24	35	85	N/A	N/A	248	N/A	85	8	171	N/A	N/A	113	65	164	56	N/A	N/A	67	N/A	N/A	184	226	N/A	N/A	25	N/A	N/A	N/A	N/A	424	275	N/A	N/A	220	N/A	N/A	N/A	N/A	521	N/A	N/A	N/A	N/A	N/A
10se	Igo_OCE	Igorot:Philippines	555	586	N/A	N/A	10	N/A	N/A	32	N/A	23	13	N/A	N/A	N/A	29	N/A	N/A	N/A	N/A	N/A	43	N/A	N/A	N/A	79	75	N/A	48	N/A	N/A	876	N/A	616	279	N/A	N/A	44	N/A	N/A	N/A	N/A	N/A	N/A	99	N/A	N/A	N/A
3e	Koi_OCE	Koinanbe_Papua_New_Guinea	20	14	9	N/A	25	N/A	N/A	11	N/A	12	3	2	4	N/A	20	N/A	N/A	5	N/A	N/A	10	41	N/A	N/A	11	N/A	N/A	21	N/A	N/A	N/A	N/A	27	58	N/A	N/A	19	N/A	N/A	N/A	N/A	N/A	N/A	N/A	N/A	N/A	N/A
3e	Kos_OCE	Kosipe_Papua_New_Guinea	23	19	7	N/A	8	N/A	N/A	15	N/A	15	11	14	N/A	N/A	18	N/A	7	14	N/A	N/A	17	N/A	7	N/A	19	N/A	N/A	36	N/A	N/A	N/A	N/A	10	59	N/A	N/A	31	N/A	N/A	N/A	N/A	N/A	N/A	N/A	N/A	180	N/A
4e	Leb_OCE	Lebbo_Indonesia	204	439	N/A	N/A	17	N/A	N/A	15	N/A	15	8	N/A	N/A	N/A	19	N/A	N/A	37	N/A	N/A	30	N/A	N/A	N/A	70	N/A	N/A	40	N/A	N/A	N/A	N/A	58	683	N/A	N/A	47	N/A	N/A	N/A	N/A	N/A	N/A	N/A	N/A	N/A	N/A
2e	Luz_OCE	Luzon_Philippines	49	137	7	N/A	43	N/A	N/A	16	N/A	48	35	N/A	N/A	N/A	59	N/A	N/A	26	N/A	N/A	17	N/A	N/A	N/A	36	N/A	N/A	55	N/A	N/A	N/A	N/A	208	466	N/A	N/A	251	N/A	N/A	N/A	N/A	N/A	N/A	N/A	N/A	N/A	N/A
1s	Mao_OCE	Maori:NewZealand	260	216	68	35	64	121	N/A	308	N/A	160	18	46	46	N/A	156	N/A	N/A	38	144	361	109	258	N/A	N/A	207	N/A	N/A	638	N/A	N/A	N/A	N/A	705	600	N/A	N/A	673	N/A	N/A	N/A	N/A	618	348	N/A	N/A	N/A	396
8e	Mur_OCE	Murut_Brunei	553	542	N/A	38	45	N/A	N/A	13	N/A	19	14	15	N/A	N/A	19	N/A	N/A	16	N/A	N/A	19	N/A	N/A	N/A	38	N/A	N/A	N/A	N/A	N/A	N/A	N/A	300	430	N/A	N/A	31	N/A	N/A	N/A	N/A	N/A	N/A	N/A	N/A	261	N/A
15s	Pap_OCE	Papuan:PapuaNewGuinea	19	19	7	17	20	12	5	15	86	22	14	14	4	10	19	11	41	9	6	N/A	19	N/A	9	8	19	N/A	N/A	23	N/A	N/A	21	30	22	19	N/A	N/A	28	N/A	N/A	N/A	N/A	N/A	N/A	25	N/A	55	N/A
2e	Viz_OCE	Vizayan_Philippines	28	150	5	N/A	65	N/A	N/A	25	N/A	15	5	N/A	N/A	N/A	37	N/A	N/A	10	N/A	N/A	12	N/A	N/A	N/A	10	N/A	N/A	148	N/A	N/A	N/A	N/A	347	429	N/A	N/A	138	N/A	N/A	N/A	N/A	N/A	N/A	N/A	N/A	N/A	N/A
1e	Asu_SAS	Asur_India	246	87	N/A	N/A	N/A	N/A	N/A	N/A	N/A	15	N/A	N/A	N/A	N/A	14	N/A	N/A	N/A	N/A	N/A	30	N/A	N/A	N/A	30	N/A	N/A	486	N/A	N/A	N/A	N/A	386	434	N/A	N/A	188	N/A	N/A	N/A	N/A	N/A	N/A	N/A	N/A	N/A	N/A
1e	BAj_SAS	Balija_India	365	335	N/A	N/A	98	N/A	N/A	118	N/A	46	N/A	N/A	N/A	N/A	17	N/A	N/A	N/A	N/A	N/A	N/A	N/A	N/A	N/A	59	N/A	N/A	445	N/A	N/A	N/A	N/A	453	276	N/A	N/A	261	N/A	N/A	N/A	N/A	N/A	N/A	N/A	N/A	N/A	N/A
2s	Bal_SAS	Balochi:Pakistan	245	316	98	107	65	59	N/A	117	47	80	17	14	323	267	136	N/A	209	35	N/A	383	89	324	168	N/A	123	N/A	N/A	477	N/A	N/A	N/A	N/A	488	540	N/A	N/A	444	N/A	N/A	N/A	N/A	339	311	N/A	N/A	N/A	492
86	BEB_SAS	Bengali_from_Bangladesh	332	343	28	22	14	40	21	30	210	54	17	16	67	47	54	32	223	20	13	354	19	265	273	N/A	29	389	141	424	285	910	206	263	407	451	N/A	226	426	305	146	284	301	386	321	331	396	354	424
4se	Ben_SAS	Bengali:Bangladesh	234	416	N/A	N/A	N/A	N/A	N/A	N/A	N/A	108	N/A	N/A	N/A	N/A	53	N/A	N/A	N/A	N/A	616	122	440	N/A	N/A	108	N/A	N/A	448	N/A	N/A	N/A	N/A	537	607	N/A	N/A	446	N/A	N/A	N/A	N/A	450	233	N/A	N/A	N/A	529
7se	Bra_SAS	Brahmin:India	342	337	106	64	54	108	N/A	204	130	101	32	32	150	139	203	150	186	30	N/A	203	45	358	362	509	160	N/A	N/A	518	N/A	N/A	N/A	N/A	457	486	N/A	N/A	457	523	N/A	N/A	N/A	466	315	97	N/A	120	512
8e	BUm_SAS	Burmese:Myanmar	116	382	N/A	13	N/A	N/A	N/A	34	N/A	32	34	47	N/A	N/A	56	N/A	N/A	32	N/A	N/A	39	N/A	N/A	N/A	44	N/A	N/A	438	N/A	N/A	N/A	N/A	361	626	N/A	N/A	346	N/A	N/A	N/A	N/A	590	223	174	N/A	227	363
2s	Bur_SAS	Burusho:Pakistan	302	444	N/A	N/A	N/A	N/A	N/A	29	N/A	41	8	N/A	N/A	N/A	87	N/A	N/A	N/A	N/A	517	11	357	N/A	N/A	19	N/A	N/A	538	N/A	N/A	N/A	267	549	586	N/A	N/A	482	N/A	N/A	N/A	N/A	324	542	187	N/A	535	306
3e	Dha_SAS	Dhaka_Bangladesh_	347	277	N/A	N/A	N/A	N/A	N/A	6	N/A	58	N/A	N/A	N/A	N/A	58	N/A	N/A	N/A	N/A	N/A	1	289	N/A	N/A	N/A	N/A	N/A	400	N/A	N/A	N/A	N/A	484	392	N/A	N/A	263	N/A	N/A	N/A	N/A	N/A	506	N/A	N/A	804	N/A
98	GIH_SAS	Gujarati_Indian_Houston_Texas	335	396	29	21	28	36	62	27	279	62	29	24	57	51	67	45	209	12	13	307	20	305	354	N/A	31	330	714	454	627	N/A	223	368	462	475	173	381	448	354	N/A	323	157	464	443	484	401	474	475
1e	Gon_SAS	Gond_India	4	120	N/A	N/A	11	N/A	N/A	6	N/A	8	N/A	N/A	N/A	N/A	45	N/A	N/A	N/A	N/A	N/A	8	N/A	N/A	N/A	N/A	N/A	N/A	144	N/A	N/A	N/A	N/A	448	230	N/A	N/A	49	N/A	N/A	N/A	N/A	N/A	N/A	N/A	N/A	N/A	N/A
1e	Gup_SAS	Gupta_India	385	406	N/A	N/A	N/A	N/A	N/A	N/A	N/A	N/A	N/A	N/A	N/A	N/A	182	N/A	N/A	N/A	N/A	N/A	20	N/A	N/A	N/A	N/A	N/A	N/A	418	N/A	N/A	N/A	N/A	518	442	N/A	N/A	410	N/A	N/A	N/A	N/A	N/A	N/A	N/A	N/A	N/A	N/A
2s	Haz_SAS	Hazara:Pakistan	385	540	N/A	N/A	N/A	N/A	N/A	N/A	N/A	184	N/A	N/A	N/A	N/A	163	N/A	N/A	N/A	N/A	347	88	472	N/A	N/A	N/A	N/A	N/A	462	N/A	N/A	N/A	252	405	488	N/A	N/A	493	N/A	N/A	N/A	N/A	368	533	524	380	546	565
1e	Ho_SAS	Ho_India	N/A	N/A	N/A	N/A	N/A	N/A	N/A	N/A	N/A	N/A	N/A	N/A	N/A	N/A	N/A	N/A	N/A	N/A	N/A	N/A	N/A	N/A	N/A	N/A	N/A	N/A	N/A	N/A	N/A	N/A	N/A	N/A	N/A	N/A	N/A	N/A	N/A	N/A	N/A	N/A	N/A	N/A	N/A	N/A	N/A	N/A	N/A
2s	Iru_SAS	Irula:India	258	234	N/A	N/A	N/A	N/A	N/A	N/A	N/A	122	N/A	N/A	N/A	N/A	46	N/A	N/A	N/A	N/A	822	62	N/A	N/A	N/A	12	N/A	N/A	422	N/A	N/A	N/A	N/A	325	423	N/A	N/A	388	N/A	N/A	N/A	N/A	N/A	N/A	N/A	N/A	N/A	N/A
102	ITU_SAS	Indian_Telugu_from_the_UK	260	315	20	17	23	41	12	26	36	52	29	24	30	52	53	44	209	22	20	294	22	290	265	37	31	292	N/A	391	531	N/A	533	329	403	431	482	487	386	342	N/A	N/A	149	450	351	269	363	410	472
2s	Kal_SAS	Kalash:Pakistan	497	446	N/A	N/A	N/A	N/A	N/A	N/A	N/A	21	N/A	N/A	N/A	N/A	83	N/A	N/A	N/A	N/A	N/A	N/A	N/A	N/A	N/A	N/A	N/A	N/A	498	N/A	N/A	N/A	N/A	518	535	N/A	N/A	496	N/A	N/A	N/A	N/A	383	371	429	N/A	103	571
3se	Kap_SAS	Kapu:India	199	202	N/A	N/A	N/A	N/A	N/A	6	N/A	15	19	N/A	N/A	N/A	65	N/A	N/A	N/A	N/A	156	19	N/A	N/A	N/A	5	N/A	N/A	375	N/A	N/A	N/A	N/A	391	242	N/A	N/A	369	N/A	N/A	N/A	N/A	N/A	291	21	N/A	N/A	296
1s	Kho_SAS	Khonda_Dora:India	94	143	N/A	N/A	N/A	N/A	N/A	N/A	N/A	N/A	N/A	N/A	N/A	N/A	57	N/A	N/A	N/A	N/A	N/A	32	N/A	N/A	N/A	10	N/A	N/A	150	N/A	N/A	N/A	N/A	N/A	N/A	N/A	N/A	179	N/A	N/A	N/A	N/A	N/A	N/A	N/A	N/A	N/A	N/A
1e	Kol_SAS	Kol_India	223	163	N/A	N/A	N/A	N/A	N/A	N/A	N/A	92	N/A	N/A	N/A	N/A	25	N/A	N/A	N/A	N/A	N/A	N/A	N/A	N/A	N/A	22	N/A	N/A	439	N/A	N/A	N/A	N/A	218	149	N/A	N/A	352	N/A	N/A	N/A	N/A	N/A	N/A	N/A	N/A	N/A	N/A
1e	Ksh_SAS	Kshatriya_India_	411	628	N/A	N/A	N/A	N/A	N/A	N/A	N/A	29	N/A	N/A	N/A	N/A	55	N/A	N/A	N/A	N/A	N/A	18	N/A	N/A	N/A	54	N/A	N/A	543	N/A	N/A	N/A	N/A	510	396	N/A	N/A	438	N/A	N/A	N/A	N/A	N/A	N/A	N/A	N/A	N/A	N/A
1e	Kur_SAS	Kurmi_India	190	242	N/A	N/A	N/A	N/A	N/A	23	N/A	16	N/A	N/A	N/A	N/A	29	N/A	N/A	N/A	N/A	N/A	46	N/A	N/A	N/A	11	N/A	N/A	396	N/A	N/A	N/A	N/A	396	463	N/A	N/A	266	N/A	N/A	N/A	N/A	N/A	N/A	N/A	N/A	N/A	845
2s	Kus_SAS	Kusunda:Nepal	162	298	N/A	N/A	N/A	N/A	N/A	17	N/A	116	N/A	N/A	N/A	N/A	72	N/A	N/A	10	N/A	N/A	39	N/A	N/A	N/A	40	N/A	N/A	333	N/A	N/A	N/A	N/A	227	908	N/A	N/A	401	N/A	N/A	N/A	N/A	407	232	191	453	290	325
1e	MAd_SAS	Madhya-Pradesh_India	N/A	420	N/A	N/A	N/A	N/A	N/A	N/A	N/A	59	N/A	N/A	N/A	N/A	42	N/A	N/A	N/A	N/A	N/A	N/A	N/A	N/A	N/A	N/A	N/A	N/A	527	N/A	N/A	N/A	N/A	621	618	N/A	N/A	518	N/A	N/A	N/A	N/A	N/A	N/A	N/A	N/A	N/A	N/A
2s	Mad_SAS	Madiga:India	295	503	N/A	70	N/A	N/A	N/A	46	N/A	36	20	54	N/A	N/A	45	N/A	N/A	N/A	N/A	242	20	N/A	396	N/A	65	N/A	N/A	419	N/A	N/A	N/A	N/A	407	263	N/A	N/A	295	N/A	N/A	N/A	N/A	N/A	N/A	N/A	N/A	N/A	N/A
2s	Mak_SAS	Makrani:Pakistan	219	255	270	61	95	261	268	199	N/A	113	47	80	149	176	224	128	309	89	106	249	90	190	214	32	175	N/A	N/A	485	N/A	N/A	N/A	N/A	433	503	N/A	N/A	390	N/A	N/A	N/A	N/A	658	N/A	N/A	N/A	260	534
2s	Mal_SAS	Mala:India	77	256	N/A	N/A	N/A	N/A	N/A	0	N/A	22	16	N/A	N/A	N/A	35	N/A	N/A	N/A	N/A	N/A	11	N/A	190	N/A	10	N/A	N/A	380	N/A	N/A	N/A	N/A	438	443	N/A	N/A	427	N/A	N/A	N/A	N/A	N/A	N/A	N/A	N/A	N/A	N/A
1e	Mar_SAS	Marwadi_India	153	152	N/A	N/A	N/A	N/A	N/A	30	N/A	N/A	N/A	N/A	N/A	N/A	18	N/A	N/A	N/A	N/A	N/A	N/A	N/A	N/A	N/A	N/A	N/A	N/A	566	N/A	N/A	N/A	N/A	332	371	N/A	N/A	744	N/A	N/A	N/A	N/A	N/A	N/A	N/A	N/A	N/A	N/A
1e	MAy_SAS	Malayan_India	23	10	N/A	N/A	N/A	N/A	N/A	37	N/A	26	N/A	10	N/A	N/A	32	N/A	N/A	N/A	N/A	N/A	26	N/A	N/A	N/A	16	N/A	N/A	467	N/A	N/A	N/A	N/A	234	N/A	N/A	N/A	168	N/A	N/A	N/A	N/A	N/A	N/A	N/A	N/A	N/A	N/A
1e	Ori_SAS	Orissa_India	298	394	N/A	N/A	N/A	N/A	N/A	N/A	N/A	N/A	N/A	N/A	N/A	N/A	N/A	N/A	N/A	N/A	N/A	N/A	N/A	N/A	N/A	N/A	N/A	N/A	N/A	327	N/A	N/A	N/A	N/A	291	404	N/A	N/A	566	N/A	N/A	N/A	N/A	N/A	N/A	N/A	N/A	N/A	N/A
2s	Pat_SAS	Pathan:Pakistan	407	341	N/A	N/A	N/A	N/A	N/A	N/A	N/A	37	N/A	N/A	N/A	N/A	69	N/A	241	N/A	N/A	301	37	158	260	N/A	N/A	N/A	N/A	551	N/A	N/A	N/A	N/A	584	631	N/A	N/A	455	N/A	N/A	N/A	N/A	915	421	N/A	N/A	N/A	338
88	PJL_SAS	Punjabi_Lahore_Pakistan	368	368	40	25	28	46	39	42	279	95	32	31	43	64	86	65	207	26	30	330	40	362	271	150	44	319	N/A	468	358	364	310	319	480	482	200	242	471	339	200	595	234	481	414	366	301	449	499
5se	Pun_SAS	Punjabi:Pakistan	460	452	23	N/A	N/A	23	N/A	49	N/A	124	7	44	N/A	N/A	106	N/A	220	N/A	N/A	524	25	380	213	N/A	55	N/A	N/A	433	N/A	N/A	N/A	N/A	515	459	N/A	N/A	470	N/A	N/A	N/A	N/A	583	378	502	N/A	563	514
2s	Rel_SAS	Relli:India	394	241	N/A	N/A	N/A	N/A	N/A	35	N/A	27	N/A	N/A	N/A	N/A	16	N/A	N/A	N/A	N/A	195	11	187	N/A	N/A	N/A	N/A	N/A	264	N/A	N/A	N/A	N/A	372	415	N/A	N/A	378	N/A	N/A	N/A	N/A	N/A	N/A	467	N/A	N/A	N/A
1e	San_SAS	Santhal_India	739	37	N/A	N/A	N/A	N/A	N/A	N/A	N/A	26	N/A	N/A	N/A	N/A	135	N/A	N/A	N/A	N/A	N/A	81	N/A	N/A	N/A	N/A	N/A	N/A	194	N/A	N/A	N/A	N/A	329	336	N/A	N/A	164	N/A	N/A	N/A	N/A	N/A	N/A	N/A	N/A	N/A	N/A
2s	Sin_SAS	Sindhi:Pakistan	453	400	N/A	N/A	N/A	N/A	N/A	75	N/A	55	29	N/A	N/A	N/A	84	N/A	N/A	6	N/A	469	27	153	161	N/A	80	N/A	N/A	577	N/A	N/A	N/A	N/A	607	554	N/A	N/A	571	N/A	N/A	N/A	N/A	N/A	169	N/A	N/A	N/A	N/A
101	STU_SAS	Sri_Lankan_Tamil_from_UK	279	333	57	24	26	37	31	37	86	44	23	19	79	72	57	34	171	22	28	296	24	305	230	27	44	357	N/A	409	68	25	299	237	400	401	237	472	386	505	605	N/A	313	528	356	342	408	338	433
1e	Tam_SAS	Tamang_Nepal	N/A	16	N/A	N/A	N/A	N/A	N/A	13	N/A	1	N/A	N/A	N/A	N/A	11	N/A	N/A	N/A	N/A	N/A	N/A	N/A	N/A	N/A	N/A	N/A	N/A	228	N/A	N/A	N/A	N/A	173	N/A	N/A	N/A	178	N/A	N/A	N/A	N/A	N/A	N/A	N/A	N/A	178	N/A
1e	Tha_SAS	Thakur_India	263	468	N/A	N/A	N/A	N/A	N/A	N/A	N/A	12	N/A	N/A	N/A	N/A	17	N/A	N/A	N/A	N/A	N/A	9	N/A	N/A	N/A	N/A	N/A	N/A	271	N/A	N/A	N/A	N/A	270	588	N/A	N/A	260	N/A	N/A	N/A	N/A	N/A	N/A	N/A	N/A	N/A	195
2s	Yad_SAS	Yadava:India	262	363	N/A	N/A	N/A	N/A	N/A	N/A	N/A	68	N/A	N/A	N/A	N/A	92	N/A	N/A	N/A	N/A	N/A	2	N/A	N/A	N/A	N/A	N/A	N/A	496	N/A	N/A	N/A	N/A	476	420	N/A	N/A	350	N/A	N/A	N/A	N/A	N/A	N/A	N/A	N/A	65	N/A
18ev	Bur_SIB	Buryats	545	536	N/A	N/A	N/A	N/A	N/A	42	N/A	61	18	N/A	N/A	N/A	92	N/A	533	35	N/A	295	30	216	159	N/A	24	291	N/A	500	711	278	N/A	295	519	466	N/A	N/A	472	244	514	255	N/A	679	653	461	767	702	601
12sev	Eve_SIB	Even:Russia	284	337	N/A	N/A	N/A	N/A	N/A	63	N/A	88	N/A	N/A	N/A	N/A	68	N/A	N/A	N/A	N/A	N/A	88	143	N/A	N/A	41	N/A	N/A	450	N/A	241	334	545	373	404	90	416	411	N/A	N/A	N/A	583	685	931	859	1089	1555	723
14ev	EVk_SIB	Evenks	379	364	N/A	N/A	N/A	N/A	N/A	89	N/A	37	32	N/A	N/A	N/A	70	N/A	N/A	N/A	N/A	N/A	13	N/A	N/A	N/A	25	N/A	N/A	520	N/A	N/A	N/A	508	456	494	N/A	836	440	N/A	N/A	N/A	N/A	931	781	782	797	1078	671
3e	For_SIB	Forest-Nenets	310	433	N/A	N/A	N/A	N/A	N/A	N/A	N/A	220	N/A	N/A	N/A	N/A	16	N/A	N/A	N/A	N/A	N/A	51	N/A	N/A	N/A	N/A	N/A	N/A	426	N/A	N/A	N/A	N/A	420	608	N/A	N/A	507	N/A	N/A	N/A	N/A	1278	853	610	613	670	895
3e	Ket_SIB	Kets_Russia	379	514	N/A	N/A	N/A	N/A	N/A	N/A	N/A	N/A	N/A	N/A	N/A	N/A	N/A	N/A	N/A	N/A	N/A	N/A	N/A	N/A	N/A	N/A	N/A	N/A	N/A	552	N/A	N/A	N/A	N/A	547	513	N/A	N/A	575	N/A	N/A	N/A	N/A	287	579	534	416	652	958
7ev	Kha_SIB	Khantys	457	507	N/A	N/A	N/A	N/A	N/A	42	N/A	31	N/A	N/A	N/A	N/A	58	N/A	N/A	N/A	N/A	615	N/A	251	N/A	N/A	59	N/A	N/A	578	N/A	135	685	358	616	594	N/A	N/A	555	N/A	462	N/A	N/A	604	721	676	713	726	681
8sev	Man_SIB	Mansi:Russia	563	572	N/A	N/A	N/A	N/A	N/A	46	N/A	146	11	N/A	N/A	N/A	70	N/A	N/A	N/A	N/A	360	32	399	N/A	N/A	69	242	N/A	555	N/A	N/A	N/A	318	605	521	N/A	459	650	259	N/A	N/A	403	619	683	754	753	749	745
1v	Nen_SIB	Nenets	612	195	N/A	N/A	N/A	N/A	N/A	N/A	N/A	N/A	N/A	N/A	N/A	N/A	N/A	N/A	N/A	N/A	N/A	N/A	N/A	N/A	N/A	N/A	N/A	N/A	N/A	811	N/A	N/A	N/A	N/A	820	538	N/A	N/A	551	N/A	N/A	N/A	N/A	690	726	946	675	636	680
2e	Nga_SIB	Nganasans	326	393	N/A	N/A	N/A	N/A	N/A	N/A	N/A	27	N/A	N/A	N/A	N/A	77	N/A	N/A	N/A	N/A	N/A	N/A	N/A	N/A	N/A	N/A	N/A	N/A	387	N/A	N/A	N/A	N/A	174	N/A	N/A	N/A	500	N/A	N/A	N/A	N/A	651	797	649	N/A	798	637
7e	Sak_SIB	Sakha	250	335	N/A	N/A	N/A	N/A	N/A	35	N/A	N/A	N/A	N/A	N/A	N/A	79	N/A	N/A	N/A	N/A	247	N/A	N/A	N/A	N/A	25	N/A	N/A	394	N/A	N/A	N/A	350	368	403	N/A	N/A	427	N/A	N/A	N/A	N/A	798	606	482	528	1002	550
3e	Sel_SIB	Selkups_Russia	383	506	N/A	N/A	N/A	N/A	N/A	N/A	N/A	30	N/A	N/A	N/A	N/A	151	N/A	N/A	N/A	N/A	N/A	135	208	N/A	N/A	111	218	N/A	589	N/A	N/A	N/A	N/A	464	639	N/A	N/A	436	N/A	N/A	N/A	N/A	499	602	450	348	725	626
2e	Sho_SIB	Shor_Russia	280	443	N/A	N/A	N/A	N/A	N/A	N/A	N/A	20	N/A	N/A	N/A	N/A	57	N/A	N/A	N/A	N/A	N/A	N/A	N/A	N/A	N/A	N/A	N/A	N/A	470	N/A	N/A	N/A	N/A	347	372	N/A	N/A	452	N/A	N/A	N/A	N/A	899	244	292	554	574	416
2s	Tub_SIB	Tubalar:Russia	319	423	N/A	N/A	N/A	N/A	N/A	41	N/A	102	N/A	N/A	N/A	N/A	25	N/A	N/A	N/A	N/A	N/A	N/A	234	N/A	N/A	25	N/A	N/A	571	N/A	599	N/A	370	522	461	N/A	N/A	534	N/A	N/A	N/A	N/A	703	488	767	738	456	596
3e	Tun_SIB	Tundra-Nenets	496	468	N/A	N/A	N/A	N/A	N/A	N/A	N/A	N/A	N/A	N/A	N/A	N/A	N/A	N/A	N/A	N/A	N/A	N/A	N/A	N/A	N/A	N/A	N/A	N/A	N/A	507	N/A	N/A	N/A	N/A	503	411	N/A	N/A	650	N/A	N/A	N/A	N/A	263	689	534	429	672	379
3e	Tuv_SIB	Tuvinians	542	552	N/A	N/A	N/A	N/A	N/A	N/A	N/A	N/A	N/A	N/A	N/A	N/A	N/A	N/A	N/A	N/A	N/A	N/A	N/A	N/A	N/A	N/A	N/A	N/A	N/A	500	N/A	N/A	N/A	100	416	418	N/A	N/A	517	N/A	N/A	N/A	N/A	568	766	392	881	555	724
4sev	Yak_SIB	Yakuts	345	326	N/A	N/A	N/A	N/A	N/A	N/A	N/A	N/A	N/A	N/A	N/A	N/A	41	N/A	N/A	N/A	N/A	N/A	N/A	N/A	N/A	N/A	N/A	N/A	N/A	520	N/A	846	316	290	670	634	N/A	N/A	541	193	N/A	N/A	N/A	638	724	666	709	997	411
1	Alt_XXX	Denisova5	29	27	20	17	24	14	17	21	14	25	23	24	27	12	28	29	29	21	14	34	24	80	37	18	22	51	N/A	58	156	N/A	N/A	144	63	71	N/A	N/A	70	N/A	N/A	N/A	N/A	71	107	78	96	68	38
1	Cha_XXX	Chagyrskaya	28	30	23	19	24	13	11	20	17	26	22	23	25	12	29	31	29	26	18	33	22	80	42	14	22	77	N/A	58	184	N/A	N/A	144	62	74	N/A	N/A	71	46	N/A	N/A	32	78	69	55	52	72	38
1	Den_XXX	DenisovaPinky	24	27	17	20	18	15	15	20	12	21	17	20	28	14	37	26	16	15	18	47	19	38	18	16	21	39	N/A	41	N/A	N/A	N/A	48	49	49	N/A	N/A	49	N/A	N/A	N/A	N/A	70	55	35	N/A	27	32
1	Lbk_XXX	Shtuttgart	599	424	N/A	N/A	N/A	N/A	N/A	N/A	N/A	317	N/A	N/A	N/A	N/A	285	N/A	N/A	N/A	N/A	234	115	1039	N/A	N/A	166	N/A	N/A	754	N/A	N/A	N/A	N/A	998	769	N/A	N/A	989	N/A	N/A	N/A	N/A	365	N/A	N/A	N/A	N/A	250
1	Los_XXX	Loschbour	617	416	N/A	N/A	N/A	N/A	N/A	N/A	N/A	40	N/A	N/A	N/A	N/A	N/A	N/A	N/A	N/A	N/A	N/A	N/A	N/A	N/A	N/A	N/A	N/A	N/A	688	N/A	N/A	N/A	N/A	627	484	N/A	N/A	594	N/A	N/A	N/A	N/A	1390	N/A	N/A	N/A	N/A	698
1	Ust_XXX	Ustishim	35	35	33	51	35	30	N/A	43	N/A	41	11	33	N/A	N/A	23	N/A	19	44	N/A	N/A	21	62	N/A	N/A	41	N/A	N/A	51	N/A	N/A	N/A	N/A	68	98	N/A	N/A	47	N/A	N/A	N/A	N/A	N/A	N/A	53	N/A	N/A	N/A
1	Vin_XXX	Vindija	28	27	23	27	26	13	11	22	9	26	23	23	20	13	30	28	23	22	31	33	23	80	59	17	22	80	N/A	61	156	N/A	N/A	225	62	71	N/A	N/A	74	N/A	N/A	N/A	N/A	59	69	61	52	75	39
1	RND_XXX	Random1_as_Den_XXX	N/A	N/A	N/A	N/A	N/A	N/A	N/A	N/A	N/A	N/A	N/A	N/A	N/A	N/A	N/A	N/A	N/A	N/A	N/A	N/A	N/A	N/A	N/A	N/A	N/A	N/A	N/A	N/A	N/A	N/A	N/A	N/A	N/A	N/A	N/A	N/A	N/A	N/A	N/A	N/A	N/A	N/A	N/A	N/A	N/A	N/A	N/A
1	Rnd_XXX	Random2_as_Cha_XXX	N/A	N/A	N/A	N/A	N/A	N/A	N/A	N/A	N/A	N/A	N/A	N/A	N/A	N/A	N/A	N/A	N/A	N/A	N/A	N/A	N/A	N/A	N/A	N/A	N/A	N/A	N/A	N/A	N/A	N/A	N/A	N/A	N/A	N/A	N/A	N/A	N/A	N/A	N/A	N/A	N/A	N/A	N/A	N/A	N/A	N/A	N/A
coeff	normalization		0.73	1.03	2.64	4.62	3.8	2.5	1.55	1.02	1.76	0.71	7.8	7.62	2.09	2.18	0.77	1.74	2.5	5.38	1.96	1.11	1.36	1.11	2.15	1.64	0.71	0.48	0.59	0.25	0.51	0.63	0.63	0.67	0.19	0.12	0.62	0.74	0.3	0.59	0.62	0.52	0.64	0.74	0.44	0.58	0.83	0.45	0.71
[truncated: 197 more columns]
