# Supplementary material for: Global Picture of Genetic Relatedness and the Evolution of Humankind
Source: Biology (Basel). 2020 Nov 10;9(11):392. doi: 10.3390/biology9110392 (PMC7696950; doi:10.3390/biology9110392)
Supplement: Supplementary file 1 [file biology-09-00392-s001.zip › SupplementaryBiology979429/TableS3.xlsx]

## Sheet: Complete IBD Table
3121x3121 Table of numbers of shared IBD fragments for every pair of studied individuals
individuals	ACB_AFR_HG01882	ACB_AFR_HG01883	ACB_AFR_HG01885	ACB_AFR_HG01886	ACB_AFR_HG01889	ACB_AFR_HG01890	ACB_AFR_HG01894	ACB_AFR_HG01896	ACB_AFR_HG01912	ACB_AFR_HG01914	ACB_AFR_HG01915	ACB_AFR_HG01956	ACB_AFR_HG01958	ACB_AFR_HG01985	ACB_AFR_HG01986	ACB_AFR_HG01988	ACB_AFR_HG01989	ACB_AFR_HG01990	ACB_AFR_HG02009	ACB_AFR_HG02010	ACB_AFR_HG02012	ACB_AFR_HG02013	ACB_AFR_HG02014	ACB_AFR_HG02051	ACB_AFR_HG02052	ACB_AFR_HG02053	ACB_AFR_HG02054	ACB_AFR_HG02095	ACB_AFR_HG02107	ACB_AFR_HG02108	ACB_AFR_HG02111	ACB_AFR_HG02143	ACB_AFR_HG02144	ACB_AFR_HG02255	ACB_AFR_HG02256	ACB_AFR_HG02281	ACB_AFR_HG02282	ACB_AFR_HG02283	ACB_AFR_HG02284	ACB_AFR_HG02307	ACB_AFR_HG02308	ACB_AFR_HG02309	ACB_AFR_HG02314	ACB_AFR_HG02315	ACB_AFR_HG02317	ACB_AFR_HG02318	ACB_AFR_HG02322	ACB_AFR_HG02323	ACB_AFR_HG02325
ACB_AFR_HG01882	N/A	29	46	30	41	32	43	34	35	43	34	34	28	43	24	34	39	36	33	38	32	37	40	39	46	35	34	32	36	32	37	36	41	31	32	34	36	39	35	41	33	34	38	42	41	32	22	37	46
ACB_AFR_HG01883	30	N/A	33	27	50	32	34	37	39	36	35	32	26	39	35	26	31	37	19	27	30	42	36	24	33	43	25	40	32	34	29	34	30	42	27	36	29	23	35	30	27	31	36	30	32	33	29	39	35
ACB_AFR_HG01885	43	31	N/A	30	43	38	41	33	40	41	35	31	22	41	35	28	45	40	33	31	41	37	34	34	36	33	42	38	33	34	33	30	33	35	27	39	30	38	25	34	37	41	48	31	30	22	36	38	35
ACB_AFR_HG01886	30	27	30	N/A	40	44	33	39	36	35	33	30	23	34	33	24	29	41	30	28	34	42	27	31	35	32	38	36	35	34	39	52	36	43	30	36	22	32	30	36	32	30	41	28	38	32	31	34	37
ACB_AFR_HG01889	40	47	44	37	N/A	34	44	38	33	34	33	33	34	32	33	22	39	34	32	26	31	45	34	34	37	30	37	33	44	28	31	25	43	34	25	34	35	24	29	38	51	39	36	30	29	46	27	30	41
ACB_AFR_HG01890	33	30	38	45	34	N/A	38	33	32	29	29	34	28	33	26	18	26	44	36	48	35	32	33	36	24	44	29	33	40	31	38	32	28	37	25	30	30	31	29	28	23	34	30	41	33	41	33	39	36
ACB_AFR_HG01894	43	35	38	31	43	39	N/A	32	29	36	33	36	36	34	29	24	37	20	28	32	37	33	37	37	33	25	39	27	38	28	29	38	37	33	31	27	27	36	23	31	28	36	40	33	33	51	31	45	38
ACB_AFR_HG01896	32	39	34	39	39	33	33	N/A	28	41	31	39	21	36	25	21	35	32	31	30	36	35	39	43	37	28	40	32	54	37	29	37	37	32	29	34	27	32	25	28	28	27	33	36	36	40	34	32	45
ACB_AFR_HG01912	34	37	40	37	34	33	29	30	N/A	32	31	41	31	29	40	17	29	48	37	29	28	32	34	33	25	38	33	40	38	30	36	42	36	35	26	26	30	31	28	44	34	33	31	44	34	37	26	41	29
ACB_AFR_HG01914	42	36	40	34	33	29	35	39	32	N/A	32	31	26	29	34	18	25	38	22	28	20	31	30	33	32	29	33	40	35	36	23	27	34	42	30	26	27	34	26	29	34	39	42	22	24	23	25	29	35
ACB_AFR_HG01915	35	35	34	34	36	29	36	30	33	29	N/A	43	31	37	33	23	34	38	50	38	44	46	38	35	46	30	30	32	38	27	48	29	29	31	22	30	23	31	32	32	40	37	34	24	30	30	32	40	33
ACB_AFR_HG01956	33	32	30	29	30	35	37	39	43	32	44	N/A	33	31	28	25	38	34	32	31	37	38	36	37	41	45	32	33	43	25	36	38	30	31	22	38	35	29	38	27	42	40	30	23	28	37	28	33	45
ACB_AFR_HG01958	28	25	23	25	35	32	37	23	30	26	32	31	N/A	36	26	24	23	37	36	27	24	26	37	32	43	32	30	34	30	27	31	28	37	28	17	32	33	30	30	32	36	33	31	36	37	32	29	38	39
ACB_AFR_HG01985	42	39	41	34	31	31	33	37	30	30	37	32	36	N/A	36	18	39	35	25	31	40	40	32	43	46	44	40	31	32	31	36	20	38	27	28	33	21	32	26	33	27	33	39	31	36	33	22	30	30
ACB_AFR_HG01986	25	36	33	32	31	30	30	25	38	30	32	27	26	36	N/A	20	27	28	32	25	30	42	29	29	31	29	24	30	33	25	31	22	38	37	27	37	25	27	26	29	39	22	43	32	37	33	24	42	41
ACB_AFR_HG01988	36	26	28	25	23	17	25	21	15	19	23	25	25	19	20	N/A	17	18	18	17	26	29	21	19	22	18	15	19	19	24	20	25	25	17	20	22	18	24	17	15	24	21	17	21	22	15	22	11	16
ACB_AFR_HG01989	39	31	46	29	38	30	36	31	28	25	33	38	21	40	28	18	N/A	32	24	28	32	31	34	28	37	35	38	39	32	26	31	25	34	29	23	33	30	31	35	36	28	34	33	46	33	31	25	25	28
ACB_AFR_HG01990	36	34	42	40	34	43	22	34	46	38	39	37	35	36	28	19	35	N/A	34	31	43	30	30	40	31	42	44	30	35	31	41	33	28	24	30	30	27	28	25	31	29	38	34	38	30	40	24	29	31
ACB_AFR_HG02009	31	19	34	30	32	36	28	31	39	21	49	32	36	24	33	18	21	32	N/A	30	27	39	26	30	38	29	27	28	33	37	29	34	39	33	30	33	23	27	28	26	34	34	28	34	28	28	30	31	34
ACB_AFR_HG02010	38	27	32	29	25	45	33	33	28	33	38	33	27	34	25	17	28	30	30	N/A	28	43	32	26	33	46	28	34	35	28	27	31	31	38	37	42	23	42	28	25	39	33	29	24	31	38	33	40	31
ACB_AFR_HG02012	34	29	43	35	31	36	38	37	24	20	43	38	24	38	29	25	31	45	24	28	N/A	34	25	33	27	33	33	32	44	31	41	29	37	32	31	24	30	27	24	33	33	34	28	35	30	28	43	35	28
ACB_AFR_HG02013	38	39	39	43	46	32	33	37	32	34	47	38	27	39	43	29	29	29	39	45	35	N/A	32	38	31	35	32	39	39	29	44	35	24	38	31	38	31	26	29	30	43	46	38	32	37	40	26	34	28
ACB_AFR_HG02014	42	35	34	31	34	34	37	39	34	32	37	37	38	30	27	23	33	29	27	33	25	33	N/A	38	33	41	25	33	36	29	40	39	38	41	22	36	19	27	29	25	37	40	40	36	40	35	25	33	32
ACB_AFR_HG02051	38	25	36	31	32	38	37	43	32	33	32	36	31	42	29	19	28	38	30	27	34	37	36	N/A	53	39	42	41	36	36	40	47	32	41	35	41	32	28	28	41	38	29	33	41	32	43	39	36	42
ACB_AFR_HG02052	47	30	36	37	38	24	33	34	26	30	46	42	41	47	32	22	37	31	36	33	26	35	33	54	N/A	31	38	31	46	32	51	37	32	28	25	41	34	38	41	36	38	30	38	42	38	32	44	36	41
ACB_AFR_HG02053	35	43	35	32	31	46	25	28	38	30	29	43	32	43	27	18	37	44	28	46	34	34	42	39	28	N/A	34	40	43	27	37	32	31	31	28	36	21	29	33	43	27	28	34	36	39	37	36	36	42
ACB_AFR_HG02054	34	28	40	37	41	31	39	39	34	32	29	32	29	40	24	13	34	45	26	29	33	31	24	43	37	33	N/A	30	33	28	37	32	35	39	22	29	28	26	29	40	29	26	31	29	27	32	33	35	29
ACB_AFR_HG02095	34	38	36	39	34	32	26	35	41	37	32	35	30	27	31	20	39	27	28	32	32	39	33	39	30	37	28	N/A	45	31	32	22	33	35	22	34	39	36	24	29	41	29	35	35	35	45	45	42	33
ACB_AFR_HG02107	33	32	34	34	42	40	37	54	35	36	38	45	30	31	34	19	31	35	33	33	43	38	35	35	44	43	33	41	N/A	34	38	34	37	34	21	35	33	32	31	38	42	31	39	42	49	38	30	52	46
ACB_AFR_HG02108	34	35	32	33	29	28	30	36	29	38	26	28	26	31	26	24	26	32	37	28	31	28	28	40	31	27	29	31	35	N/A	40	31	36	32	21	33	29	26	24	46	25	27	22	38	25	36	31	28	31
ACB_AFR_HG02111	36	28	33	38	28	37	31	31	35	24	48	39	28	34	35	20	31	40	30	27	41	43	40	40	53	35	36	32	38	42	N/A	37	33	38	31	40	31	33	34	32	37	29	40	33	26	41	42	34	35
ACB_AFR_HG02143	36	33	30	50	27	30	33	37	42	27	31	40	27	21	23	26	24	33	32	29	30	36	37	46	36	29	33	22	33	29	36	N/A	36	27	33	39	32	30	29	27	32	34	30	24	31	34	27	39	34
ACB_AFR_HG02144	38	31	36	35	44	28	38	36	38	37	30	27	36	40	35	25	32	27	39	27	36	24	37	32	32	35	34	30	39	34	35	37	N/A	37	34	22	31	24	32	33	28	30	33	31	35	40	28	35	40
ACB_AFR_HG02255	33	41	35	42	34	38	34	33	38	44	32	31	28	27	36	18	28	24	32	35	35	38	42	41	26	29	38	37	32	31	37	26	39	N/A	32	29	30	24	22	31	34	32	34	27	44	38	33	23	44
ACB_AFR_HG02256	34	30	29	29	25	26	31	25	25	31	23	25	15	29	27	20	22	29	30	34	29	31	23	35	26	26	21	21	22	21	34	31	33	31	N/A	27	21	25	27	28	31	36	28	29	34	32	23	34	46
ACB_AFR_HG02281	35	38	38	35	35	31	28	31	25	27	30	38	32	33	37	25	36	29	34	42	24	38	36	41	39	37	28	33	34	31	41	38	22	30	30	N/A	25	44	30	37	37	39	30	47	35	32	29	41	35
ACB_AFR_HG02282	36	31	29	23	34	30	27	28	30	28	25	36	36	23	24	14	29	27	21	25	30	29	21	36	32	22	27	38	33	28	30	31	30	31	21	26	N/A	25	31	28	24	25	35	38	32	29	30	24	36
ACB_AFR_HG02283	38	23	35	31	27	31	34	32	32	35	32	28	31	31	26	24	32	24	26	39	26	25	28	28	38	27	26	39	34	26	31	32	25	22	24	43	25	N/A	37	34	29	31	22	27	28	34	23	29	28
ACB_AFR_HG02284	37	35	25	31	29	29	27	24	29	26	33	38	29	26	26	16	36	29	28	28	24	30	29	27	41	33	30	24	30	25	33	29	33	23	26	29	29	37	N/A	35	34	26	28	34	34	33	19	38	38
ACB_AFR_HG02307	41	28	33	35	36	28	31	29	44	28	29	28	32	34	27	15	34	32	25	25	32	30	28	43	36	42	39	28	39	45	33	29	31	34	26	38	28	34	34	N/A	32	29	25	40	39	34	23	32	44
ACB_AFR_HG02308	33	24	38	29	51	26	30	26	35	33	35	39	35	28	40	23	29	28	33	36	33	41	33	38	40	29	28	43	41	28	34	32	25	37	29	38	26	30	34	31	N/A	26	33	32	30	32	28	33	39
ACB_AFR_HG02309	33	31	41	30	41	34	34	29	32	39	41	39	34	31	20	21	33	38	35	34	37	46	38	31	31	28	25	31	31	27	29	36	31	32	37	36	23	31	27	30	27	N/A	41	24	30	34	22	26	31
ACB_AFR_HG02314	38	36	46	41	38	30	40	32	30	41	35	31	31	39	42	16	30	33	28	28	32	38	39	33	38	34	31	34	38	24	38	27	34	34	31	32	33	21	27	24	33	41	N/A	33	41	35	34	27	42
ACB_AFR_HG02315	39	32	30	31	33	41	32	38	45	22	25	23	35	30	32	20	48	38	34	23	33	33	37	42	43	36	30	37	41	38	30	23	31	28	30	47	38	27	34	38	31	26	34	N/A	39	38	25	32	39
ACB_AFR_HG02317	40	32	30	38	30	32	35	37	33	25	30	29	39	34	35	22	33	30	30	33	30	38	40	34	38	40	27	35	44	28	28	31	32	45	38	37	32	27	34	42	30	28	38	41	N/A	36	34	31	34
ACB_AFR_HG02318	31	33	21	31	45	42	47	42	38	26	28	36	31	36	33	15	29	38	31	37	26	39	37	49	33	36	33	45	35	37	42	33	40	36	32	30	29	32	33	37	33	33	34	38	38	N/A	36	38	37
ACB_AFR_HG02322	22	30	36	29	27	31	30	34	28	27	30	27	28	22	27	21	26	24	29	30	44	27	26	37	43	36	33	46	27	32	42	25	31	30	24	29	29	22	19	25	27	22	35	25	36	35	N/A	29	34
ACB_AFR_HG02323	37	38	38	35	29	37	47	32	44	28	40	34	38	29	42	12	24	29	33	39	35	34	31	35	35	34	38	42	46	28	34	38	38	24	36	43	22	30	38	33	36	28	28	31	33	37	28	N/A	38
ACB_AFR_HG02325	47	37	36	38	38	37	39	44	31	33	32	43	37	31	43	17	29	28	35	32	28	30	33	42	43	45	28	34	46	32	34	36	41	43	44	32	36	29	36	44	37	31	44	37	37	36	34	37	N/A
ACB_AFR_HG02330	36	26	35	33	39	36	32	34	28	28	25	43	25	38	28	24	33	31	36	27	32	36	32	42	50	33	35	34	36	31	39	36	30	22	32	33	27	26	19	35	30	28	30	40	30	37	20	36	42
ACB_AFR_HG02332	38	30	42	27	37	33	40	25	37	36	27	32	36	33	39	14	30	34	34	31	32	47	29	32	33	30	33	27	31	34	24	21	29	39	23	33	35	35	28	41	33	32	38	31	36	33	28	40	35
ACB_AFR_HG02334	23	20	24	23	37	28	29	27	32	21	35	34	22	23	17	19	26	29	26	32	25	27	27	22	25	24	25	28	34	27	22	26	18	27	26	25	19	16	27	19	19	23	28	29	33	30	30	30	24
ACB_AFR_HG02337	36	36	39	33	32	28	29	30	20	35	30	27	26	34	33	22	32	33	40	24	38	40	23	41	37	28	31	40	48	22	30	28	26	36	33	34	23	20	33	26	49	31	42	32	35	37	24	26	31
ACB_AFR_HG02339	43	33	34	30	35	30	38	38	26	24	30	38	21	39	26	24	39	38	29	32	37	31	35	40	40	40	31	39	33	25	32	33	39	36	31	36	34	27	32	31	36	38	33	45	23	26	27	36	39
ACB_AFR_HG02343	23	21	26	21	25	20	28	24	28	35	28	30	25	28	25	17	26	21	25	24	25	40	20	20	40	29	20	23	27	20	19	19	35	19	23	36	18	36	25	25	30	25	30	26	22	28	21	26	42
ACB_AFR_HG02419	43	31	40	28	40	42	34	36	35	36	26	38	30	31	36	23	36	36	25	32	39	35	26	28	47	39	35	36	38	28	28	37	26	36	32	39	31	22	28	24	38	33	33	33	29	41	22	32	39
ACB_AFR_HG02420	25	30	24	20	15	33	23	20	15	24	31	13	15	20	15	14	20	19	21	15	23	35	24	29	20	21	19	20	25	22	32	20	21	22	23	23	22	16	22	19	19	20	24	19	23	20	19	32	29
ACB_AFR_HG02427	40	33	30	33	29	40	33	46	34	40	33	29	30	41	30	17	35	29	35	30	37	40	31	34	31	36	31	35	47	27	29	34	34	31	48	37	36	27	34	29	31	29	31	40	32	34	34	31	37
ACB_AFR_HG02429	50	27	29	32	42	27	26	28	32	36	37	35	41	25	27	17	33	22	28	38	19	39	39	36	32	35	37	30	35	22	30	29	28	34	29	37	26	30	27	29	32	38	39	31	34	33	26	42	32
ACB_AFR_HG02433	36	32	31	32	35	31	33	35	39	22	22	31	22	24	24	17	25	36	35	20	37	37	24	37	43	42	44	32	33	25	39	33	38	32	26	38	44	21	27	26	34	33	25	26	32	37	23	38	36
ACB_AFR_HG02439	39	41	34	33	30	33	41	34	38	21	34	40	40	33	37	21	37	37	29	23	35	41	31	45	61	32	25	35	36	26	33	34	36	28	26	36	26	24	37	39	39	33	38	36	35	41	37	38	32
ACB_AFR_HG02442	33	37	45	35	40	29	41	35	29	43	40	39	36	31	34	20	47	35	48	46	27	36	32	47	36	38	45	40	37	28	37	23	33	22	25	48	35	37	43	36	36	32	35	39	31	33	36	48	52
ACB_AFR_HG02445	37	19	23	29	29	38	31	33	23	23	25	31	27	33	29	17	26	32	28	33	30	39	37	30	38	32	24	28	31	26	30	34	31	25	29	22	21	22	26	27	22	28	22	31	33	26	29	25	30
ACB_AFR_HG02449	37	41	43	30	31	29	33	39	47	24	42	27	31	34	39	19	41	34	40	37	37	38	37	46	43	38	33	41	35	33	25	34	41	37	34	45	30	43	44	35	32	33	33	36	34	43	30	34	43
ACB_AFR_HG02450	43	33	41	37	24	40	39	43	44	24	42	37	38	41	31	14	36	28	35	27	37	29	30	45	33	35	34	39	36	39	38	28	35	40	33	38	22	29	44	40	30	35	40	42	32	33	27	39	30
ACB_AFR_HG02455	41	38	29	31	33	32	31	37	29	30	29	29	29	28	22	15	40	26	36	30	31	41	26	38	40	30	35	30	33	30	26	24	29	30	27	32	25	21	26	31	33	33	29	33	35	29	30	37	37
ACB_AFR_HG02470	37	43	37	32	41	35	35	37	42	38	30	32	29	36	26	20	33	29	23	30	41	39	26	43	36	35	31	47	40	32	35	38	34	28	42	30	26	32	39	38	33	27	31	42	35	50	30	34	27
ACB_AFR_HG02471	28	23	38	30	36	31	29	31	29	28	37	32	20	34	27	20	21	34	29	21	35	30	33	27	41	36	32	33	36	32	35	33	39	25	32	35	27	31	33	37	34	38	31	30	35	35	36	34	39
ACB_AFR_HG02476	32	24	30	39	37	37	35	30	25	27	34	23	27	41	30	19	33	37	35	24	35	36	29	37	31	36	32	34	32	27	29	28	33	36	23	31	30	25	26	28	26	28	26	30	34	37	25	27	37
ACB_AFR_HG02477	39	28	31	29	28	26	36	37	31	33	27	30	29	37	33	23	37	23	31	25	27	25	36	34	31	34	27	41	40	33	35	33	37	24	26	32	28	33	31	30	41	33	47	41	27	27	27	28	46
ACB_AFR_HG02479	44	34	23	30	44	27	28	25	28	35	37	32	37	27	17	13	28	23	19	25	25	40	37	39	38	34	27	26	39	23	44	26	34	38	23	33	29	31	33	29	32	28	43	35	38	35	33	34	35
ACB_AFR_HG02481	42	35	35	37	26	29	28	37	25	27	31	30	31	31	29	17	38	23	36	36	29	26	27	34	24	24	34	29	29	35	28	24	36	28	29	30	27	26	32	35	34	34	23	32	44	44	26	27	35
ACB_AFR_HG02484	36	30	35	32	37	40	37	32	35	41	60	36	25	36	34	16	24	35	39	38	42	35	29	32	39	30	37	25	28	27	29	32	28	31	23	26	29	29	34	30	24	24	33	30	40	33	35	38	32
ACB_AFR_HG02485	37	21	27	23	26	30	23	26	21	28	22	25	20	28	26	11	24	20	26	30	27	26	34	32	27	21	22	22	29	22	44	27	32	28	20	18	21	29	27	22	30	23	33	19	25	28	22	35	22
ACB_AFR_HG02489	36	36	50	28	39	21	35	33	35	41	33	28	29	27	40	16	34	36	22	20	27	44	30	38	37	30	35	31	39	34	31	27	37	27	32	33	27	30	31	41	34	29	31	32	30	37	34	30	34
ACB_AFR_HG02496	23	31	27	43	46	40	40	37	38	31	34	27	37	29	42	23	30	30	37	36	28	45	29	35	36	31	31	34	27	38	31	42	31	30	28	29	23	30	29	27	28	35	35	33	31	38	39	43	31
ACB_AFR_HG02497	49	29	33	28	37	38	31	39	31	40	38	43	26	45	36	14	33	34	43	25	35	30	29	44	48	42	32	38	35	31	33	25	34	39	38	33	43	34	33	29	40	43	34	25	44	44	29	31	35
ACB_AFR_HG02501	36	22	31	39	36	38	25	32	31	29	34	24	29	27	30	15	34	40	36	31	34	31	25	31	32	18	24	26	33	20	25	27	29	26	23	27	29	19	27	28	36	32	23	27	16	26	20	29	28
ACB_AFR_HG02502	38	39	34	36	36	31	37	34	25	24	39	38	35	34	31	24	35	26	24	25	41	41	32	32	27	35	27	32	39	33	35	30	31	30	36	33	28	31	27	30	37	39	32	31	42	36	38	42	29
ACB_AFR_HG02505	43	38	38	41	49	32	31	29	23	18	37	34	47	39	31	21	33	27	30	30	41	37	31	40	30	42	36	43	35	39	30	40	32	36	23	41	39	35	35	33	32	33	38	22	36	29	39	52	28
ACB_AFR_HG02508	34	20	28	27	32	35	40	27	36	33	39	36	29	22	24	20	33	33	32	31	38	41	32	30	29	44	33	34	33	31	33	33	37	26	28	27	25	30	31	33	27	38	31	20	40	34	38	30	51
ACB_AFR_HG02511	35	32	38	45	39	39	35	34	41	31	36	30	33	30	34	29	34	34	32	37	33	34	30	40	37	41	36	38	46	29	32	34	37	40	32	33	28	40	34	40	30	32	39	32	33	42	43	35	42
ACB_AFR_HG02536	26	28	38	18	35	32	35	36	29	30	28	32	21	30	26	19	32	32	21	37	36	31	38	39	33	35	37	26	30	29	28	25	35	32	28	26	26	33	27	33	36	27	27	25	30	28	36	29	34
ACB_AFR_HG02537	41	35	49	39	35	42	44	35	27	32	32	32	32	38	34	19	38	29	38	27	33	35	36	43	42	36	35	37	34	35	30	35	36	22	45	37	43	39	45	32	30	43	40	29	28	38	35	41	28
ACB_AFR_HG02541	37	29	22	39	25	45	48	29	22	31	30	33	30	27	21	20	38	33	30	23	34	37	37	38	39	34	30	31	36	34	33	38	31	29	21	26	33	31	23	38	29	24	32	26	36	30	36	20	34
ACB_AFR_HG02545	32	27	42	37	27	30	30	42	29	39	34	22	28	42	33	23	23	35	31	27	37	33	34	24	36	19	34	28	34	24	35	23	46	35	32	30	24	40	32	46	30	44	26	42	36	27	32	40	33
ACB_AFR_HG02546	43	21	31	32	44	31	26	28	29	36	28	21	26	35	35	18	28	39	26	18	36	36	28	38	38	36	36	27	34	27	36	34	29	37	30	35	33	32	32	31	34	26	39	42	23	40	45	45	35
ACB_AFR_HG02549	28	38	41	32	40	35	32	44	43	35	28	39	38	26	33	20	37	38	29	38	39	43	35	39	36	41	30	39	36	37	39	43	40	29	19	41	34	27	37	43	27	28	46	35	47	41	32	32	43
ACB_AFR_HG02554	30	39	30	32	38	32	28	36	30	25	34	52	42	36	28	20	25	33	33	41	32	38	34	39	38	36	23	26	32	27	27	30	34	38	33	35	31	28	32	24	37	31	40	31	34	38	32	22	35
ACB_AFR_HG02555	28	27	33	24	35	27	39	34	32	33	34	32	29	30	32	15	35	41	31	27	33	32	35	40	31	25	37	36	33	22	39	40	32	33	37	29	25	38	40	33	33	31	31	36	39	37	27	33	40
ACB_AFR_HG02557	36	22	46	33	36	34	24	30	27	33	33	29	31	37	32	26	30	31	27	27	36	38	28	38	38	41	26	43	34	30	24	33	32	43	18	29	24	33	31	36	34	34	31	22	35	31	19	38	34
ACB_AFR_HG02558	37	24	31	33	32	36	35	41	26	38	32	23	34	29	29	25	33	38	28	38	42	53	33	27	41	37	34	34	47	31	32	30	31	33	30	33	28	35	35	34	34	36	34	42	36	27	32	46	41
ACB_AFR_HG02577	28	27	38	39	31	16	32	33	26	29	25	26	23	18	24	18	23	28	25	33	32	30	26	36	26	25	27	34	31	23	35	21	31	20	19	38	23	22	23	22	26	32	32	27	31	28	30	29	38
ACB_AFR_HG02580	34	30	29	37	34	37	23	37	29	28	38	28	28	17	24	11	33	26	42	27	36	41	33	32	46	27	33	30	32	21	26	19	33	37	29	35	29	29	33	36	39	30	36	36	29	31	30	30	36
ASW_AFR_NA19700	41	41	25	25	41	25	32	36	33	33	32	32	38	39	32	20	31	32	46	31	27	30	29	34	40	28	33	30	44	31	30	23	22	36	20	36	20	24	26	41	31	34	23	29	38	30	25	31	19
ASW_AFR_NA19701	37	35	28	28	28	34	28	38	26	32	31	34	22	34	35	22	27	29	39	25	27	26	36	25	33	32	24	29	33	21	32	31	30	42	26	22	25	45	33	44	43	32	28	35	30	37	32	29	39
ASW_AFR_NA19703	35	32	30	34	42	33	35	30	34	27	33	31	30	26	31	20	41	30	27	29	43	39	32	26	40	47	35	33	44	30	36	33	37	27	29	28	39	31	36	45	28	40	30	33	40	35	25	40	37
ASW_AFR_NA19704	46	34	30	28	34	26	21	41	39	36	34	34	29	30	29	20	33	35	26	43	33	33	23	25	41	40	34	33	43	21	43	23	28	35	33	38	23	23	28	28	38	26	38	33	33	25	26	30	35
ASW_AFR_NA19707	39	28	27	23	29	25	34	27	23	19	25	31	33	23	25	13	35	25	32	35	39	27	28	29	28	35	18	25	34	28	32	23	34	31	15	38	29	20	29	22	20	34	31	26	30	34	29	28	38
ASW_AFR_NA19711	38	29	45	41	45	28	32	33	32	28	37	43	28	34	35	25	37	36	33	38	36	41	40	32	48	32	36	40	40	39	32	31	45	38	27	46	34	27	40	41	24	39	41	30	38	41	32	33	35
ASW_AFR_NA19712	27	32	40	36	39	30	39	36	33	32	34	39	39	32	22	23	23	28	31	26	26	50	38	27	44	37	34	32	40	36	40	30	42	33	27	37	33	43	43	23	28	40	37	35	31	31	30	40	45
ASW_AFR_NA19818	26	28	27	29	29	32	33	28	27	25	29	34	23	32	27	15	34	24	25	28	29	30	26	33	31	26	20	31	29	26	38	29	24	27	30	35	29	18	22	24	27	30	34	27	29	17	26	34	26
ASW_AFR_NA19819	23	25	28	35	36	38	21	31	24	22	30	25	33	32	25	16	26	26	27	25	34	27	20	26	25	17	29	27	36	17	34	20	31	28	25	30	22	20	24	35	26	30	17	35	30	22	28	25	39
ASW_AFR_NA19834	26	27	29	26	29	33	33	32	19	22	31	32	22	26	36	22	21	28	33	28	36	29	34	42	37	30	29	34	29	27	31	30	30	31	30	29	22	25	25	29	38	28	36	31	32	30	27	35	35
ASW_AFR_NA19835	39	32	32	42	36	31	24	26	36	31	27	34	24	32	30	20	24	31	30	34	35	40	24	41	45	37	36	37	29	29	38	29	31	28	29	44	18	29	34	37	27	31	31	25	28	32	37	29	30
ASW_AFR_NA19900	36	33	46	30	38	35	38	31	31	28	33	29	29	29	36	14	37	35	34	27	34	33	33	27	31	37	32	27	34	35	28	33	30	36	30	34	21	27	30	30	31	31	40	26	30	39	31	36	38
ASW_AFR_NA19901	45	28	36	34	37	35	31	35	35	36	26	36	23	44	34	19	45	33	34	29	30	44	26	47	34	35	33	28	49	28	43	28	36	26	26	36	39	36	29	29	35	32	41	25	40	38	39	40	42
ASW_AFR_NA19904	32	20	39	35	27	25	34	33	34	18	29	41	32	27	17	20	23	30	29	31	33	30	29	32	33	31	29	22	26	29	30	19	26	27	20	27	22	27	23	34	28	29	26	31	30	27	27	26	28
ASW_AFR_NA19908	32	31	28	22	34	31	28	38	22	31	25	41	29	35	37	24	21	27	26	34	34	35	30	38	34	33	34	33	40	19	46	42	32	41	35	37	36	27	35	31	37	37	25	36	39	32	22	24	35
ASW_AFR_NA19909	40	32	41	32	41	34	26	33	30	36	35	27	27	34	30	22	35	35	26	35	31	39	33	33	32	34	40	35	37	28	41	32	33	32	35	24	20	30	19	32	34	39	30	29	37	39	37	36	34
ASW_AFR_NA19913	27	27	36	32	30	28	30	32	25	21	27	31	29	32	21	15	23	29	25	33	30	36	30	24	33	27	30	20	37	22	24	26	29	30	23	26	27	28	24	31	25	21	31	39	35	29	23	36	35
ASW_AFR_NA19914	22	19	31	22	29	32	21	23	32	30	26	40	28	20	26	14	15	29	27	15	21	43	35	35	33	24	21	18	28	26	29	23	21	28	28	27	23	21	23	22	24	25	24	24	28	33	29	25	22
ASW_AFR_NA19916	39	34	41	40	32	40	39	38	34	34	30	44	29	47	28	34	24	33	40	33	42	48	25	36	41	36	40	37	36	42	32	44	44	33	24	44	21	34	35	37	46	35	44	49	39	43	27	39	37
ASW_AFR_NA19917	38	35	38	43	31	46	46	36	37	33	48	31	38	31	34	15	38	29	26	36	28	38	30	29	43	45	26	29	35	32	30	30	49	40	34	38	27	28	37	24	39	39	35	38	40	30	29	36	39
ASW_AFR_NA19920	37	31	32	36	38	37	40	35	33	40	22	36	29	37	36	20	25	38	22	22	43	41	38	47	43	33	31	32	32	31	38	26	31	38	28	47	33	41	33	44	29	43	33	34	32	50	26	25	42
ASW_AFR_NA19921	26	20	24	23	28	26	24	24	22	24	27	16	29	15	12	8	27	19	14	18	19	29	25	20	21	30	23	20	31	25	25	22	19	17	14	30	16	29	23	27	24	25	28	15	33	22	18	32	23
ASW_AFR_NA19922	30	31	36	32	20	33	28	27	34	37	32	20	29	24	31	23	25	28	29	21	29	21	29	29	30	26	23	38	40	30	35	21	33	28	20	21	19	35	23	26	29	34	36	38	30	32	24	33	46
ASW_AFR_NA19923	25	23	21	23	21	32	29	29	24	27	26	21	22	28	21	12	23	26	19	24	23	22	22	20	26	13	25	22	26	19	29	19	20	15	14	17	20	16	19	24	20	26	27	25	28	19	24	19	19
ASW_AFR_NA19982	50	35	35	38	41	38	37	35	28	26	43	30	28	43	28	22	22	30	27	33	39	32	32	46	48	29	30	36	36	31	37	30	25	43	33	40	23	33	35	43	38	38	37	44	37	35	36	28	44
ASW_AFR_NA19984	35	29	38	31	35	38	34	36	35	38	29	29	34	36	30	21	28	31	34	33	28	40	27	30	42	33	47	26	41	31	39	22	35	38	30	52	25	32	31	35	28	41	28	29	43	39	27	32	33
ASW_AFR_NA20126	23	19	26	31	30	30	28	22	30	22	22	26	30	36	26	14	33	37	28	31	22	29	26	27	28	24	18	24	40	20	28	37	21	23	27	31	25	30	29	18	26	30	31	18	33	31	20	31	34
ASW_AFR_NA20127	30	36	40	30	46	31	33	41	29	26	39	26	38	41	29	24	33	33	37	34	25	30	41	37	50	40	32	22	31	41	37	37	34	34	34	45	34	30	34	36	24	24	44	32	32	34	26	32	39
ASW_AFR_NA20274	18	15	15	11	21	10	12	10	8	13	11	11	12	12	13	8	12	8	10	14	19	14	13	14	10	12	7	12	12	9	11	11	12	12	10	13	10	7	18	19	18	9	10	10	15	15	10	9	12
ASW_AFR_NA20276	41	33	34	27	32	33	28	29	35	28	33	34	37	37	32	26	42	39	30	35	26	34	21	32	44	38	46	34	33	33	35	32	32	37	24	26	31	30	27	31	33	30	32	27	38	33	35	32	35
ASW_AFR_NA20278	17	16	22	18	12	24	16	19	18	18	22	28	20	15	14	11	24	16	9	14	26	20	15	26	23	14	15	18	25	15	22	24	26	22	18	18	18	12	10	18	13	12	14	15	18	25	20	26	18
ASW_AFR_NA20281	47	30	35	36	48	35	36	35	31	31	36	36	26	37	33	27	36	21	30	26	33	40	36	31	34	27	29	41	32	27	37	23	43	37	36	32	29	29	24	38	23	39	30	32	37	38	28	26	37
ASW_AFR_NA20287	31	45	39	37	35	25	36	30	37	30	36	31	24	32	33	18	30	35	25	31	38	40	36	33	31	27	21	36	38	29	33	31	34	25	30	37	26	26	33	35	22	22	31	26	35	37	23	25	30
ASW_AFR_NA20291	36	28	35	24	38	35	35	35	30	33	39	38	34	36	31	20	38	41	34	37	37	39	30	41	41	34	30	35	43	37	30	33	34	30	27	40	33	27	33	36	43	36	42	25	42	35	30	37	48
ASW_AFR_NA20294	31	25	47	43	36	35	37	28	29	43	37	39	35	42	32	12	32	40	39	34	36	38	36	40	36	31	27	38	21	27	36	31	26	34	41	37	25	34	32	35	34	24	40	34	43	46	27	34	35
ASW_AFR_NA20296	33	41	37	20	38	19	26	23	40	25	35	35	38	30	31	16	28	29	28	27	29	37	22	25	41	25	34	37	37	32	25	32	32	27	24	27	23	27	31	40	27	29	37	30	23	37	33	29	36
ASW_AFR_NA20298	35	23	43	34	30	29	34	31	36	34	47	23	44	40	31	19	25	25	30	40	41	35	40	38	35	39	27	27	51	32	29	36	34	33	24	32	31	35	40	38	35	27	37	25	37	28	39	37	51
ASW_AFR_NA20299	21	6	19	14	19	21	22	14	20	14	16	17	16	15	9	15	22	22	24	19	18	9	17	20	22	22	11	16	12	27	18	23	25	21	13	19	9	12	9	14	14	21	15	13	21	27	18	12	15
ASW_AFR_NA20314	0	0	0	0	0	1	0	0	0	0	0	0	2	1	0	1	0	1	1	1	0	1	1	0	1	0	1	1	0	1	0	2	0	0	3	0	2	0	0	0	0	1	1	0	0	1	0	0	1
ASW_AFR_NA20317	31	27	34	20	27	13	20	20	20	30	32	23	23	19	30	12	19	27	34	32	22	17	22	35	22	17	34	28	22	18	21	28	18	35	20	27	36	18	23	30	22	32	29	22	32	20	26	21	31
ASW_AFR_NA20318	37	26	28	19	27	28	26	22	18	23	31	23	29	26	33	13	17	28	34	31	23	33	30	35	34	30	28	26	26	21	27	27	28	37	20	23	26	27	29	35	21	36	25	22	26	28	26	23	27
ASW_AFR_NA20320	35	34	34	30	31	31	33	33	32	36	33	44	31	41	29	28	45	39	31	37	30	30	41	41	29	27	37	34	30	35	37	32	33	27	19	44	38	25	32	27	27	30	46	28	29	28	27	29	36
ASW_AFR_NA20339	47	32	44	36	46	35	35	35	37	34	38	39	27	43	26	26	34	39	28	32	44	40	34	39	32	42	23	31	33	30	28	33	41	38	33	38	23	35	25	33	33	35	31	34	34	37	27	28	37
ASW_AFR_NA20340	28	33	31	34	42	33	33	38	23	26	28	30	32	42	31	27	18	33	23	21	36	19	31	33	37	41	30	31	41	41	35	41	32	30	27	32	31	26	35	32	41	34	30	26	37	31	33	27	30
ASW_AFR_NA20342	32	30	20	26	25	22	25	27	25	23	22	17	20	13	17	16	18	31	20	21	20	19	23	21	21	26	14	17	24	21	26	22	28	23	18	17	21	21	15	18	25	31	27	25	15	29	25	21	21
ASW_AFR_NA20346	33	34	37	28	31	26	36	35	24	23	40	26	31	31	37	20	35	33	25	34	30	27	32	38	38	33	23	35	45	24	24	31	36	32	19	36	21	34	30	25	27	20	35	36	25	37	25	45	25
ASW_AFR_NA20348	27	26	31	33	36	38	38	39	25	35	33	36	29	29	28	13	30	33	31	26	31	35	22	38	48	34	31	31	34	20	34	36	22	28	36	31	33	35	29	36	37	26	25	29	29	31	25	22	48
ASW_AFR_NA20351	33	24	28	39	20	24	19	28	26	18	16	32	31	37	31	13	25	24	34	33	25	31	24	29	35	30	32	21	31	24	41	17	30	27	30	35	24	20	22	29	21	29	25	26	37	25	23	29	22
ASW_AFR_NA20355	36	26	28	35	26	35	28	34	34	30	24	25	40	34	27	12	25	24	28	36	42	36	29	26	36	27	31	24	28	21	35	31	30	28	29	30	35	21	28	29	24	36	25	35	33	31	25	35	33
ASW_AFR_NA20356	43	26	35	37	38	38	30	36	37	30	29	30	35	41	34	17	38	37	40	35	29	36	31	38	33	22	27	37	28	28	28	40	37	28	31	30	24	33	30	35	48	29	33	36	38	36	32	40	47
ASW_AFR_NA20357	42	44	33	34	25	34	36	37	36	35	40	32	32	33	29	25	33	37	29	38	44	35	27	40	37	40	30	32	28	34	36	31	37	31	26	41	31	31	39	37	36	45	40	32	29	33	31	34	42
ASW_AFR_NA20362	31	34	24	25	46	22	31	31	27	28	36	27	27	22	28	21	24	31	27	24	34	38	31	35	28	27	32	36	29	24	25	33	19	17	26	27	38	20	31	24	26	32	29	26	20	32	29	33	28
ASW_AFR_NA20412	45	29	36	41	30	31	30	23	27	19	26	25	30	38	29	15	18	18	25	29	35	23	23	34	31	37	29	32	45	29	31	27	26	37	24	26	20	25	29	26	38	23	30	26	31	32	28	33	24
Ban_AFR_LP6005441-DNA_B02	33	34	27	18	29	27	23	29	20	31	30	29	24	30	31	13	27	24	22	23	32	37	25	29	30	18	18	34	25	23	34	25	33	35	26	31	27	17	28	22	22	32	22	25	30	29	25	29	35
Ban_AFR_LP6005441-DNA_F01	47	28	36	51	37	32	42	42	31	32	40	38	38	46	35	22	43	29	34	34	32	54	37	35	48	28	37	35	33	37	32	36	31	43	44	44	32	30	36	38	32	33	25	32	40	29	26	34	38
Ban_AFR_LP6005443-DNA_A01	23	27	30	29	24	40	27	28	31	21	18	38	23	24	21	18	26	31	18	24	30	33	34	28	33	27	28	27	30	24	35	27	24	26	19	31	23	24	31	28	23	36	22	29	31	36	19	26	26
Ban_AFR_LP6005443-DNA_E02	53	41	37	41	44	44	36	28	42	31	34	36	36	33	32	26	37	36	37	36	34	39	43	34	39	32	27	46	47	36	38	36	43	30	37	23	27	36	42	39	39	46	36	43	36	43	30	42	41
Ban_AFR_LP6005443-DNA_F02	28	35	39	40	41	28	33	37	39	28	42	40	26	29	29	23	35	34	30	39	35	25	38	34	36	38	30	38	36	25	43	37	31	23	37	33	37	26	44	41	43	29	27	43	33	43	38	36	38
Ban_AFR_LP6005443-DNA_G02	38	31	31	34	45	39	43	25	24	22	34	21	47	35	33	20	36	39	33	25	37	40	29	42	51	40	26	42	32	30	34	33	43	22	37	42	32	33	43	32	40	41	39	31	37	37	45	44	43
Bia_AFR_LP6005441-DNA_G02	57	53	55	63	49	56	45	40	54	54	51	56	59	48	52	39	52	60	54	62	50	63	55	48	73	56	39	52	65	39	62	52	50	61	49	50	49	61	55	46	58	56	53	54	59	51	53	58	59
Bia_AFR_LP6005441-DNA_H02	54	47	59	46	62	54	69	60	59	40	47	57	48	52	45	35	66	61	46	55	50	68	46	69	62	54	50	54	53	40	50	47	53	49	42	62	46	49	47	55	63	43	44	47	43	53	42	53	61
Con_AFR_GS000035245-ASM	67	50	62	51	75	54	54	43	61	43	65	53	52	54	53	30	46	59	47	67	66	53	46	56	67	46	54	58	59	51	61	40	49	56	49	38	50	40	48	56	49	59	55	56	49	45	38	53	60
Con_AFR_GS000035246-ASM	65	48	56	59	58	53	57	51	59	49	56	46	56	52	54	35	40	51	48	53	67	59	51	69	60	52	45	56	56	48	50	50	53	55	35	42	48	41	55	41	50	48	49	63	53	50	45	56	65
Con_AFR_GS000035247-ASM	74	57	58	53	56	54	58	49	59	37	65	44	52	58	51	30	57	56	46	58	44	70	45	70	68	50	47	59	41	38	64	55	49	55	50	42	47	62	56	50	61	62	41	50	53	49	42	51	65
Din_AFR_LP6005443-DNA_B09	28	22	21	17	26	27	20	23	18	26	18	22	13	27	23	19	24	27	22	35	24	19	23	26	21	17	20	27	25	17	26	20	17	20	25	28	17	23	21	23	22	25	23	15	28	28	27	22	23
Din_AFR_LP6005443-DNA_H08	39	23	33	30	23	23	27	22	27	22	21	20	20	33	17	12	31	25	24	28	28	28	21	29	23	17	22	28	27	20	26	21	27	24	20	27	16	24	20	22	23	28	22	26	19	21	25	29	28
Din_AFR_SS6004480	34	32	26	19	35	26	28	22	23	21	15	29	20	28	18	20	15	31	26	27	22	22	19	26	22	18	25	25	24	24	24	18	25	16	25	24	21	33	26	33	29	26	28	27	35	33	29	23	27
Esa_AFR_LP6005442-DNA_A10	40	31	32	31	36	38	31	42	26	34	31	37	38	28	30	21	31	34	38	26	35	47	26	34	39	39	33	43	36	28	39	32	31	31	26	42	31	30	28	44	36	45	47	36	36	29	30	29	30
Esa_AFR_LP6005442-DNA_B10	44	21	29	36	36	26	38	35	33	38	36	34	42	27	33	22	27	36	30	41	36	32	34	40	30	40	45	37	34	22	32	32	36	34	16	28	37	38	34	43	36	36	26	39	41	33	42	35	45
ESN_AFR_HG02922	41	35	44	26	39	34	33	30	39	35	37	35	30	40	28	17	31	37	35	28	42	40	36	29	43	39	44	34	37	30	42	32	37	35	29	36	22	22	33	27	27	32	33	37	40	39	29	40	32
ESN_AFR_HG02923	43	39	34	38	33	43	42	31	44	35	33	42	34	38	37	20	28	34	33	37	31	43	33	39	37	39	29	36	41	34	41	40	44	36	30	40	41	33	35	36	41	44	45	40	41	43	32	34	45
ESN_AFR_HG02938	47	33	40	39	47	38	29	33	25	37	46	33	36	32	35	23	35	50	41	34	53	47	27	41	39	33	48	35	36	30	33	35	42	34	32	45	30	31	38	29	42	47	32	30	31	45	40	29	48
ESN_AFR_HG02941	42	40	35	32	34	36	31	37	39	35	19	36	36	30	28	22	37	34	38	33	35	30	35	39	36	39	35	28	40	36	40	44	34	38	38	33	38	37	27	42	32	28	35	40	41	41	32	40	40
ESN_AFR_HG02943	48	22	30	37	40	26	39	41	31	45	40	33	43	30	32	24	27	36	32	39	38	34	36	43	32	39	47	40	40	23	36	32	37	37	16	33	37	42	40	43	38	41	30	41	42	33	43	36	45
ESN_AFR_HG02944	43	36	36	42	30	30	36	36	40	38	29	34	33	39	36	17	26	43	33	36	33	36	38	36	37	34	36	40	36	34	46	39	40	34	35	37	35	33	37	39	49	35	38	41	37	41	40	41	43
ESN_AFR_HG02946	40	32	40	36	44	41	30	39	37	37	40	39	39	47	34	25	28	30	37	34	43	47	33	40	36	45	35	43	25	35	34	32	42	31	33	39	35	33	33	31	39	43	39	35	38	36	35	33	29
ESN_AFR_HG02947	37	33	41	38	46	43	41	42	33	34	37	38	38	39	39	21	33	35	40	38	43	41	39	38	31	56	40	38	41	30	34	37	43	43	40	29	31	54	43	39	44	39	37	40	48	38	44	37	35
ESN_AFR_HG02952	50	30	33	50	40	31	29	32	28	36	37	50	30	33	32	22	32	42	33	32	34	39	29	28	34	31	40	34	35	28	40	45	28	30	28	34	36	31	40	43	34	45	43	32	46	34	34	31	43
ESN_AFR_HG02953	40	30	38	42	37	45	40	37	36	37	28	30	31	29	39	18	36	26	24	28	39	50	32	45	43	29	26	38	41	36	40	27	50	40	26	40	38	32	35	30	38	24	28	50	42	35	30	41	38
ESN_AFR_HG02968	42	36	42	27	36	36	34	34	37	29	43	47	39	48	34	20	36	35	37	37	37	46	30	48	39	44	41	48	48	31	33	46	28	35	29	41	36	37	36	43	27	34	40	39	46	40	37	41	40
ESN_AFR_HG02970	35	31	30	38	41	32	39	41	35	24	35	43	33	27	36	29	30	31	34	40	27	36	29	37	35	32	26	36	40	21	35	38	36	31	28	48	34	31	46	37	32	28	41	29	35	38	34	33	38
ESN_AFR_HG02971	41	36	33	43	27	38	27	31	39	42	20	52	43	37	37	27	46	36	25	33	43	35	29	47	38	42	41	35	52	31	43	28	37	36	31	38	37	30	32	36	34	36	33	32	38	37	26	38	43
ESN_AFR_HG02973	37	36	38	47	40	38	41	35	26	35	48	44	38	31	33	32	31	30	48	42	41	53	40	46	48	44	27	40	31	37	41	30	41	31	32	36	29	28	33	35	47	31	48	33	40	36	35	43	43
ESN_AFR_HG02974	50	26	46	24	31	36	41	40	40	37	41	37	46	37	29	27	28	39	29	36	38	43	31	41	32	41	35	44	37	30	41	34	37	36	30	34	29	35	35	38	40	33	38	27	47	35	21	39	35
ESN_AFR_HG02976	35	44	45	34	43	35	28	41	35	34	30	52	31	34	26	17	28	38	39	35	37	45	34	41	22	30	29	43	33	26	47	35	49	38	36	30	28	32	37	58	40	35	34	33	54	35	31	39	30
ESN_AFR_HG02977	37	44	34	29	40	32	37	40	39	30	24	39	32	45	33	26	29	31	31	28	36	34	36	40	46	40	29	38	40	26	38	37	41	26	40	36	22	30	30	33	38	40	38	29	56	50	26	42	33
ESN_AFR_HG02979	45	40	44	50	37	39	37	46	46	36	57	40	36	37	37	21	33	35	47	30	39	37	44	38	54	46	37	36	52	44	41	44	31	34	34	45	42	30	32	44	46	29	41	38	39	39	30	46	50
ESN_AFR_HG02981	43	58	43	35	37	49	35	32	35	32	28	36	24	32	28	23	34	29	41	29	28	42	34	46	38	40	42	40	44	26	34	37	38	40	43	42	40	31	28	37	44	34	44	37	44	35	41	45	42
ESN_AFR_HG03099	36	29	42	29	31	32	38	32	34	24	28	38	26	38	34	19	32	33	35	26	33	38	30	29	56	33	44	34	39	33	40	14	36	25	20	33	28	34	33	30	37	35	24	30	33	36	26	33	44
ESN_AFR_HG03100	44	31	34	34	38	40	34	46	27	35	34	40	38	29	31	21	37	35	37	26	38	49	31	34	39	41	29	43	40	29	41	33	33	34	27	44	31	30	31	46	36	50	48	37	38	31	34	31	33
ESN_AFR_HG03103	37	32	37	34	47	36	32	28	44	31	27	40	30	30	37	21	28	32	32	26	27	32	37	34	48	31	24	34	38	35	40	32	47	40	27	31	33	45	33	25	37	40	51	30	27	49	31	45	35
ESN_AFR_HG03105	32	35	48	34	33	32	35	38	24	26	35	31	40	33	44	31	29	46	41	40	35	29	32	42	26	26	44	46	42	31	30	34	29	40	37	44	24	34	38	32	35	36	35	27	37	40	36	33	34
ESN_AFR_HG03108	40	29	47	33	37	33	35	31	34	23	48	34	28	42	34	27	30	42	33	38	40	45	35	51	38	41	40	32	36	31	44	25	35	31	27	35	32	30	41	34	36	28	44	37	42	34	34	42	53
ESN_AFR_HG03109	37	24	28	36	44	43	32	36	30	37	30	42	27	37	45	15	38	44	29	33	31	43	26	42	49	40	33	32	37	36	51	30	41	33	32	41	36	37	43	37	32	40	56	38	33	44	38	43	39
ESN_AFR_HG03111	34	47	44	40	43	33	33	33	43	34	29	48	37	41	43	23	32	28	34	40	35	57	43	45	44	37	39	35	45	33	42	44	32	39	25	49	34	36	38	32	37	35	35	43	39	38	33	43	41
ESN_AFR_HG03112	32	28	34	47	45	39	33	27	29	36	37	32	40	34	35	25	44	32	43	33	33	40	29	30	30	34	29	33	38	27	36	31	37	28	30	37	31	38	29	31	48	41	47	45	41	36	32	36	46
ESN_AFR_HG03114	41	32	26	35	48	29	37	51	36	42	34	50	25	41	34	30	26	36	32	34	27	38	35	40	31	45	39	36	43	38	32	36	33	46	28	41	28	30	28	34	34	41	38	30	37	45	37	39	43
ESN_AFR_HG03115	44	30	33	38	45	32	34	32	34	29	34	47	33	31	36	14	31	29	36	35	37	30	35	38	48	33	30	39	35	28	40	39	42	38	30	44	31	32	37	38	30	33	42	34	36	39	47	43	39
ESN_AFR_HG03117	46	32	55	29	52	40	29	35	32	28	35	40	40	39	36	18	41	39	40	26	33	44	33	40	29	33	42	40	49	30	39	23	46	39	34	39	39	32	33	36	41	33	31	25	35	26	29	40	46
ESN_AFR_HG03118	41	39	36	30	36	29	32	23	46	41	40	35	42	40	36	14	29	28	36	31	40	34	28	44	40	39	27	26	48	38	40	25	29	36	23	48	32	30	34	37	40	32	41	39	42	32	27	39	28
ESN_AFR_HG03120	36	32	42	30	39	31	40	36	39	43	32	40	34	40	36	21	36	42	29	39	28	41	36	46	27	34	45	31	41	26	39	34	32	35	34	45	40	23	36	35	32	39	50	41	45	51	34	36	38
ESN_AFR_HG03121	43	33	33	32	34	31	36	38	41	38	27	33	33	33	30	25	40	42	41	34	24	42	39	36	33	33	36	42	38	30	39	31	27	30	26	33	26	32	39	41	46	31	43	29	42	30	41	49	38
ESN_AFR_HG03123	35	43	32	32	38	38	39	33	26	29	36	33	35	41	46	16	29	26	36	34	41	49	48	38	56	39	25	32	33	35	23	43	55	50	32	46	31	42	26	35	34	34	32	45	38	30	31	41	47
ESN_AFR_HG03124	41	38	34	33	43	39	39	37	39	24	42	34	37	41	29	17	32	45	39	30	38	32	38	33	42	32	29	41	33	37	34	35	33	38	32	40	35	31	43	34	31	40	46	40	31	37	32	45	39
ESN_AFR_HG03126	37	36	39	47	38	41	35	28	32	25	33	41	25	47	30	21	28	46	37	31	33	50	23	44	44	32	31	40	46	38	36	36	37	36	33	43	34	31	45	36	33	36	38	45	26	34	30	34	42
ESN_AFR_HG03127	41	42	27	44	39	40	36	41	33	25	43	44	33	33	35	26	30	38	32	42	28	32	33	36	35	51	35	43	27	38	35	28	36	45	24	49	33	30	36	38	42	39	33	29	40	46	30	38	34
ESN_AFR_HG03129	29	35	37	29	40	38	34	31	26	35	43	35	30	36	34	18	33	32	31	32	45	37	30	38	39	35	40	38	44	40	38	40	37	38	26	45	30	30	35	38	37	31	45	33	40	41	31	32	51
ESN_AFR_HG03130	36	27	38	35	35	35	50	38	36	42	31	44	35	33	30	14	28	38	37	23	28	45	36	44	35	45	36	41	44	35	27	36	42	34	32	27	34	29	40	37	41	34	34	24	40	48	34	49	30
ESN_AFR_HG03132	38	27	42	30	46	40	39	42	27	29	31	55	39	32	38	16	30	40	31	30	41	36	41	37	43	34	35	29	42	32	40	39	34	44	31	30	26	26	35	35	43	46	28	46	37	39	23	39	35
ESN_AFR_HG03133	33	31	43	44	35	37	45	26	30	29	32	34	35	31	32	27	33	33	37	27	38	33	38	32	46	32	32	37	39	41	30	27	41	34	22	33	33	22	29	37	35	30	44	37	42	45	41	42	39
ESN_AFR_HG03135	39	36	44	40	37	38	40	33	26	27	38	39	29	31	27	24	33	47	37	46	41	30	43	36	41	33	33	34	47	28	29	32	42	34	35	40	38	37	39	28	30	35	39	34	41	51	34	36	44
ESN_AFR_HG03136	37	32	34	35	32	45	31	37	24	22	22	28	43	47	24	18	30	28	35	30	37	41	31	50	29	33	31	44	49	29	41	39	38	48	29	37	31	34	29	40	38	36	31	33	34	40	26	44	29
ESN_AFR_HG03139	34	36	32	41	45	35	29	39	39	32	29	33	30	32	37	15	34	39	37	30	31	40	41	42	43	39	41	33	37	32	38	40	41	37	29	34	24	39	33	28	31	48	37	32	42	45	39	32	42
ESN_AFR_HG03157	51	38	38	39	37	41	29	41	28	34	40	25	38	32	39	21	33	30	26	41	41	33	33	36	39	46	44	32	33	41	45	35	35	33	35	34	44	39	32	42	40	33	45	34	31	38	33	34	39
ESN_AFR_HG03159	45	32	39	34	40	45	32	37	41	37	32	36	29	32	32	25	30	45	33	41	42	37	27	36	41	41	35	34	52	30	32	24	37	28	31	33	34	23	38	28	33	42	46	33	41	30	43	39	43
ESN_AFR_HG03160	40	33	38	36	37	40	33	26	33	36	38	36	41	32	33	24	35	37	27	30	44	44	32	39	43	30	39	41	36	35	35	43	31	36	35	26	32	32	37	41	46	32	34	41	24	43	30	45	35
ESN_AFR_HG03162	39	34	32	38	35	40	33	32	30	27	33	38	33	27	34	18	37	39	25	31	29	33	33	35	34	47	21	37	36	36	37	26	42	37	37	37	29	35	25	29	30	42	33	35	29	27	41	36	40
ESN_AFR_HG03163	44	36	35	38	38	30	31	31	39	23	32	35	35	41	24	26	39	41	41	34	27	36	35	42	38	31	25	35	28	26	33	31	44	44	34	48	27	34	43	42	36	41	41	34	31	47	29	29	45
ESN_AFR_HG03166	39	30	33	26	40	25	32	37	39	35	46	39	40	27	31	23	45	36	32	34	33	32	36	34	34	39	38	44	38	37	35	29	40	29	29	40	27	26	34	34	29	47	43	36	29	35	28	37	46
ESN_AFR_HG03168	43	40	41	27	35	46	32	38	42	35	43	45	34	36	42	17	30	40	35	39	32	44	34	34	33	50	38	36	35	35	52	26	39	29	35	38	32	31	29	37	41	36	44	26	39	43	37	41	24
ESN_AFR_HG03169	39	35	35	34	48	44	29	40	43	42	40	41	27	43	33	23	33	44	31	37	44	37	29	44	32	38	27	23	38	35	29	28	27	26	27	37	34	28	38	36	39	45	46	48	34	36	40	30	54
ESN_AFR_HG03172	37	31	28	34	49	30	37	31	35	30	30	29	38	41	27	20	26	37	31	33	38	42	30	38	42	28	40	32	40	26	40	27	43	32	31	40	33	33	29	35	47	44	40	33	36	32	33	40	36
ESN_AFR_HG03175	46	36	38	31	45	38	35	34	33	35	33	41	37	26	38	19	28	32	37	28	46	42	41	39	29	24	41	36	34	40	34	39	30	43	27	39	33	36	36	31	42	34	47	29	35	35	33	39	52
ESN_AFR_HG03189	43	34	38	31	52	37	31	50	32	39	39	38	27	31	48	25	34	26	32	42	40	44	40	39	52	36	31	39	46	24	33	38	36	29	26	45	26	29	49	33	42	34	34	40	31	39	39	42	29
ESN_AFR_HG03190	46	35	40	35	43	36	28	42	38	37	33	34	23	39	29	19	39	41	32	36	36	36	33	32	53	38	39	31	44	26	41	37	36	39	41	26	32	28	37	32	39	26	38	32	32	34	36	35	44
ESN_AFR_HG03193	45	43	26	37	33	35	33	43	41	43	34	47	31	29	35	26	26	29	26	33	36	37	35	42	43	36	30	48	42	29	44	37	36	38	26	32	32	29	33	35	38	31	42	40	49	39	32	31	42
ESN_AFR_HG03195	34	34	37	42	41	38	37	36	46	31	36	46	34	39	25	28	36	36	33	44	33	47	33	47	42	34	46	33	43	31	34	37	43	31	32	32	33	52	37	44	41	32	40	26	39	36	36	38	44
ESN_AFR_HG03196	45	35	37	39	49	41	33	42	29	35	41	32	40	44	40	15	27	48	34	37	32	45	23	37	43	34	29	28	35	36	34	29	27	27	31	36	39	46	20	30	39	39	39	37	41	30	36	33	46
ESN_AFR_HG03198	41	35	38	42	48	38	44	41	29	31	32	36	29	16	38	21	42	44	32	37	40	41	36	39	43	28	37	36	31	34	41	31	36	36	29	41	26	32	34	39	42	35	34	33	38	42	33	37	30
ESN_AFR_HG03199	45	39	39	39	33	42	32	34	28	31	32	41	41	37	32	18	40	33	35	38	32	39	41	35	40	30	24	36	34	29	26	30	38	31	27	43	34	27	26	20	40	43	37	38	39	39	35	41	32
ESN_AFR_HG03202	57	34	30	47	34	35	38	37	46	32	38	44	41	41	29	24	38	40	46	31	49	33	45	33	47	30	35	45	52	29	45	37	39	46	36	37	49	28	41	34	38	30	36	36	38	50	34	39	38
ESN_AFR_HG03265	45	29	42	36	35	29	35	32	40	28	31	32	36	32	35	23	38	40	30	36	34	41	43	37	38	48	37	41	38	30	33	37	36	50	28	34	37	37	29	37	31	33	42	44	38	35	40	35	49
ESN_AFR_HG03267	32	32	34	40	49	39	34	20	35	31	33	43	36	36	25	20	28	32	35	52	34	39	41	42	39	44	41	36	43	29	34	29	36	46	27	32	28	26	36	36	38	33	30	39	39	39	24	53	46
ESN_AFR_HG03270	44	22	50	40	55	36	38	37	46	46	28	38	45	37	39	20	33	32	38	33	43	39	43	30	38	35	29	36	29	37	35	21	35	44	29	41	31	29	35	39	43	31	47	30	36	38	31	30	44
ESN_AFR_HG03279	42	28	39	41	38	35	38	42	40	46	35	39	37	43	36	20	34	51	39	43	51	35	28	35	38	36	24	39	42	42	40	32	44	41	33	35	42	26	27	38	41	35	32	31	39	45	24	34	39
ESN_AFR_HG03280	51	35	33	30	37	29	46	33	46	42	34	52	37	27	31	19	30	43	28	28	34	40	38	36	34	39	43	32	30	31	29	31	29	38	27	38	33	33	40	27	32	42	38	39	40	33	33	42	32
ESN_AFR_HG03291	40	33	34	30	31	37	42	45	31	25	35	42	36	45	49	22	32	25	30	29	42	37	30	31	45	47	22	32	43	20	28	41	35	33	28	41	29	23	31	34	32	35	39	37	29	43	37	40	41
ESN_AFR_HG03294	47	27	29	25	46	44	33	30	39	28	29	38	32	30	45	27	31	32	39	32	35	37	22	39	41	32	25	37	39	27	34	23	34	35	24	29	32	25	30	41	34	53	25	41	37	31	29	31	55
ESN_AFR_HG03295	44	36	35	30	42	41	43	44	37	37	29	32	39	30	40	16	30	39	33	32	28	41	40	38	39	31	34	48	41	21	40	34	35	40	23	50	27	38	27	43	33	37	51	38	36	36	29	36	30
ESN_AFR_HG03297	37	35	38	36	33	30	31	37	29	26	35	29	22	33	37	21	35	31	33	42	21	39	34	33	39	32	40	41	36	33	34	32	33	38	31	50	35	34	25	32	40	30	29	38	32	41	31	27	32
ESN_AFR_HG03298	48	41	43	45	38	38	33	34	43	33	34	31	33	21	26	34	26	41	39	39	40	55	43	39	53	31	37	45	39	35	28	28	36	39	27	32	29	33	36	40	35	41	31	34	30	50	29	34	42
ESN_AFR_HG03300	36	25	35	39	35	24	35	27	32	38	46	37	37	41	32	21	37	36	28	34	27	38	33	40	33	36	29	34	38	29	30	33	35	31	20	41	23	30	33	31	38	38	29	28	45	41	27	42	32
ESN_AFR_HG03303	42	30	34	34	54	29	36	34	31	31	38	50	38	33	31	13	42	41	36	32	31	43	25	38	32	36	35	23	35	41	46	29	43	47	45	36	31	24	35	32	47	32	34	38	40	40	28	47	39
ESN_AFR_HG03304	36	33	36	40	28	41	39	21	26	29	33	31	32	35	35	16	34	24	31	28	37	43	24	40	37	28	19	37	37	34	34	34	44	43	30	40	40	30	33	40	39	39	31	30	34	28	23	30	42
ESN_AFR_HG03311	43	26	30	20	36	43	43	26	39	34	33	40	33	29	20	18	35	32	33	27	43	39	28	43	26	37	41	35	34	27	26	43	35	34	25	45	26	32	33	27	33	40	36	33	28	37	34	36	42
ESN_AFR_HG03313	33	36	41	30	32	29	37	41	26	28	44	30	27	36	29	24	33	36	43	26	40	31	27	41	41	38	29	34	36	24	32	33	48	36	35	29	38	30	29	25	39	31	43	31	39	38	18	39	47
ESN_AFR_HG03342	35	40	44	36	38	33	42	35	35	34	34	39	31	34	30	20	31	32	39	41	38	19	47	40	32	31	38	32	44	33	33	26	46	41	31	47	27	30	39	32	35	35	36	27	47	36	39	35	32
ESN_AFR_HG03351	40	23	39	44	30	43	33	39	24	38	38	36	33	29	31	16	43	35	35	33	33	34	29	44	51	35	36	44	42	39	33	42	32	22	34	33	32	39	36	36	38	37	32	32	54	33	27	33	39
ESN_AFR_HG03354	44	30	30	35	33	22	41	22	28	35	35	37	37	35	37	16	36	41	39	31	37	51	36	43	49	31	33	30	32	31	20	32	39	39	37	33	34	23	33	27	33	35	31	34	37	35	30	32	32
ESN_AFR_HG03363	41	22	41	31	54	32	35	35	26	35	33	27	29	32	34	17	35	38	41	39	40	33	41	32	38	40	29	24	38	29	34	27	21	37	26	42	38	31	36	36	41	30	44	34	35	36	29	41	37
ESN_AFR_HG03367	47	28	41	25	36	29	36	32	39	32	47	35	32	30	22	15	39	28	44	27	39	35	37	41	40	27	41	38	37	28	44	31	40	32	33	53	27	28	28	30	38	39	39	25	40	31	36	36	48
ESN_AFR_HG03369	48	37	42	36	35	44	35	35	34	41	35	39	36	49	30	20	32	46	39	36	39	53	39	38	36	40	38	36	33	36	39	31	35	34	29	40	32	38	34	45	42	41	38	34	50	39	34	37	46
ESN_AFR_HG03370	37	27	41	35	42	34	42	37	40	44	36	30	29	42	31	29	35	30	42	29	40	38	47	50	42	37	34	34	39	35	44	30	40	46	30	34	30	22	38	35	44	40	40	29	40	41	42	38	47
ESN_AFR_HG03499	37	30	37	38	51	34	37	36	29	33	39	41	31	33	36	16	30	38	30	42	27	43	31	34	46	33	38	40	34	38	34	32	40	28	35	40	29	27	36	43	29	45	44	29	33	45	33	38	39
ESN_AFR_HG03511	32	39	31	32	35	27	36	45	36	33	33	35	35	35	30	29	30	29	33	31	30	50	34	34	24	37	30	37	34	31	35	34	30	40	34	34	34	37	40	44	34	39	38	40	39	44	31	19	53
ESN_AFR_HG03514	39	36	44	32	43	35	35	40	36	34	51	36	32	37	35	26	30	32	28	36	38	32	23	46	22	45	24	33	46	29	32	36	34	44	30	34	29	33	44	37	38	39	39	41	38	38	38	32	39
ESN_AFR_HG03515	32	31	40	24	44	38	44	54	41	32	48	39	28	30	31	21	37	45	35	31	32	42	33	32	34	31	40	42	45	24	43	34	39	44	35	33	31	25	32	32	39	34	31	29	40	41	33	26	36
ESN_AFR_HG03517	42	26	41	37	36	37	35	35	35	32	37	41	40	39	32	24	32	31	38	39	38	41	39	31	42	39	33	30	36	32	35	32	39	38	26	39	40	27	29	29	39	37	38	35	46	32	42	42	45
ESN_AFR_HG03518	38	40	46	42	40	32	39	38	51	35	41	37	31	36	30	25	30	41	29	37	24	45	37	35	34	35	32	39	36	28	38	42	29	24	25	32	31	32	32	37	30	47	33	36	30	41	40	48	39
ESN_AFR_HG03520	34	30	45	43	34	46	34	31	33	28	37	44	23	49	36	24	35	34	32	41	35	43	48	40	37	44	35	46	42	39	33	28	42	34	31	34	34	39	31	28	36	40	40	22	36	48	26	27	41
ESN_AFR_HG03521	32	31	45	36	40	39	42	35	37	39	41	40	27	33	26	18	36	35	33	38	38	53	33	34	42	35	35	35	48	31	42	24	32	46	28	45	38	28	27	35	34	38	38	41	38	46	33	36	42
Gam_AFR_LP6005442-DNA_G10	35	32	27	32	31	37	24	26	12	26	24	38	32	27	31	19	21	37	29	31	32	38	24	27	25	22	18	26	27	23	28	28	29	23	15	18	19	27	25	32	20	22	23	24	30	32	28	27	24
Gam_AFR_LP6005442-DNA_H10	26	24	25	18	26	24	29	14	28	20	23	29	18	38	20	17	21	22	26	20	25	26	20	22	19	20	16	23	36	24	28	17	24	23	19	28	26	21	19	22	19	23	23	23	22	27	19	22	16
GWD_AFR_HG02461	38	18	24	25	24	29	19	21	22	18	28	27	28	34	24	14	15	23	27	22	23	16	28	21	22	26	26	22	24	25	28	17	29	18	18	21	17	28	27	23	25	24	27	21	28	23	23	25	29
GWD_AFR_HG02462	20	21	19	29	26	22	31	28	23	26	20	31	19	26	26	7	19	26	24	30	23	23	27	23	28	20	26	19	33	18	24	15	24	14	16	19	12	17	22	16	17	22	28	18	34	27	24	37	23
GWD_AFR_HG02464	35	34	25	34	34	37	27	26	13	27	26	36	34	30	34	23	22	41	29	38	35	41	23	29	27	21	18	27	30	24	29	30	33	22	17	19	22	30	28	29	22	23	24	28	32	32	31	28	26
GWD_AFR_HG02465	39	34	26	27	24	29	29	26	32	26	27	23	32	42	23	13	28	34	23	32	23	33	29	35	22	34	25	39	25	25	28	23	28	25	33	27	25	23	26	27	15	31	36	22	30	27	24	21	27
GWD_AFR_HG02561	20	17	30	34	27	21	20	25	30	24	34	23	18	27	18	11	16	20	23	29	31	21	22	34	25	24	25	22	33	25	26	19	28	23	37	19	20	31	21	24	21	26	20	41	21	32	21	31	24
GWD_AFR_HG02562	29	25	35	32	36	29	29	21	26	26	27	24	21	34	24	13	28	36	23	27	15	25	23	34	20	27	26	32	34	21	24	29	24	29	41	31	27	24	31	25	26	26	22	15	26	27	30	31	30
GWD_AFR_HG02568	24	21	24	20	29	22	22	18	32	26	29	24	21	30	27	11	22	29	26	17	29	25	26	21	18	26	32	28	26	13	21	21	20	24	20	22	19	26	27	24	18	19	26	29	20	27	19	23	33
GWD_AFR_HG02570	32	27	30	28	34	31	27	24	22	28	21	34	29	27	22	13	27	24	24	26	29	28	22	29	26	28	17	22	33	24	18	29	22	35	29	27	14	22	25	27	19	24	33	32	30	24	21	36	22
GWD_AFR_HG02571	27	16	26	30	33	35	26	26	19	20	23	24	31	41	22	14	16	28	25	26	18	21	24	28	19	25	24	29	25	24	24	26	27	30	22	26	26	22	34	23	26	32	22	24	27	38	26	25	22
GWD_AFR_HG02573	25	22	30	21	34	26	19	21	27	30	27	25	24	33	20	15	26	25	26	26	28	20	18	29	31	23	22	19	27	27	34	25	25	21	26	31	23	25	31	26	34	27	17	30	23	23	15	29	33
GWD_AFR_HG02574	28	27	28	21	25	26	32	15	30	21	25	34	19	38	21	17	28	24	29	21	28	31	20	23	21	25	19	26	39	26	31	21	26	25	20	31	31	22	21	25	19	25	26	26	22	29	19	23	19
GWD_AFR_HG02582	34	23	23	28	26	29	21	19	21	26	23	29	28	31	28	13	25	20	23	22	25	24	23	27	30	30	24	19	30	23	33	24	25	36	26	20	18	21	17	20	20	23	19	24	28	19	19	27	17
GWD_AFR_HG02583	23	22	31	23	29	33	28	26	32	23	26	17	22	30	17	18	25	23	13	22	28	27	26	32	30	30	23	28	28	19	38	20	21	22	21	34	23	18	27	29	22	30	15	25	21	21	13	25	39
GWD_AFR_HG02585	25	25	25	26	29	28	26	28	21	16	23	23	26	28	19	10	25	32	19	24	21	19	20	23	22	29	33	24	33	26	32	18	31	34	25	18	23	15	26	25	20	27	24	23	21	29	25	26	33
GWD_AFR_HG02586	26	20	33	33	24	19	35	19	25	15	19	27	24	18	26	18	22	29	22	22	22	22	28	26	31	25	29	22	33	27	26	22	16	24	18	25	19	15	18	17	16	24	31	26	22	26	22	33	35
GWD_AFR_HG02588	31	25	26	21	33	29	28	31	20	30	37	27	21	22	25	16	22	21	25	21	32	27	24	29	32	34	22	25	24	14	30	21	31	22	18	31	18	21	18	22	27	25	32	21	20	31	21	22	23
GWD_AFR_HG02589	20	21	36	28	26	28	19	16	29	26	23	26	18	27	23	12	26	20	21	33	18	20	18	31	21	29	23	30	26	13	17	27	25	23	23	14	21	20	32	17	23	22	20	31	16	21	22	26	21
GWD_AFR_HG02594	25	27	29	25	21	23	24	23	33	20	22	19	26	31	25	18	18	23	20	14	21	31	23	21	31	23	19	26	28	18	23	24	27	22	23	29	24	28	23	20	20	29	17	20	17	25	19	28	23
GWD_AFR_HG02595	30	23	36	18	28	28	22	23	24	22	26	32	23	24	23	20	20	35	25	31	19	23	21	31	22	28	29	30	31	16	34	18	31	25	21	24	28	21	30	23	11	15	26	22	25	24	13	33	20
GWD_AFR_HG02611	23	23	28	17	35	21	24	30	22	15	21	23	27	29	20	15	20	25	27	30	30	25	26	28	22	21	19	24	33	12	19	19	26	25	22	24	23	16	20	23	21	27	18	27	21	25	23	26	25
GWD_AFR_HG02613	18	24	24	22	33	28	28	27	22	17	22	38	26	18	28	12	20	22	18	36	24	18	23	32	33	29	23	27	31	32	25	21	31	29	24	23	24	17	29	24	21	19	29	26	13	27	17	28	23
GWD_AFR_HG02614	13	35	26	28	36	29	31	25	26	21	33	25	21	27	20	14	27	27	22	21	27	19	22	23	27	26	23	25	29	24	26	23	26	27	22	26	20	19	22	27	23	27	33	27	23	25	21	23	28
GWD_AFR_HG02620	32	22	26	25	34	27	30	22	32	25	28	18	29	29	20	17	20	30	25	19	26	30	27	33	20	31	24	34	33	25	30	27	20	24	25	29	28	26	29	29	19	31	28	13	26	33	23	29	26
GWD_AFR_HG02621	31	20	29	25	34	30	42	22	24	27	27	26	26	37	34	19	22	20	24	20	26	34	22	33	28	23	28	15	29	24	26	21	31	21	28	35	24	22	27	22	31	19	21	27	28	21	24	35	27
GWD_AFR_HG02624	34	18	28	22	27	23	36	18	22	20	30	20	22	32	24	17	19	26	17	28	24	42	23	24	22	26	18	24	31	24	22	25	32	24	25	33	20	19	29	21	22	24	25	28	30	22	29	28	35
GWD_AFR_HG02628	23	32	22	23	36	31	40	34	18	33	23	33	31	32	13	13	26	33	34	28	33	26	24	33	31	36	29	26	26	26	40	36	29	34	40	19	28	24	31	26	29	28	28	23	29	19	25	30	28
GWD_AFR_HG02629	31	27	31	33	39	27	26	19	27	34	24	24	19	30	29	14	27	33	21	35	31	35	22	29	23	30	33	29	32	22	26	24	32	22	20	22	22	31	30	31	27	30	33	33	29	25	25	19	27
GWD_AFR_HG02634	23	19	30	20	38	17	21	27	29	19	24	36	23	24	31	12	22	27	18	24	20	25	17	19	19	21	28	26	38	25	20	25	32	21	21	28	12	21	27	21	25	19	22	26	29	27	27	28	22
GWD_AFR_HG02635	25	32	26	28	20	26	36	29	26	30	16	35	15	31	23	15	23	32	26	18	24	27	27	14	33	29	25	26	24	24	27	29	31	30	17	20	21	28	27	28	19	25	30	29	27	20	25	32	34
GWD_AFR_HG02642	25	23	36	23	31	27	33	26	24	16	14	23	23	22	24	16	28	19	26	18	30	29	23	26	23	22	27	21	29	20	23	15	18	23	28	39	21	20	20	25	21	22	35	21	21	29	21	25	21
GWD_AFR_HG02643	27	19	26	28	29	27	26	27	19	19	17	21	26	25	24	14	35	29	20	19	25	26	33	26	29	30	17	20	32	25	29	24	25	28	21	25	17	20	25	25	23	25	24	25	25	23	22	27	28
GWD_AFR_HG02645	27	18	38	22	25	19	31	23	25	18	34	30	17	22	25	16	16	28	30	15	19	27	25	27	33	28	24	19	30	16	22	28	27	22	22	18	26	25	23	19	23	22	31	21	27	26	23	22	26
GWD_AFR_HG02646	26	21	23	20	27	26	23	25	27	21	27	25	16	27	24	18	28	30	27	29	25	27	25	31	35	19	25	19	27	20	31	21	23	35	22	24	22	30	25	28	27	20	25	26	26	28	28	20	32
GWD_AFR_HG02667	29	15	23	30	20	19	19	22	22	21	25	26	25	28	22	10	28	26	25	27	28	21	12	23	26	20	25	21	17	16	28	29	26	23	21	28	22	18	21	23	14	24	17	25	20	14	25	26	20
GWD_AFR_HG02675	26	22	26	17	21	26	17	25	28	26	31	19	23	32	26	14	32	28	27	21	25	30	21	22	16	38	24	22	30	32	30	22	35	23	21	30	19	19	24	22	25	31	24	22	20	15	23	23	21
GWD_AFR_HG02676	31	25	27	21	24	27	31	20	24	18	20	27	18	28	17	12	23	31	19	23	26	23	23	17	35	25	23	22	27	23	25	20	19	25	23	19	20	21	23	26	28	26	20	20	17	28	19	30	27
GWD_AFR_HG02678	24	18	22	26	26	26	31	20	25	20	27	22	21	25	28	12	9	28	14	16	16	18	31	20	22	20	23	20	20	22	17	20	26	24	16	27	25	25	22	25	16	23	19	25	24	26	21	19	26
GWD_AFR_HG02679	21	21	24	32	22	29	32	23	21	27	26	31	21	26	23	14	28	34	21	17	27	28	23	39	32	27	20	20	32	21	27	23	25	25	19	29	25	14	22	26	26	24	26	24	29	24	24	23	21
GWD_AFR_HG02702	27	28	18	18	24	23	20	21	25	17	24	25	20	28	31	18	23	26	13	18	29	28	23	31	23	24	24	19	27	19	30	27	25	26	21	23	23	25	19	33	18	27	27	29	20	25	23	21	25
GWD_AFR_HG02703	30	19	27	18	33	26	20	18	21	26	24	22	23	29	26	14	17	25	22	21	27	24	22	26	26	25	18	24	30	24	26	23	18	19	30	20	26	14	23	26	15	24	22	20	28	29	20	27	25
GWD_AFR_HG02715	25	19	25	28	36	27	30	23	24	23	28	18	22	28	18	18	19	29	19	19	26	20	24	27	23	22	19	22	35	19	26	28	29	23	24	16	19	21	20	29	26	26	25	27	22	28	21	21	27
GWD_AFR_HG02716	25	25	25	23	20	31	25	24	27	16	28	24	23	32	23	13	23	28	21	19	26	24	35	24	34	28	17	27	26	25	24	24	21	28	24	23	17	28	24	14	26	23	22	18	30	24	23	27	28
GWD_AFR_HG02721	22	22	27	26	21	31	28	25	23	17	27	24	32	25	17	14	28	26	16	21	27	22	29	32	38	27	25	29	32	19	27	30	25	30	25	29	32	27	24	30	25	35	20	23	21	29	26	38	32
GWD_AFR_HG02722	27	29	24	20	33	34	27	36	25	24	29	40	22	37	26	16	19	25	26	32	29	31	27	31	27	28	38	22	29	32	29	26	28	34	29	26	37	26	26	22	25	29	28	31	23	24	21	29	26
GWD_AFR_HG02756	23	23	31	29	28	20	36	24	21	21	29	25	24	27	15	18	20	21	18	23	27	21	27	19	32	28	20	23	20	22	20	26	22	19	20	29	30	18	22	29	23	23	32	17	20	16	27	25	27
GWD_AFR_HG02757	28	21	26	26	26	21	22	20	24	20	26	24	19	24	17	6	17	30	13	21	23	21	26	31	22	25	18	17	25	17	18	27	21	26	20	29	18	27	16	27	29	21	21	24	25	20	22	27	28
GWD_AFR_HG02759	26	14	28	25	32	26	20	26	20	13	21	26	22	23	20	14	26	26	26	26	21	27	21	20	30	19	17	21	36	13	23	26	25	32	22	25	20	21	22	30	15	25	22	22	21	23	20	22	32
GWD_AFR_HG02760	29	26	20	15	33	25	23	29	29	29	24	25	20	28	23	12	27	26	26	32	24	21	23	22	35	36	27	32	23	24	32	32	28	26	19	18	21	23	16	33	15	22	22	21	25	20	33	36	30
GWD_AFR_HG02763	29	25	26	21	28	26	22	22	24	25	23	17	21	30	25	12	28	25	21	26	22	27	17	32	25	18	23	23	30	14	26	26	27	21	19	21	17	22	23	22	20	20	16	30	31	25	17	27	28
GWD_AFR_HG02768	25	26	26	26	29	20	26	31	27	27	28	20	27	23	23	18	31	38	17	35	23	23	15	27	34	25	32	26	35	33	31	32	36	38	25	17	24	19	23	26	34	23	29	22	33	21	18	30	33
GWD_AFR_HG02769	25	33	29	24	41	23	33	29	21	27	23	22	14	37	21	25	27	24	25	18	19	28	21	26	28	37	28	36	32	26	23	21	37	35	27	22	35	17	31	30	23	23	27	26	30	25	31	29	21
GWD_AFR_HG02771	33	22	22	27	33	25	26	22	28	27	22	30	18	40	35	14	30	28	30	24	33	32	33	29	20	31	29	30	34	28	30	23	34	28	19	32	23	22	25	32	38	34	27	38	23	36	28	33	32
GWD_AFR_HG02772	29	26	30	22	34	25	26	39	28	29	28	26	20	31	32	17	27	23	24	25	34	31	24	27	27	30	27	25	29	22	27	21	28	33	22	23	21	19	21	26	30	27	23	28	19	21	13	28	22
GWD_AFR_HG02798	24	21	16	25	23	16	24	34	21	23	29	23	20	23	26	15	17	27	14	13	17	25	28	33	32	22	17	25	32	25	20	23	21	26	20	26	14	26	37	29	24	31	29	25	19	25	29	24	31
GWD_AFR_HG02799	26	26	33	30	25	27	31	33	27	19	29	31	22	23	33	12	29	29	23	27	24	30	19	31	30	45	15	24	34	25	23	21	32	25	33	26	30	22	33	18	30	25	34	30	29	21	19	29	26
GWD_AFR_HG02804	23	14	29	28	27	30	39	28	25	18	26	29	25	24	17	11	32	45	21	27	26	34	32	37	31	27	29	21	27	25	22	23	37	23	25	22	14	25	25	31	19	27	26	33	24	26	32	27	33
GWD_AFR_HG02805	29	26	29	32	32	18	25	26	26	33	20	35	33	34	20	14	31	40	21	24	32	34	22	28	40	28	31	26	26	22	27	29	29	27	21	24	18	15	24	18	29	30	21	29	36	27	24	29	28
GWD_AFR_HG02807	28	22	25	23	26	22	32	24	27	20	13	17	21	23	27	14	20	22	24	26	25	22	27	23	24	35	23	23	30	27	18	22	22	26	21	30	29	22	29	23	18	23	25	27	20	21	9	20	25
GWD_AFR_HG02808	33	22	24	23	26	25	30	27	27	24	23	28	28	26	23	17	18	33	27	19	29	32	34	25	29	28	25	21	23	21	24	23	22	20	28	21	20	24	29	21	15	27	17	24	26	20	22	27	28
GWD_AFR_HG02810	37	31	34	17	18	29	25	27	19	21	23	31	20	26	16	22	21	31	25	20	21	18	12	20	24	23	25	27	26	16	22	21	33	16	12	22	25	17	21	19	22	19	19	26	18	23	20	19	23
GWD_AFR_HG02811	20	21	38	27	27	25	25	29	25	24	20	21	22	28	27	13	25	25	26	28	29	37	24	23	25	18	18	23	37	26	19	29	24	22	16	23	20	28	27	22	33	26	21	19	23	21	22	26	35
GWD_AFR_HG02813	19	13	31	18	25	25	26	24	22	25	27	23	19	26	22	17	22	22	19	19	22	30	23	34	25	25	21	25	24	18	28	23	28	25	16	21	23	20	20	23	18	18	17	21	29	35	27	26	25
GWD_AFR_HG02814	33	35	28	32	35	27	22	26	18	29	27	24	30	25	25	10	34	25	24	23	32	27	31	25	22	30	32	34	28	25	16	24	36	26	22	22	29	24	34	30	27	31	29	31	35	24	21	27	31
GWD_AFR_HG02816	23	21	31	22	31	30	21	30	30	27	31	23	15	27	21	14	32	25	20	28	20	37	18	32	34	17	28	25	39	21	27	26	23	16	29	27	18	25	24	27	22	16	20	28	25	32	29	29	28
GWD_AFR_HG02817	27	35	28	24	27	22	24	22	26	24	20	21	22	36	21	7	17	34	36	21	29	25	18	28	25	27	19	32	26	27	30	26	18	21	25	25	19	31	27	23	18	31	31	17	25	29	19	27	41
GWD_AFR_HG02819	22	29	29	22	37	30	29	24	17	22	32	27	16	32	29	16	28	25	25	34	39	35	29	29	32	25	25	28	25	20	24	21	23	27	23	25	22	31	26	26	22	16	33	21	19	28	29	24	32
GWD_AFR_HG02820	30	25	29	26	29	17	21	23	22	25	32	27	19	23	27	12	24	31	22	26	30	27	24	37	27	31	27	24	33	32	22	25	26	22	23	23	30	16	26	33	16	19	23	26	29	21	27	30	31
GWD_AFR_HG02836	24	19	25	21	38	23	17	21	18	25	27	21	25	23	24	15	24	34	21	18	18	22	28	27	30	26	23	25	25	18	27	23	28	28	22	27	17	16	22	33	23	20	23	25	27	26	18	25	23
GWD_AFR_HG02837	23	20	28	26	33	19	18	20	24	22	26	30	23	24	22	10	20	27	23	19	20	24	20	29	28	17	27	23	21	26	26	16	25	30	23	21	25	18	24	19	16	25	22	20	30	24	17	30	23
GWD_AFR_HG02839	29	22	31	24	27	21	24	28	31	10	26	17	21	23	22	15	16	22	20	20	25	26	23	20	29	30	14	22	33	14	27	23	23	27	14	22	19	19	32	23	23	15	24	30	23	19	29	25	22
GWD_AFR_HG02840	24	16	29	28	22	35	22	24	30	19	24	25	27	28	25	12	23	26	24	34	31	21	30	18	26	34	23	23	23	13	22	13	24	29	26	22	24	20	22	24	23	36	23	31	29	29	18	25	30
GWD_AFR_HG02851	31	28	39	29	23	29	34	25	29	30	28	27	28	28	22	17	32	31	28	25	33	25	25	34	37	26	26	29	30	24	31	25	35	27	23	28	17	13	26	30	21	34	23	23	22	34	34	28	33
GWD_AFR_HG02852	32	22	28	22	30	24	24	23	24	32	31	25	25	28	30	14	22	33	25	22	19	21	22	18	31	30	19	18	25	18	21	21	28	29	25	27	24	12	27	26	22	19	31	31	20	25	20	27	34
GWD_AFR_HG02854	29	28	23	25	29	26	34	29	31	28	22	26	27	35	24	15	18	29	31	21	25	36	27	37	18	26	32	18	37	28	27	16	39	34	34	26	29	30	31	32	22	25	23	31	33	37	30	35	29
GWD_AFR_HG02855	20	20	24	18	26	17	23	26	26	19	16	19	24	22	17	14	23	21	22	35	25	29	22	17	21	20	18	28	30	14	22	22	21	19	28	25	19	18	20	28	20	19	22	26	19	15	21	30	19
GWD_AFR_HG02860	31	12	34	17	23	25	36	21	14	26	27	26	14	25	18	17	17	32	17	36	34	26	18	23	29	27	16	25	30	23	22	25	32	26	19	15	27	23	24	24	24	28	19	22	23	24	27	23	26
GWD_AFR_HG02861	26	23	25	20	31	25	25	31	20	21	23	24	28	28	21	10	34	28	28	22	28	24	24	28	23	26	24	21	25	27	19	21	27	31	19	24	38	22	29	28	25	21	22	21	26	25	22	27	22
GWD_AFR_HG02870	28	25	27	28	23	28	25	20	27	17	27	21	26	24	27	14	30	34	15	26	16	21	22	30	22	27	23	21	27	20	24	20	30	19	22	26	20	19	26	30	24	17	27	26	20	25	27	23	28
GWD_AFR_HG02878	15	26	32	15	29	25	21	27	22	13	17	20	21	24	21	10	27	23	29	29	19	25	27	19	30	24	21	22	23	19	19	23	25	18	24	24	28	22	26	19	24	27	19	24	25	20	16	22	28
GWD_AFR_HG02879	32	17	30	17	25	17	24	23	24	24	21	22	26	14	27	13	29	18	16	18	20	23	20	22	28	26	23	24	27	19	27	20	31	21	25	24	22	26	24	27	32	20	20	27	19	27	24	25	33
GWD_AFR_HG02881	31	28	29	24	27	31	28	25	24	32	26	21	22	23	17	17	24	32	25	30	26	25	19	31	19	29	31	33	33	27	26	29	30	26	29	26	28	30	30	32	21	22	23	25	19	33	24	27	26
GWD_AFR_HG02882	35	19	29	21	30	24	25	29	22	17	28	23	18	24	27	22	25	29	16	26	24	27	31	31	23	21	34	22	35	27	25	15	26	22	30	22	27	19	18	21	26	19	17	36	22	21	17	22	21
GWD_AFR_HG02884	36	18	25	27	25	25	30	30	28	26	21	21	19	29	30	10	19	27	14	21	26	24	30	27	33	26	27	20	28	32	23	28	22	23	26	27	20	23	30	26	15	16	22	27	24	26	21	25	33
GWD_AFR_HG02885	29	21	31	32	36	29	31	31	23	24	20	25	29	29	17	12	30	25	20	29	28	27	21	25	23	22	27	30	31	17	26	25	19	26	25	22	18	11	21	25	21	30	18	25	28	29	21	29	25
GWD_AFR_HG02887	38	23	32	26	23	25	20	18	18	19	20	28	21	27	29	17	15	27	22	38	13	25	22	21	26	20	14	27	25	21	29	14	17	28	22	23	17	22	24	21	23	28	26	23	18	23	19	28	21
GWD_AFR_HG02888	33	23	31	24	20	25	24	26	15	27	25	24	17	27	21	18	29	22	24	18	28	20	24	11	37	27	25	28	33	20	37	22	29	23	30	19	20	22	22	20	15	28	24	21	21	20	22	28	21
GWD_AFR_HG02890	32	17	24	15	26	21	24	20	19	27	31	25	22	34	28	15	34	26	30	19	30	35	29	32	27	25	24	27	28	15	28	27	22	28	14	19	18	18	23	25	17	23	25	28	40	27	24	27	26
GWD_AFR_HG02891	19	24	22	28	27	33	29	30	22	19	23	17	21	29	24	16	28	35	25	18	32	36	29	21	29	41	21	21	31	24	21	26	27	26	22	24	25	23	25	26	11	26	25	20	20	27	26	14	27
GWD_AFR_HG02895	18	19	20	20	28	15	26	36	26	22	24	23	18	28	17	16	20	23	19	30	24	31	20	21	27	21	19	17	28	18	17	24	26	27	23	25	23	15	28	24	11	14	18	17	22	20	15	31	24
GWD_AFR_HG02896	30	22	26	25	35	21	31	31	35	21	18	28	24	28	15	15	21	27	25	20	17	20	21	33	26	20	24	23	25	12	18	31	30	22	12	19	18	12	18	15	27	24	20	20	23	19	26	29	20
GWD_AFR_HG02982	35	26	27	24	30	26	32	23	28	26	30	29	21	29	23	10	32	29	22	16	27	31	24	27	21	20	25	24	33	25	26	24	25	29	18	25	27	26	26	20	26	21	29	28	27	23	26	22	30
GWD_AFR_HG02983	24	21	30	13	27	21	23	28	19	29	20	19	21	23	34	10	32	27	16	25	26	21	22	31	32	24	21	26	34	17	25	23	26	20	22	19	23	13	32	25	27	21	26	19	27	26	16	26	26
GWD_AFR_HG03024	30	26	39	23	41	22	27	30	27	30	29	22	14	28	28	18	21	27	25	24	29	29	36	36	24	31	23	22	36	26	24	30	26	25	24	24	23	19	30	33	29	29	20	17	23	28	23	26	24
GWD_AFR_HG03025	32	38	31	29	27	35	30	23	34	28	29	34	29	23	22	12	24	34	24	23	36	35	24	35	30	25	28	29	35	26	27	24	23	29	24	32	15	21	30	29	20	33	20	32	25	30	23	28	31
GWD_AFR_HG03027	36	29	34	27	34	24	28	26	26	26	20	40	26	27	20	13	20	28	36	18	35	32	21	25	23	31	28	30	24	29	33	37	31	29	30	28	31	19	22	31	21	20	31	23	30	28	29	25	27
GWD_AFR_HG03028	24	25	28	24	34	41	28	27	27	29	27	22	25	25	21	16	15	18	19	38	27	29	30	39	27	30	28	31	24	20	33	26	25	29	25	26	32	22	30	31	26	33	27	32	20	26	20	43	30
GWD_AFR_HG03039	33	22	26	36	27	25	35	26	24	25	23	28	30	28	26	19	20	25	26	24	20	30	24	33	29	26	26	32	32	19	24	30	29	30	16	25	20	22	18	29	22	35	29	26	34	34	28	27	30
GWD_AFR_HG03040	37	19	25	33	25	34	25	36	32	21	43	34	30	24	30	8	22	28	27	38	33	30	31	32	29	35	24	35	24	24	27	29	22	24	26	27	26	27	21	26	24	29	33	24	26	28	28	28	38
GWD_AFR_HG03045	28	20	24	18	33	22	26	19	18	27	31	28	26	26	26	11	20	28	20	15	28	29	23	32	27	23	15	17	25	17	22	23	35	24	19	15	20	19	22	22	24	20	15	15	27	26	26	23	35
GWD_AFR_HG03046	27	20	36	14	34	11	24	27	38	23	32	24	31	22	28	11	23	34	17	17	29	31	18	36	27	22	23	20	30	24	29	22	23	32	21	26	26	24	30	27	25	25	29	20	28	29	18	21	29
GWD_AFR_HG03048	22	28	32	25	30	26	26	24	31	34	25	19	22	33	29	11	20	19	21	26	30	26	22	29	22	25	22	24	29	20	22	25	29	25	21	23	21	14	22	25	20	32	27	34	20	24	24	29	28
GWD_AFR_HG03049	28	27	28	22	22	18	20	20	20	16	26	25	18	24	18	12	34	30	18	18	25	31	26	25	31	30	26	30	29	25	23	16	27	31	16	17	16	31	27	29	30	16	27	23	27	27	27	29	24
GWD_AFR_HG03240	30	28	32	27	23	26	30	31	29	28	26	30	24	27	22	18	19	32	26	18	29	38	31	31	38	18	29	24	28	22	24	23	35	23	21	23	34	20	32	22	29	17	30	27	22	29	25	21	30
GWD_AFR_HG03241	28	21	24	31	24	19	31	25	21	29	28	33	32	31	37	20	19	23	31	25	29	34	11	26	32	26	26	29	30	26	27	22	30	26	23	20	18	23	29	27	21	29	29	35	16	33	21	33	31
GWD_AFR_HG03246	17	19	31	21	32	21	15	21	24	21	20	31	17	26	20	14	23	26	24	21	21	23	16	27	23	33	20	13	23	21	19	25	21	19	21	26	19	20	35	32	19	26	26	15	25	21	26	25	32
GWD_AFR_HG03247	23	29	27	24	28	23	27	28	23	28	33	27	27	29	22	24	21	28	26	20	30	30	38	28	25	21	22	29	34	16	32	26	24	24	26	28	17	30	27	27	32	26	24	25	27	25	23	19	25
GWD_AFR_HG03258	33	19	23	18	28	29	27	24	27	19	28	24	21	29	22	7	28	24	24	28	24	23	23	29	28	38	25	25	28	18	22	27	38	25	27	22	16	25	27	31	22	20	22	28	21	24	27	27	29
GWD_AFR_HG03259	23	24	21	21	18	19	20	27	26	18	19	19	22	26	20	13	21	27	18	19	28	27	27	18	17	22	16	23	22	27	17	24	24	24	18	25	16	23	19	23	23	34	20	20	24	21	25	22	39
GWD_AFR_HG03538	22	20	24	28	24	27	38	21	28	22	29	30	21	37	14	19	21	26	15	24	28	23	30	29	35	24	24	19	24	26	29	21	29	24	24	20	23	17	21	23	23	19	26	22	21	24	27	34	27
GWD_AFR_HG03539	31	25	25	24	26	28	21	23	22	18	24	24	18	29	26	16	18	24	19	19	13	28	26	24	24	24	21	18	20	21	25	14	22	31	22	25	23	18	26	30	18	24	21	27	23	23	22	19	22
JuX_AFR_LP6005441-DNA_A11	44	27	50	32	41	36	45	40	30	24	37	24	36	38	38	21	34	33	28	30	35	33	35	34	42	39	35	35	56	37	30	35	44	41	28	38	27	35	45	38	35	35	34	39	41	44	33	26	44
JuX_AFR_LP6005441-DNA_B11	36	36	47	33	34	38	39	38	38	29	46	35	24	33	24	19	30	31	33	37	33	44	35	23	49	35	31	36	46	40	30	29	40	33	31	33	33	35	37	43	39	34	39	41	36	40	28	37	35
JuX_AFR_LP6005443-DNA_G08	43	32	43	36	38	44	34	37	44	39	32	37	36	32	25	20	25	41	27	24	44	37	31	42	44	39	28	34	34	33	30	36	40	33	32	31	32	29	36	38	37	44	33	53	34	35	24	32	49
JuX_AFR_SS6004473	49	37	38	36	45	37	40	50	28	38	38	37	41	37	34	21	31	38	34	25	40	35	32	28	41	44	29	39	43	39	23	37	39	30	24	27	30	41	34	30	37	44	32	42	36	40	19	24	42
Kho_AFR_LP6005592-DNA_C05	37	36	32	34	32	38	40	31	28	41	39	35	37	53	31	13	38	35	30	27	44	44	34	38	49	44	31	21	29	38	39	35	38	47	28	41	32	45	42	31	34	46	41	45	38	42	29	42	35
Kho_AFR_LP6005677-DNA_D03	42	25	39	44	35	36	38	36	23	37	36	36	42	40	27	23	34	46	38	33	36	36	41	32	44	37	28	30	44	29	27	37	29	33	23	35	42	35	30	45	39	35	38	44	34	42	18	36	35
Luh_AFR_LP6005442-DNA_E11	23	25	38	32	28	31	26	30	28	27	27	25	25	30	29	11	32	24	21	23	33	32	34	24	30	32	33	29	30	14	24	19	22	31	23	25	22	27	23	28	23	29	25	17	23	34	25	27	32
Luh_AFR_LP6005442-DNA_F11	27	22	19	18	29	28	30	30	27	23	33	24	20	29	32	19	27	15	23	22	19	35	24	24	24	19	19	24	20	22	30	26	21	20	25	20	23	26	23	19	35	17	29	33	28	33	17	21	34
Luo_AFR_LP6005442-DNA_F09	30	23	30	32	32	24	31	28	40	35	29	23	28	33	27	22	28	25	26	26	28	33	27	33	33	39	30	33	38	23	31	28	30	32	19	28	30	25	38	29	26	37	31	27	19	30	32	28	34
Luo_AFR_LP6005677-DNA_G01	34	20	29	39	32	39	41	30	34	24	41	34	26	38	22	28	29	33	35	28	33	33	26	30	42	35	29	19	35	36	40	33	24	27	16	30	38	25	31	26	27	33	34	22	28	21	26	27	30
LWK_AFR_NA19017	34	22	23	26	31	21	23	26	24	25	31	33	27	39	29	20	22	24	29	23	22	31	24	24	34	34	20	32	34	21	33	25	16	40	19	31	25	25	26	34	27	28	32	27	36	25	21	21	35
LWK_AFR_NA19019	27	29	35	27	29	29	34	35	22	17	37	30	27	28	24	18	24	24	19	24	26	32	22	24	27	38	20	29	31	23	30	30	18	32	23	20	18	23	17	30	20	31	29	32	25	30	24	30	32
LWK_AFR_NA19020	39	20	39	33	34	29	22	26	27	26	29	35	32	32	33	13	25	30	27	30	29	36	36	28	32	33	29	24	32	29	26	23	32	38	19	25	35	27	36	36	27	32	30	30	37	27	22	33	25
LWK_AFR_NA19023	28	26	24	20	31	32	31	33	32	24	33	26	26	30	34	21	29	15	26	24	20	39	29	31	25	21	23	26	24	24	29	30	26	23	26	25	25	33	25	27	37	17	35	35	33	34	18	23	37
LWK_AFR_NA19024	31	25	27	26	32	29	24	36	27	20	19	35	27	19	27	19	28	29	18	30	27	30	25	20	28	24	23	32	33	28	29	19	29	27	12	24	29	28	32	28	32	30	35	34	15	27	22	38	24
LWK_AFR_NA19025	42	32	31	27	29	25	34	27	22	21	20	39	33	26	32	20	24	28	27	21	32	33	24	27	27	28	21	26	24	31	22	25	30	36	17	22	32	27	16	29	25	19	35	24	22	22	27	29	31
LWK_AFR_NA19026	28	19	28	30	20	24	33	22	34	23	30	23	24	30	28	15	18	20	23	32	24	28	30	28	37	30	23	27	29	30	26	26	30	30	15	31	27	26	27	23	31	38	39	28	23	25	32	29	25
LWK_AFR_NA19028	30	17	32	26	27	22	21	26	29	26	37	37	36	31	29	12	31	24	24	32	30	27	24	26	35	36	19	31	24	20	30	32	36	30	21	27	26	16	18	31	26	23	32	25	31	26	17	22	28
LWK_AFR_NA19030	39	29	32	28	23	18	24	28	31	21	23	29	17	33	24	16	28	30	22	30	25	36	18	45	26	29	27	29	32	19	23	29	30	29	25	35	34	28	29	36	27	35	30	28	30	30	32	33	22
LWK_AFR_NA19031	28	26	29	33	33	30	24	30	32	15	25	32	27	25	25	18	32	30	27	26	28	32	23	29	29	29	23	24	23	24	23	22	27	30	23	30	16	24	25	21	23	25	39	22	28	19	21	32	32
LWK_AFR_NA19035	33	16	31	22	36	28	22	26	30	27	29	29	29	29	21	16	22	29	36	24	24	29	22	36	27	24	25	37	33	18	30	30	30	29	18	29	24	25	29	24	30	21	30	24	37	34	24	22	29
LWK_AFR_NA19036	33	23	22	25	35	30	14	29	30	23	28	28	26	31	34	28	28	33	30	24	24	34	29	30	30	25	20	28	30	26	34	26	23	32	31	37	30	30	28	32	27	27	35	29	29	33	25	34	30
LWK_AFR_NA19037	27	24	23	26	34	29	17	23	28	28	21	28	22	31	33	13	23	25	21	24	26	27	21	23	34	33	15	23	28	27	32	28	20	26	21	26	24	26	17	29	21	25	25	27	20	23	27	28	35
LWK_AFR_NA19038	36	20	25	28	27	23	15	32	35	32	31	30	21	32	22	19	21	23	30	25	27	26	21	37	22	34	20	30	30	19	24	25	29	29	22	27	26	22	33	23	23	26	41	31	27	24	30	35	26
LWK_AFR_NA19041	27	25	35	26	26	22	37	30	24	26	25	21	26	33	27	14	22	27	25	19	21	32	26	34	26	33	29	23	22	23	31	25	25	32	23	28	27	27	19	27	19	26	26	25	25	40	19	33	28
LWK_AFR_NA19042	31	24	25	29	26	21	24	28	28	30	24	17	22	25	28	19	28	31	23	24	15	34	28	15	27	22	21	26	35	23	22	25	27	22	23	22	12	18	23	24	32	22	24	28	20	27	18	30	28
LWK_AFR_NA19043	39	25	25	22	34	30	33	28	32	27	34	22	29	25	17	17	29	29	26	20	28	35	19	25	24	32	31	25	33	22	28	25	23	23	23	24	26	22	28	30	20	37	29	29	23	18	22	33	30
LWK_AFR_NA19307	32	22	27	24	30	27	24	31	33	26	24	24	15	32	18	5	32	33	24	21	27	33	27	24	35	30	24	26	33	22	26	26	28	24	21	36	20	24	30	28	28	26	23	27	27	25	24	21	23
LWK_AFR_NA19308	28	23	26	20	31	30	31	35	34	25	35	28	22	23	19	16	20	29	27	27	33	32	26	27	36	29	27	34	29	28	30	27	30	29	19	31	27	31	39	29	19	24	24	38	26	29	25	25	26
LWK_AFR_NA19309	48	18	35	29	35	27	22	26	27	26	23	28	23	36	29	20	27	40	27	27	25	27	21	32	26	32	25	31	33	16	22	24	23	27	25	22	20	19	28	30	33	28	32	25	25	35	30	32	24
LWK_AFR_NA19310	27	20	33	34	34	33	31	30	28	22	27	20	32	24	21	11	27	27	27	20	24	28	24	34	29	27	27	43	34	24	33	22	26	22	24	33	22	20	22	26	31	26	23	23	24	29	16	21	29
LWK_AFR_NA19312	33	20	31	28	26	20	31	32	22	26	34	30	34	22	26	16	21	29	26	22	26	25	19	29	32	19	25	30	25	32	36	28	15	28	25	25	17	24	23	28	28	27	21	29	22	24	17	19	24
LWK_AFR_NA19314	31	23	32	26	23	23	28	35	25	23	24	30	30	26	32	19	32	37	28	24	33	32	25	31	25	30	22	20	27	21	23	21	20	28	23	25	22	24	28	23	25	18	19	25	33	25	26	25	27
LWK_AFR_NA19315	26	37	39	23	33	29	36	33	36	25	24	35	24	26	30	26	23	30	23	24	32	28	27	29	24	28	19	34	24	30	25	29	23	36	32	24	20	26	31	30	23	30	31	29	20	41	31	43	23
LWK_AFR_NA19316	30	20	27	20	30	28	28	23	37	29	27	27	32	27	28	14	22	25	22	33	33	29	22	25	30	28	15	29	40	27	24	25	21	24	30	34	25	35	22	32	23	29	29	35	18	26	18	26	21
LWK_AFR_NA19317	27	17	30	27	27	21	28	34	22	24	29	30	20	24	16	16	26	25	27	20	42	30	36	26	27	31	32	30	34	26	33	28	25	23	25	37	15	29	32	25	28	32	29	28	24	23	22	25	38
LWK_AFR_NA19318	32	24	33	24	24	27	31	20	25	28	31	29	29	16	19	19	19	30	12	21	22	20	28	24	29	28	26	32	30	19	25	20	18	33	17	20	22	25	31	26	29	31	28	27	24	33	25	26	30
LWK_AFR_NA19319	28	29	35	28	26	24	33	36	29	27	27	28	27	26	27	15	37	31	23	31	26	32	29	29	25	25	23	29	34	27	33	30	23	33	20	32	27	27	21	23	24	24	32	18	21	32	24	33	33
LWK_AFR_NA19320	27	17	22	27	24	22	20	20	22	34	18	29	23	18	24	8	21	33	26	24	19	32	28	26	23	14	25	23	26	23	23	20	31	26	21	26	14	32	30	24	27	22	33	33	24	25	25	21	30
LWK_AFR_NA19321	32	19	25	25	31	31	22	43	19	36	27	31	26	32	24	15	29	22	23	18	24	36	35	24	44	21	26	26	31	30	27	14	31	27	26	21	26	29	31	25	32	28	26	26	30	30	25	16	25
LWK_AFR_NA19323	40	14	37	34	31	27	32	23	23	35	15	32	26	26	16	13	24	21	25	22	18	25	28	24	26	29	15	22	26	22	27	25	33	29	26	33	19	30	25	29	26	27	25	22	24	37	26	22	32
LWK_AFR_NA19324	28	25	32	25	31	26	29	27	30	32	19	21	28	24	24	17	35	29	22	18	28	20	28	33	28	26	24	26	26	22	27	29	33	34	21	21	14	21	29	29	26	27	30	33	26	33	23	18	34
LWK_AFR_NA19327	31	19	24	22	19	26	30	24	25	32	33	28	29	27	28	14	19	24	25	23	23	34	29	30	38	24	21	20	24	31	23	21	35	28	24	23	25	23	23	29	25	26	31	21	22	26	22	29	38
LWK_AFR_NA19328	44	22	30	24	43	24	30	24	23	37	25	29	26	31	20	14	23	28	20	26	34	32	28	35	29	26	23	35	25	24	34	31	26	25	29	32	23	24	27	31	23	28	35	35	21	28	22	25	36
LWK_AFR_NA19332	35	30	32	25	34	25	21	28	27	18	31	35	27	42	26	23	31	38	32	24	30	37	29	38	33	29	21	31	30	25	30	29	29	23	23	19	31	30	37	35	26	24	23	25	36	32	24	35	26
LWK_AFR_NA19338	29	22	21	28	32	25	33	33	23	26	23	28	27	36	28	17	38	24	21	19	34	29	25	33	26	27	19	21	34	19	29	23	23	27	21	23	20	32	35	21	20	38	38	33	21	24	19	24	22
LWK_AFR_NA19346	29	32	26	21	22	34	26	34	23	19	34	27	30	34	28	17	27	23	23	22	28	31	21	21	25	19	22	29	29	21	36	21	28	31	11	22	19	33	25	30	35	22	29	27	28	26	18	33	34
LWK_AFR_NA19350	42	24	25	24	28	27	22	29	30	23	20	24	18	26	19	16	22	25	21	25	26	34	23	26	21	24	22	30	29	29	29	36	28	21	22	25	16	14	21	34	33	34	23	19	24	31	20	28	31
LWK_AFR_NA19351	37	30	27	21	30	27	30	32	25	23	35	25	25	22	22	16	24	30	22	28	21	27	28	23	18	31	30	32	27	24	29	23	40	23	30	19	18	28	24	35	20	28	23	29	30	29	29	39	25
LWK_AFR_NA19355	30	23	42	27	26	35	26	35	26	24	31	36	24	32	30	27	25	26	23	21	32	20	20	29	27	24	24	34	22	22	30	22	35	21	23	27	31	27	32	25	23	29	30	29	17	26	25	35	29
LWK_AFR_NA19360	35	36	29	27	28	28	28	22	33	19	27	25	29	20	26	17	30	35	27	24	32	39	25	25	40	31	24	24	28	15	27	23	33	37	23	35	21	16	32	25	33	36	27	23	33	31	19	26	27
LWK_AFR_NA19372	28	24	32	32	35	26	26	25	25	27	30	32	22	32	22	15	24	30	31	30	27	29	24	34	33	21	19	18	22	23	25	28	26	26	25	24	20	24	24	29	32	27	27	20	27	35	24	24	33
LWK_AFR_NA19375	29	13	25	30	20	19	29	26	28	30	22	23	30	33	21	19	16	24	25	24	28	29	21	29	38	24	30	22	31	25	29	27	17	28	11	19	23	18	20	25	23	23	26	21	22	28	25	29	29
LWK_AFR_NA19376	32	19	19	24	25	25	29	20	23	23	25	26	19	26	24	15	22	23	26	21	27	28	28	22	28	24	29	36	34	16	25	22	25	28	20	25	27	33	31	30	27	29	17	28	17	29	23	38	34
LWK_AFR_NA19377	25	22	33	34	16	31	22	25	23	24	28	30	29	33	21	16	25	26	26	25	24	24	26	24	40	27	22	26	28	28	34	28	20	26	21	32	18	29	28	34	33	27	31	25	30	30	31	30	32
LWK_AFR_NA19378	32	16	39	28	30	33	31	28	33	27	34	30	26	30	24	15	28	29	21	29	25	39	19	36	32	24	23	27	36	20	29	26	26	27	25	30	23	23	30	15	23	31	36	24	26	27	28	33	32
LWK_AFR_NA19379	27	19	24	28	18	31	24	27	26	24	22	34	26	24	27	19	26	30	20	32	32	32	29	39	20	31	19	22	35	24	29	22	32	32	26	28	33	32	30	24	21	29	28	34	32	33	26	19	37
LWK_AFR_NA19383	33	24	26	35	35	35	20	32	24	25	33	28	25	25	25	13	21	28	27	19	28	28	19	21	34	32	21	27	26	31	29	24	25	29	22	20	28	26	22	25	27	37	25	36	22	28	24	35	30
LWK_AFR_NA19385	34	29	33	28	23	21	26	32	30	37	29	22	32	31	39	12	23	32	19	30	24	37	25	41	30	30	26	16	35	29	28	24	28	30	27	22	28	30	24	30	33	31	25	25	23	37	26	28	28
LWK_AFR_NA19390	25	24	14	31	36	17	27	27	29	21	25	21	34	28	27	10	17	29	26	33	28	30	27	34	20	29	22	34	31	24	25	17	26	27	27	29	21	39	21	26	28	32	41	29	31	37	26	27	25
LWK_AFR_NA19391	38	29	26	23	34	27	24	31	31	28	26	24	33	18	27	17	37	29	22	27	28	30	33	37	27	28	29	26	30	25	31	26	39	25	26	31	32	26	32	28	24	23	20	30	22	31	26	33	27
LWK_AFR_NA19393	32	19	31	32	27	31	34	23	30	23	22	23	18	26	24	16	20	24	23	30	36	26	16	27	24	27	22	34	37	30	16	25	29	31	26	23	32	23	20	21	20	26	26	25	26	25	19	28	26
LWK_AFR_NA19394	30	31	22	25	40	21	27	28	28	24	26	20	22	20	29	12	27	23	19	19	27	31	27	29	24	26	23	27	35	28	25	20	24	21	25	35	19	26	33	29	21	33	28	27	29	34	24	19	41
LWK_AFR_NA19395	30	24	39	28	28	23	30	24	20	20	23	26	25	25	24	19	25	31	25	21	26	42	16	26	28	27	16	22	24	22	24	22	30	35	16	12	25	27	18	24	26	24	37	26	24	26	15	26	32
LWK_AFR_NA19399	28	26	25	32	42	26	35	33	25	31	34	29	25	31	36	21	23	28	23	36	35	39	27	33	32	38	36	20	35	21	28	34	33	30	26	35	22	39	28	38	30	31	40	36	33	35	36	32	28
LWK_AFR_NA19401	36	30	22	27	24	28	32	26	22	31	32	35	23	32	25	17	17	30	23	28	21	37	23	31	36	31	24	30	40	24	25	29	28	33	19	21	27	27	31	33	29	28	27	33	38	28	25	36	35
LWK_AFR_NA19403	21	24	28	28	32	25	26	33	31	27	27	26	20	21	24	11	28	14	21	28	38	32	26	33	23	32	23	24	28	18	21	24	25	21	22	25	29	21	26	27	24	29	32	22	32	26	21	25	23
LWK_AFR_NA19404	33	20	31	19	25	23	27	27	28	27	29	35	33	29	26	23	26	22	20	27	27	28	27	30	30	23	24	26	30	27	28	34	18	21	24	28	22	28	22	30	26	19	32	30	30	20	26	40	29
LWK_AFR_NA19428	31	17	30	16	37	27	22	28	24	33	19	26	23	26	27	14	30	37	31	21	25	22	29	26	35	33	25	30	32	22	21	23	25	25	17	32	30	14	23	25	25	37	32	30	28	27	30	33	37
LWK_AFR_NA19429	35	26	26	35	33	30	22	28	18	16	24	28	30	34	26	20	16	24	26	29	24	28	23	26	32	29	20	24	32	20	29	27	33	37	17	36	24	30	19	24	26	26	29	28	18	26	14	29	34
LWK_AFR_NA19431	27	24	27	36	32	27	24	34	30	32	26	32	25	26	24	14	28	25	28	20	26	26	30	27	30	30	26	25	26	24	34	29	22	27	19	25	28	28	24	27	29	27	27	41	28	27	36	28	39
LWK_AFR_NA19435	27	25	30	30	31	28	33	29	28	29	26	25	28	30	24	16	29	27	27	27	31	34	27	22	36	29	25	24	35	21	27	21	29	26	21	34	25	25	16	31	36	32	27	23	31	23	21	24	30
LWK_AFR_NA19436	32	22	24	26	29	26	26	23	39	20	23	25	33	28	22	17	23	34	21	20	27	30	23	28	27	22	18	26	36	20	28	18	25	21	21	31	31	25	28	21	24	23	25	37	25	32	25	32	24
LWK_AFR_NA19437	32	30	24	17	27	38	24	27	25	23	30	32	25	34	24	8	18	19	23	29	27	36	25	31	26	32	31	28	28	23	29	31	34	36	36	26	26	31	23	21	37	25	33	27	42	27	33	25	28
LWK_AFR_NA19438	34	27	21	30	39	21	25	27	31	25	26	31	24	20	24	15	24	28	27	32	25	19	28	19	33	32	25	25	32	22	19	18	27	26	18	34	18	26	37	20	28	28	28	28	25	33	24	17	28
LWK_AFR_NA19439	30	23	36	20	31	19	26	27	25	34	31	22	29	26	30	16	26	19	28	24	27	25	34	30	25	30	30	26	21	30	37	23	26	19	22	24	14	27	23	28	24	23	27	25	32	24	21	20	25
LWK_AFR_NA19440	28	30	28	23	31	20	29	23	24	31	21	25	22	27	36	15	23	29	16	25	19	25	30	33	33	24	26	34	35	35	32	25	26	32	20	38	16	20	23	28	25	23	30	28	26	25	27	32	29
LWK_AFR_NA19446	27	26	28	21	25	26	24	24	28	26	22	24	28	23	27	18	30	26	31	24	21	37	20	27	20	30	31	34	31	26	23	22	28	22	14	27	26	26	19	23	20	31	22	23	20	24	25	26	41
LWK_AFR_NA19448	30	30	35	39	32	30	20	31	29	26	29	25	30	27	23	18	29	23	18	29	27	25	21	27	33	33	33	33	34	28	25	30	24	22	18	23	21	28	25	18	27	40	30	21	35	33	23	29	36
LWK_AFR_NA19449	29	32	29	33	23	28	33	36	26	27	27	18	20	28	28	19	18	34	26	20	33	32	28	27	34	33	34	19	25	28	17	27	31	26	29	28	29	38	29	31	29	25	30	19	35	29	24	22	27
LWK_AFR_NA19451	33	18	25	31	34	27	22	21	24	26	29	24	27	38	24	16	24	16	22	24	29	26	23	27	27	22	27	26	30	20	33	20	24	24	16	22	24	23	25	24	28	29	26	36	17	28	29	20	30
LWK_AFR_NA19452	24	20	27	29	33	28	28	25	22	31	21	28	26	26	32	20	20	21	17	22	18	30	19	24	32	21	21	16	25	19	21	13	26	24	19	36	16	25	21	20	26	21	24	16	22	22	16	27	32
LWK_AFR_NA19454	39	24	31	33	25	25	34	30	21	20	24	31	21	18	19	17	34	17	29	23	25	31	23	32	34	28	23	29	22	22	25	28	32	29	32	30	25	27	20	23	24	32	27	25	33	33	19	27	23
LWK_AFR_NA19455	26	22	27	29	27	26	27	24	24	22	28	33	29	36	27	13	28	23	34	22	19	39	22	27	31	30	18	26	34	27	26	23	34	29	18	31	24	22	30	30	25	30	32	27	24	28	21	35	19
LWK_AFR_NA19456	25	22	26	31	26	28	35	38	24	33	30	38	33	32	28	20	25	34	22	27	28	21	22	31	35	27	19	24	31	31	20	27	38	26	26	32	20	21	30	30	29	36	30	28	27	23	29	30	32
LWK_AFR_NA19457	31	26	29	27	36	27	24	35	23	22	36	36	20	38	25	18	24	21	23	25	34	29	26	28	37	30	41	25	32	19	26	20	31	28	26	31	30	31	34	27	33	22	27	30	28	35	29	32	43
LWK_AFR_NA19461	33	25	28	26	28	27	29	27	21	17	20	31	27	29	23	17	27	16	23	28	15	25	22	31	35	31	15	24	32	20	28	26	33	25	21	27	24	23	25	33	18	29	26	20	35	35	33	31	30
LWK_AFR_NA19462	39	23	37	32	27	23	27	30	22	29	23	32	23	32	25	12	25	33	18	25	30	34	29	35	26	36	21	30	22	22	25	27	36	33	22	21	22	26	27	30	26	26	35	32	26	31	15	36	25
LWK_AFR_NA19463	36	31	22	33	32	24	16	25	24	21	25	30	26	28	27	13	23	24	20	19	25	41	25	30	29	33	17	29	37	26	30	24	31	26	16	27	21	32	24	23	34	26	27	19	19	19	19	33	30
LWK_AFR_NA19466	31	31	30	19	27	29	26	33	21	18	35	36	24	21	29	17	27	20	27	22	27	39	20	25	23	28	22	32	28	23	28	26	27	25	20	22	26	18	25	17	20	29	23	21	23	34	23	24	22
LWK_AFR_NA19467	36	22	23	21	30	22	32	23	32	28	30	26	25	22	28	19	23	26	20	22	32	33	26	19	30	23	25	29	33	27	21	27	28	28	15	28	25	30	27	30	28	30	35	29	31	25	29	32	34
LWK_AFR_NA19468	31	22	25	22	29	22	25	33	23	16	27	24	21	27	23	12	19	18	30	18	42	29	23	23	23	22	18	22	22	23	25	30	22	28	24	21	19	24	29	24	24	24	27	21	24	25	23	28	33
LWK_AFR_NA19471	33	23	25	29	35	24	33	25	26	34	18	28	23	29	20	18	32	24	19	22	25	31	16	30	27	29	15	31	31	25	28	22	32	23	23	21	23	24	26	23	16	33	23	32	23	30	19	28	32
LWK_AFR_NA19472	40	25	30	35	34	25	32	20	22	28	18	34	26	39	28	21	33	25	29	14	28	36	17	35	29	29	24	20	35	21	32	24	26	34	29	30	30	25	30	27	26	27	28	24	33	26	14	25	30
LWK_AFR_NA19473	32	22	39	26	30	28	23	36	26	30	30	20	31	38	23	19	14	28	20	19	43	30	26	28	29	33	26	35	36	26	25	20	32	27	23	36	26	22	29	27	32	29	29	39	27	30	15	19	21
LWK_AFR_NA19474	29	26	33	32	35	31	14	32	24	25	32	30	21	46	23	17	28	32	36	26	37	46	18	33	33	42	24	22	27	21	33	27	39	27	21	19	27	25	27	27	31	26	33	18	24	35	20	34	32
LWK_AFR_NA19475	29	33	30	22	23	24	25	28	26	19	23	30	34	30	26	16	37	32	20	28	26	28	27	39	42	20	23	30	26	15	37	22	21	21	25	20	26	33	35	24	23	32	27	26	25	28	29	34	23
Man_AFR_LP6005441-DNA_E07	31	28	25	24	32	32	24	33	22	35	28	21	25	32	31	16	25	22	25	30	25	27	37	23	31	30	34	28	21	22	19	23	37	22	22	17	27	25	24	25	23	22	28	26	21	31	19	36	41
Man_AFR_LP6005441-DNA_F07	27	28	32	26	31	30	33	24	30	29	29	27	23	31	33	11	25	26	21	24	22	28	30	24	14	33	26	27	25	24	22	21	28	18	29	25	21	23	35	23	10	20	17	29	28	29	20	27	26
Man_AFR_SS6004470	36	30	32	33	22	26	27	24	25	30	40	34	18	25	23	9	27	27	30	23	23	33	33	26	31	24	21	24	27	36	31	26	38	26	24	27	27	26	24	33	20	27	38	21	30	25	24	30	27
Mas_AFR_LP6005443-DNA_E06	27	18	16	24	16	15	28	25	13	23	17	21	19	28	17	7	26	20	18	16	25	17	22	16	20	22	21	20	18	20	21	19	16	15	22	15	9	21	17	14	20	18	19	19	16	13	26	20	21
Mas_AFR_LP6005443-DNA_F06	19	20	21	17	20	15	22	28	14	22	21	17	23	24	21	11	26	23	17	7	25	15	16	21	20	16	15	21	24	20	22	22	20	18	14	18	19	17	27	18	19	18	18	17	18	16	16	18	27
Mbu_AFR_LP6005441-DNA_A08	56	39	40	55	52	49	38	49	49	36	49	40	49	39	39	30	35	49	29	42	49	41	36	52	44	47	35	43	45	31	51	38	56	50	41	45	35	24	54	39	52	52	51	50	48	45	45	30	63
Mbu_AFR_LP6005441-DNA_B08	56	39	55	50	44	51	42	48	42	45	37	37	51	58	39	21	33	50	39	36	53	54	37	53	61	42	31	42	43	36	56	44	52	46	34	43	32	42	57	28	54	43	54	43	49	43	47	43	42
Mbu_AFR_LP6005592-DNA_C03	55	40	46	52	55	42	34	41	37	41	51	38	48	55	41	29	36	35	35	33	40	48	37	57	47	49	33	51	53	31	42	48	45	52	43	43	31	39	51	36	55	40	43	48	38	31	40	55	62
Mbu_AFR_SS6004471	66	45	59	45	50	49	41	39	48	46	56	41	46	53	39	16	40	58	33	40	38	58	37	44	53	41	34	40	49	43	51	43	44	48	40	48	36	45	53	47	48	40	45	44	51	39	26	41	59
Men_AFR_LP6005442-DNA_G11	55	38	45	47	51	36	37	38	36	29	45	39	38	33	45	19	31	48	31	27	29	35	37	47	39	39	48	38	47	41	38	32	38	37	40	29	33	33	40	42	43	38	46	50	37	39	38	34	57
Men_AFR_LP6005442-DNA_H11	52	39	45	47	32	36	41	44	41	36	43	48	41	41	37	32	44	36	39	32	38	38	26	41	42	39	31	45	42	32	34	35	42	46	40	36	29	38	48	28	38	40	50	42	46	46	37	37	38
Moz_AFR_LP6005441-DNA_G08	5	7	5	4	8	4	7	10	8	7	11	4	5	8	4	2	2	4	12	5	12	3	6	4	8	4	3	7	6	4	6	6	10	5	10	7	6	5	4	9	4	3	3	7	6	11	5	9	6
Moz_AFR_LP6005441-DNA_H08	6	8	12	7	9	10	5	10	9	12	10	8	13	13	8	3	11	8	7	5	12	6	7	9	15	9	10	11	4	7	5	7	11	6	6	9	6	10	13	6	7	7	14	5	7	9	7	11	11
MSL_AFR_HG03052	39	36	45	38	44	41	39	45	43	41	44	53	35	27	36	21	41	55	40	52	45	52	54	58	41	48	43	47	38	40	42	39	46	51	41	51	33	35	55	53	43	38	41	53	42	41	46	54	43
MSL_AFR_HG03054	35	34	37	33	43	28	41	50	27	38	46	42	51	48	36	26	36	29	35	34	35	48	42	51	40	42	33	46	56	46	39	32	51	35	37	37	39	36	36	46	42	39	39	46	47	30	36	45	35
MSL_AFR_HG03055	56	55	55	48	41	37	39	43	45	38	42	43	36	43	40	26	42	42	42	52	44	38	42	42	34	58	53	48	43	46	38	40	65	50	49	24	39	44	37	40	40	47	48	44	43	41	41	49	51
MSL_AFR_HG03057	40	55	37	43	38	36	47	36	41	39	46	33	46	47	42	24	32	56	31	41	35	50	33	53	38	35	35	30	35	31	31	42	31	52	28	37	27	41	52	44	40	36	44	38	37	41	39	45	45
MSL_AFR_HG03058	41	32	40	45	36	44	39	39	40	48	58	27	35	44	30	19	39	43	21	43	46	58	29	40	53	41	37	42	42	28	37	38	47	41	37	39	29	30	47	34	36	29	54	40	40	44	39	47	52
MSL_AFR_HG03060	44	38	46	47	49	49	38	48	41	30	45	35	32	43	42	27	48	33	40	45	57	38	49	53	67	42	41	44	39	34	40	27	47	44	36	40	38	27	46	47	37	47	40	40	33	36	50	38	42
MSL_AFR_HG03061	43	32	39	42	43	39	48	38	34	36	47	43	30	32	27	24	37	31	30	49	44	46	43	53	42	52	44	36	44	33	37	34	26	36	35	46	34	40	42	32	36	32	47	35	43	37	31	40	45
MSL_AFR_HG03063	40	35	33	40	56	32	50	45	32	43	40	45	37	44	25	28	32	49	33	39	28	38	45	50	50	38	38	31	57	39	42	32	47	43	38	35	36	33	41	33	40	41	35	41	43	37	34	45	44
MSL_AFR_HG03064	44	39	54	51	41	38	51	41	45	46	48	48	38	51	35	24	44	34	44	37	41	32	50	48	44	47	44	44	50	39	39	46	51	46	34	41	31	39	33	24	38	49	44	44	33	46	46	36	45
MSL_AFR_HG03066	47	37	46	42	40	43	34	30	48	43	51	38	38	38	28	29	28	47	35	32	53	43	32	45	39	54	46	37	41	40	34	35	46	44	34	50	38	30	43	41	40	37	44	49	49	42	24	38	39
MSL_AFR_HG03069	46	41	46	39	39	42	53	46	33	53	50	39	36	42	42	29	36	40	36	40	35	40	47	42	42	46	42	48	53	41	50	40	49	42	43	33	36	43	32	39	43	34	41	42	39	40	31	30	44
MSL_AFR_HG03072	43	25	41	55	36	42	42	41	51	50	39	40	34	42	36	24	33	51	40	40	41	42	45	54	40	51	38	48	33	31	34	47	35	45	34	37	33	32	50	42	30	35	41	29	42	46	40	27	37
MSL_AFR_HG03074	49	44	49	51	42	47	40	32	52	37	51	47	37	34	40	26	40	41	31	42	52	49	35	51	55	48	37	42	50	33	41	44	43	45	35	45	30	31	50	34	43	44	44	52	37	36	32	39	46
MSL_AFR_HG03077	44	39	44	38	48	39	34	41	45	30	41	36	38	54	47	18	39	31	30	39	36	49	38	49	44	40	38	33	48	33	38	45	31	39	37	42	40	32	43	44	35	39	34	44	41	33	30	48	50
MSL_AFR_HG03078	55	39	45	49	52	38	36	39	35	32	47	43	41	35	49	21	33	47	35	30	30	38	39	48	35	39	50	41	51	45	40	34	37	42	42	33	34	32	38	40	46	42	47	54	40	42	40	40	57
MSL_AFR_HG03079	49	41	30	34	47	50	41	44	52	43	46	52	34	27	47	16	39	49	35	41	40	33	38	43	48	52	35	38	42	45	37	44	36	40	32	51	38	35	42	48	49	45	46	40	45	39	37	46	49
MSL_AFR_HG03081	42	34	47	54	30	38	41	39	45	39	40	45	39	42	40	31	49	48	40	47	41	38	53	38	43	44	38	44	40	44	40	37	45	49	32	46	48	32	50	44	29	40	39	44	41	35	38	44	49
MSL_AFR_HG03082	31	34	35	52	34	31	52	43	34	39	41	33	28	45	38	29	33	42	42	39	37	40	47	34	41	42	33	37	44	38	30	43	52	41	35	49	31	28	45	48	30	33	48	50	35	33	37	36	37
MSL_AFR_HG03084	40	43	45	58	50	37	60	38	38	37	42	37	35	33	46	24	35	27	41	38	44	54	30	36	46	49	48	27	45	41	33	44	45	42	33	36	39	47	35	34	28	40	39	46	30	42	39	41	35
MSL_AFR_HG03085	54	38	46	51	34	38	41	47	42	35	46	50	42	42	38	31	45	42	41	32	39	36	28	44	42	43	33	44	42	33	36	36	45	47	44	37	30	38	49	29	38	41	52	44	47	46	37	39	40
MSL_AFR_HG03086	53	46	49	49	37	42	37	36	32	35	36	44	40	39	30	18	38	44	35	26	57	42	38	51	50	39	47	27	50	44	40	27	41	26	29	28	44	28	35	54	35	26	40	41	36	52	27	38	43
MSL_AFR_HG03088	34	22	33	50	45	33	38	41	31	35	37	40	34	40	34	24	32	43	31	36	28	32	27	35	44	48	29	29	39	35	38	25	41	29	23	31	28	26	39	35	26	32	40	38	29	36	28	36	38
MSL_AFR_HG03091	39	37	38	45	41	37	32	36	40	33	45	40	23	35	35	33	35	43	43	39	58	44	34	49	36	39	43	40	49	48	42	33	44	48	28	42	33	37	34	39	36	50	35	46	48	51	37	31	51
MSL_AFR_HG03095	36	37	43	52	45	35	40	39	37	47	44	44	34	45	43	29	34	39	43	45	48	39	41	49	40	35	41	30	39	28	41	30	41	32	31	31	27	30	42	42	39	51	34	44	42	38	29	36	33
MSL_AFR_HG03096	43	40	33	43	42	49	33	40	32	27	44	38	37	40	41	23	44	44	32	31	49	42	36	48	54	47	49	39	53	46	28	31	48	40	23	28	31	34	29	43	36	38	41	48	44	40	33	33	51
MSL_AFR_HG03209	35	44	50	40	51	34	38	42	34	35	52	47	35	40	43	23	40	34	39	44	32	56	47	55	50	50	27	43	55	31	38	50	49	41	38	40	45	40	41	34	38	36	49	30	31	49	32	37	57
MSL_AFR_HG03212	41	49	49	32	37	36	49	36	35	31	38	42	29	43	35	28	25	41	38	31	41	50	36	43	47	54	42	31	46	38	26	49	35	43	46	36	35	49	37	37	45	46	41	40	37	38	37	51	51
MSL_AFR_HG03224	53	35	46	50	40	45	56	41	41	46	44	45	30	34	48	32	45	42	38	56	46	48	43	54	54	40	34	46	47	34	49	46	52	47	48	44	41	36	36	44	46	53	33	47	45	39	45	46	40
MSL_AFR_HG03225	52	35	50	37	49	36	49	38	40	46	39	47	45	39	46	26	52	50	39	52	48	37	44	43	42	53	44	30	53	32	43	44	45	48	48	35	30	40	44	45	37	43	44	32	41	42	37	51	39
MSL_AFR_HG03378	39	38	47	39	28	45	48	50	51	37	39	46	37	52	39	22	35	49	35	41	40	56	49	60	55	37	40	56	50	34	42	40	39	43	32	51	34	44	40	50	34	45	42	51	57	43	45	39	52
MSL_AFR_HG03382	46	40	55	53	51	36	37	40	36	43	43	46	31	27	43	13	44	44	33	39	45	48	41	41	48	26	38	38	54	45	47	35	61	45	33	43	36	42	34	47	45	40	36	48	48	40	44	47	42
MSL_AFR_HG03385	62	27	42	51	40	40	43	44	43	39	45	40	31	43	37	24	32	36	50	38	40	45	48	41	42	39	42	34	48	35	36	34	61	32	43	45	33	41	36	50	39	32	37	37	34	47	40	43	39
MSL_AFR_HG03388	42	33	28	44	47	37	47	37	44	40	40	28	41	54	48	39	38	44	36	42	38	44	50	48	50	48	39	48	46	40	35	36	41	51	38	50	31	40	59	41	29	34	46	49	41	36	38	43	48
MSL_AFR_HG03391	40	33	42	40	44	42	34	44	31	42	42	30	45	38	35	20	50	37	36	39	39	43	44	47	37	61	40	33	49	42	35	44	44	40	44	45	31	37	38	37	44	43	47	42	45	58	33	42	45
MSL_AFR_HG03394	43	39	39	44	46	43	42	34	29	39	36	35	30	45	42	21	41	41	38	37	31	40	41	38	45	38	39	41	38	35	33	42	39	40	34	34	32	40	58	49	33	47	37	35	38	57	35	42	59
MSL_AFR_HG03397	46	41	43	42	46	49	52	44	37	58	49	45	37	38	42	25	43	47	42	28	43	35	38	44	50	50	39	36	38	38	46	31	37	48	35	42	48	31	31	33	37	31	41	45	37	33	34	44	40
MSL_AFR_HG03401	51	47	41	46	39	38	39	42	45	26	44	40	43	40	49	21	50	48	31	34	34	37	41	41	46	38	50	47	40	42	43	35	48	34	32	40	34	36	35	50	33	43	41	57	39	41	36	48	50
MSL_AFR_HG03410	44	45	56	41	42	35	32	39	34	47	39	51	39	47	36	24	42	53	25	31	40	40	36	40	45	44	41	42	52	36	48	57	43	38	39	47	39	37	40	45	52	31	35	33	44	41	35	35	32
MSL_AFR_HG03419	38	38	50	45	43	43	46	44	44	23	48	45	44	40	41	30	41	42	42	41	49	42	42	50	38	42	35	39	44	38	31	43	53	43	47	46	33	29	36	38	48	35	32	48	42	50	34	43	36
MSL_AFR_HG03432	47	36	39	43	38	40	38	41	39	29	38	30	28	41	39	22	32	37	39	42	35	47	33	41	50	30	45	37	43	38	41	39	35	25	36	29	34	29	41	39	43	38	33	39	35	33	36	42	44
MSL_AFR_HG03433	46	36	39	44	36	37	36	45	28	42	44	43	29	41	30	26	38	51	34	41	44	35	43	42	49	37	35	42	37	35	44	41	47	43	34	39	39	38	40	43	30	42	41	42	39	37	36	44	48
MSL_AFR_HG03436	48	33	48	38	31	33	37	50	48	46	33	31	25	47	38	19	40	36	38	31	42	40	38	44	54	34	33	43	62	30	44	37	45	52	27	34	26	36	33	49	32	44	42	54	38	46	33	30	42
MSL_AFR_HG03437	46	43	39	50	39	34	49	30	44	33	47	46	33	47	33	17	32	51	26	41	37	34	40	54	43	43	30	26	48	33	47	43	48	35	34	32	29	30	35	36	45	42	38	44	32	44	52	41	36
MSL_AFR_HG03439	46	48	41	46	50	46	45	40	35	29	39	39	50	47	44	27	43	35	49	46	39	43	39	42	41	36	45	49	52	33	32	46	48	30	36	38	35	37	46	42	44	38	44	36	40	51	35	39	37
MSL_AFR_HG03442	42	38	43	35	42	39	43	33	43	46	43	47	52	47	45	27	40	33	40	39	36	38	48	43	48	40	39	37	57	26	50	28	40	41	43	34	36	31	32	34	41	38	30	40	34	43	41	42	50
MSL_AFR_HG03445	35	27	38	35	46	36	44	42	37	44	44	43	43	39	32	28	46	53	40	38	37	37	37	45	39	44	44	37	48	35	41	38	48	39	34	32	27	44	44	54	35	28	41	39	31	42	51	40	31
MSL_AFR_HG03446	42	23	41	42	40	42	48	43	38	28	40	35	38	39	40	24	43	36	45	40	41	43	30	41	52	43	45	34	51	38	30	32	38	46	27	37	34	39	37	41	32	38	41	44	46	34	27	43	42
MSL_AFR_HG03449	37	40	43	43	46	41	38	43	48	40	48	51	36	39	49	17	41	43	36	42	46	42	41	40	50	35	44	41	51	38	46	43	42	53	33	35	44	38	46	45	38	29	32	37	44	31	29	43	44
MSL_AFR_HG03452	44	38	49	35	58	35	39	42	41	42	44	31	28	42	34	28	40	38	36	44	39	58	41	52	51	47	37	43	43	45	33	38	53	51	29	35	30	34	42	36	33	48	35	44	46	39	34	26	47
MSL_AFR_HG03457	30	31	44	42	51	35	34	36	36	33	35	36	29	39	37	27	42	35	44	33	30	35	33	45	41	33	40	40	49	34	33	38	38	55	33	38	23	27	41	36	30	51	45	38	37	38	48	36	36
MSL_AFR_HG03458	48	41	49	44	54	44	46	27	28	43	54	40	39	46	46	29	38	31	39	43	55	39	45	45	44	33	38	44	50	44	53	32	44	41	39	34	37	39	39	36	39	49	45	46	44	37	34	51	42
MSL_AFR_HG03460	44	36	35	36	49	48	40	44	39	49	52	41	37	51	50	27	31	43	34	49	44	43	39	52	47	46	51	54	55	38	40	47	54	42	31	31	40	48	43	30	32	37	36	44	32	44	33	48	42
MSL_AFR_HG03461	46	43	49	37	42	50	41	41	34	52	45	45	41	46	36	28	38	34	44	51	39	42	39	37	34	52	48	33	43	29	46	29	52	41	38	35	45	50	39	56	25	53	32	40	38	32	44	46	46
MSL_AFR_HG03469	43	42	43	50	54	52	41	55	38	34	27	42	31	41	39	25	49	45	34	39	38	41	41	45	46	39	50	45	47	23	43	33	49	47	36	35	36	29	38	42	27	41	43	43	36	54	33	43	41
MSL_AFR_HG03472	52	43	39	51	40	32	23	40	39	34	36	23	33	35	43	29	27	48	27	46	43	37	31	51	49	40	40	45	39	45	28	38	45	43	30	49	35	22	29	34	34	43	23	55	37	38	25	37	45
MSL_AFR_HG03473	45	48	38	47	38	39	35	38	34	46	46	44	38	37	42	33	38	33	37	39	42	50	46	39	48	36	33	46	47	28	44	36	49	39	32	28	30	34	29	36	32	39	46	41	50	37	39	43	33
MSL_AFR_HG03476	52	43	45	28	48	38	37	32	40	35	37	44	40	36	38	27	40	47	32	34	47	42	40	48	57	46	44	32	54	43	25	43	42	33	36	38	44	38	42	41	35	50	40	47	32	39	22	38	50
MSL_AFR_HG03478	44	32	47	47	36	39	29	38	42	38	40	33	34	42	32	34	40	38	31	40	51	50	38	31	40	39	43	36	35	39	40	46	35	43	29	41	38	31	30	38	31	41	38	34	31	46	40	37	32
MSL_AFR_HG03479	42	40	52	54	47	32	44	37	47	36	40	45	47	42	39	27	41	45	32	32	45	44	22	52	52	57	42	36	40	29	36	41	44	39	22	47	34	31	43	40	50	41	31	43	49	32	40	43	54
MSL_AFR_HG03485	42	36	43	46	43	45	37	44	37	43	46	43	40	40	36	22	41	50	37	32	51	49	53	42	39	52	47	30	41	33	46	38	45	39	39	41	37	41	50	46	44	47	37	50	45	41	44	40	47
MSL_AFR_HG03548	55	40	48	42	36	40	45	44	42	42	41	49	41	41	41	27	37	55	32	43	41	41	45	36	47	33	33	55	58	45	44	36	42	44	28	33	36	35	45	46	40	32	38	50	36	46	46	44	47
MSL_AFR_HG03557	57	41	46	44	41	49	40	30	38	36	46	40	38	50	43	21	43	40	39	41	47	42	48	42	55	34	51	46	46	30	38	35	41	43	42	43	37	31	37	44	31	37	41	41	41	36	41	46	40
MSL_AFR_HG03558	43	37	48	40	42	39	41	28	39	45	49	51	48	43	52	23	40	50	39	39	42	49	42	42	50	50	39	47	38	36	31	30	34	47	43	39	45	30	38	32	36	37	35	43	30	37	43	43	50
MSL_AFR_HG03559	33	39	48	41	58	40	44	48	34	49	44	40	44	41	44	29	33	38	38	43	41	48	37	44	53	42	41	46	52	37	39	35	57	49	34	49	31	42	31	45	56	38	52	45	43	46	40	45	41
MSL_AFR_HG03563	45	45	40	49	46	45	43	37	46	34	44	38	51	45	48	24	45	38	45	35	36	61	39	62	50	54	37	40	48	35	45	33	43	43	36	46	39	34	36	43	34	38	43	28	41	41	38	47	41
MSL_AFR_HG03565	39	37	40	43	37	43	33	29	48	40	49	45	25	40	42	30	40	34	46	41	36	45	38	39	33	42	32	35	46	34	46	37	43	47	23	32	34	34	36	40	35	38	43	45	38	44	41	35	40
MSL_AFR_HG03567	38	38	41	51	40	42	40	43	36	35	48	55	37	51	38	23	32	54	42	24	44	55	43	45	42	42	41	33	40	40	49	44	35	38	39	46	33	34	57	41	39	39	33	37	36	42	27	41	49
MSL_AFR_HG03571	55	39	43	42	50	35	36	43	45	25	41	49	33	49	37	25	36	35	42	40	38	45	33	49	47	57	41	54	50	38	34	49	43	38	34	36	34	35	45	46	51	51	40	45	38	40	40	41	45
MSL_AFR_HG03572	38	35	44	39	37	39	38	32	32	30	40	45	40	42	34	33	35	58	36	43	33	34	29	50	38	42	32	34	54	44	37	39	38	43	31	44	36	39	38	27	33	30	38	45	28	40	47	30	45
MSL_AFR_HG03575	44	46	38	53	38	34	46	42	37	41	44	41	37	38	32	31	37	37	28	45	32	39	39	39	46	43	44	42	39	34	39	44	44	45	51	42	43	36	43	39	43	35	26	37	45	31	22	34	47
MSL_AFR_HG03577	40	34	50	29	53	34	36	36	51	39	48	36	32	43	35	25	35	37	48	42	43	36	33	45	38	47	37	37	57	30	42	38	44	52	37	43	28	34	43	50	34	34	39	29	35	38	27	45	55
MSL_AFR_HG03578	41	39	48	48	48	49	44	51	33	30	48	42	38	32	32	28	41	31	31	39	32	32	29	53	35	41	43	39	42	30	44	43	36	37	26	30	33	40	44	46	44	45	34	40	36	53	33	37	38
MSL_AFR_HG03583	54	37	43	43	39	34	37	44	38	42	45	47	34	39	57	21	46	35	38	42	44	46	39	51	50	49	34	37	49	36	37	49	46	42	28	43	39	41	42	49	39	32	48	30	38	48	36	41	43
Sah_AFR_LP6005619-DNA_B01	7	1	5	3	2	7	8	4	6	2	6	1	8	9	3	6	4	8	6	6	4	6	4	7	5	3	4	5	7	9	5	7	9	5	8	4	7	5	8	6	4	1	4	4	5	11	11	3	9
Sah_AFR_LP6005619-DNA_C01	7	15	4	4	6	8	8	10	6	6	7	5	2	10	8	7	6	9	7	6	8	6	8	4	6	8	9	10	6	6	7	6	6	8	7	7	4	4	9	7	3	5	8	5	5	10	6	4	5
Som_AFR_LP6005442-DNA_D09	13	12	12	15	10	13	14	8	13	13	16	13	9	12	10	4	10	13	12	15	10	12	14	10	7	17	9	11	15	10	17	9	15	12	12	10	13	14	14	9	16	8	15	12	12	14	9	24	15
Yor_AFR_LP6005442-DNA_A02	42	39	42	39	41	41	46	51	35	33	34	40	38	50	29	16	42	38	34	42	43	42	36	39	47	46	44	44	35	32	36	40	42	29	28	37	28	39	32	42	32	43	36	30	37	41	36	33	38
Yor_AFR_LP6005442-DNA_B02	30	39	43	43	45	41	34	33	42	26	35	37	31	28	31	23	42	32	30	37	30	38	34	34	35	42	37	32	38	23	42	32	47	39	30	34	28	47	31	29	40	38	31	34	39	32	33	34	41
Yor_AFR_SS6004475	25	29	43	40	37	42	40	44	33	34	32	35	35	41	42	24	40	25	29	35	44	39	35	41	34	39	44	29	27	37	41	46	41	33	35	35	41	35	37	38	33	29	46	28	32	40	23	31	42
YRI_AFR_NA18486	31	31	34	43	41	30	36	33	23	30	38	30	31	33	32	19	31	41	29	33	35	35	24	25	34	27	29	29	37	32	30	36	27	34	26	33	34	34	25	42	36	34	41	33	33	39	21	31	42
YRI_AFR_NA18488	36	29	37	34	31	33	43	35	32	26	21	37	22	38	32	24	41	19	35	36	36	36	25	31	31	34	25	27	24	25	39	29	27	30	31	36	27	19	24	25	29	22	26	31	31	37	30	28	38
YRI_AFR_NA18489	35	25	40	34	43	25	31	28	39	34	35	33	37	28	40	20	28	35	32	38	36	31	26	33	38	41	32	35	43	35	36	20	37	26	34	50	26	27	26	30	37	41	40	34	30	35	25	47	40
YRI_AFR_NA18498	38	28	31	25	45	25	42	40	31	24	36	32	24	31	37	10	35	39	36	30	41	35	33	30	27	31	27	34	40	31	28	32	31	35	33	23	25	24	26	29	33	32	28	29	28	24	29	33	31
YRI_AFR_NA18499	32	29	28	39	39	26	35	36	36	27	32	25	32	39	25	19	32	41	37	40	38	34	25	33	33	29	24	40	28	32	35	36	32	33	27	30	25	38	30	38	33	25	28	28	34	33	31	24	43
YRI_AFR_NA18501	36	24	38	44	34	34	32	28	33	32	33	33	25	35	33	17	39	43	23	37	41	31	29	27	40	44	33	29	32	25	25	36	35	41	38	40	25	29	34	38	31	43	36	32	39	51	32	36	40
YRI_AFR_NA18502	30	24	37	29	42	40	39	28	34	22	31	36	27	36	23	17	37	33	28	28	27	38	37	39	35	40	30	34	32	26	40	26	28	33	31	34	33	26	33	25	37	29	26	34	34	31	25	37	37
YRI_AFR_NA18504	28	30	29	31	38	25	38	30	30	30	23	36	23	34	33	14	25	27	22	31	22	29	26	36	35	42	29	33	31	26	35	31	34	35	29	26	21	26	29	30	31	32	30	31	27	33	22	46	23
YRI_AFR_NA18505	34	27	36	42	30	21	50	38	35	31	30	31	32	36	30	21	27	39	35	31	25	42	36	35	35	31	34	27	40	38	43	21	36	37	32	39	31	34	24	32	44	32	33	31	34	39	37	25	39
YRI_AFR_NA18507	29	24	35	22	33	32	35	28	34	25	39	34	30	25	29	22	27	31	26	32	31	29	37	31	41	26	27	32	28	29	30	24	41	33	25	36	30	29	29	28	24	31	34	34	31	33	37	38	32
YRI_AFR_NA18508	36	34	30	25	35	33	31	30	34	31	42	33	38	30	41	14	35	41	35	29	29	30	41	29	28	29	39	41	35	19	29	41	29	31	23	35	36	26	31	40	40	37	33	34	39	38	38	40	40
YRI_AFR_NA18510	35	25	42	30	38	35	33	29	38	35	34	35	22	32	24	19	33	28	38	36	23	37	28	31	48	26	36	43	39	27	42	39	48	26	38	30	36	25	28	31	30	25	37	34	34	41	27	42	34
YRI_AFR_NA18511	39	27	40	29	41	32	30	40	36	28	32	26	29	32	30	19	36	39	25	29	22	42	33	35	40	42	37	34	28	31	23	31	27	31	37	45	28	41	28	34	31	28	36	32	37	36	41	22	34
YRI_AFR_NA18516	29	41	35	35	31	26	38	33	36	27	32	30	29	31	30	14	27	24	25	27	30	37	28	36	36	33	26	27	35	32	32	20	28	26	28	35	30	24	34	31	26	31	29	31	32	32	25	35	44
YRI_AFR_NA18517	36	27	32	42	40	32	31	46	24	21	25	34	29	36	27	18	25	39	33	32	45	39	34	38	53	30	29	34	37	29	33	37	34	34	29	36	25	28	31	36	31	25	39	35	43	47	33	23	39
YRI_AFR_NA18519	36	27	34	28	36	35	41	39	39	38	41	30	24	28	37	17	34	36	26	41	42	32	31	31	42	33	32	38	38	38	33	39	34	26	32	36	28	26	30	35	37	27	33	31	37	34	30	32	30
YRI_AFR_NA18520	36	35	33	29	32	34	38	34	27	38	29	32	30	31	25	16	33	32	33	23	25	43	38	43	31	39	35	38	36	29	23	30	38	34	37	28	35	28	30	31	25	31	49	38	27	36	28	35	50
YRI_AFR_NA18522	42	36	35	30	32	36	37	31	30	38	24	35	40	39	28	20	24	37	27	33	41	39	30	38	35	36	36	31	29	35	30	37	44	32	25	30	34	33	32	35	29	32	40	25	25	51	36	36	42
YRI_AFR_NA18523	30	34	39	35	25	32	29	31	27	14	35	38	19	28	30	20	37	33	28	25	24	36	36	40	40	38	30	38	39	27	26	37	40	36	33	38	24	31	27	36	36	27	39	33	37	29	30	35	35
YRI_AFR_NA18853	36	36	33	32	28	27	26	26	30	23	36	30	28	31	30	22	27	36	30	36	38	42	38	30	31	32	32	33	34	27	31	34	21	33	34	33	34	19	31	31	23	38	38	29	37	31	30	33	52
YRI_AFR_NA18856	40	35	28	35	35	30	37	39	40	24	28	34	27	27	30	22	36	28	30	33	29	36	30	42	36	26	35	35	25	31	35	28	26	30	23	29	37	29	33	30	34	31	44	34	37	31	27	37	25
YRI_AFR_NA18858	34	34	24	32	36	29	31	31	44	24	24	34	30	37	29	25	37	40	30	38	36	37	25	43	38	37	42	39	39	33	26	35	48	35	27	37	28	34	31	25	43	45	39	31	40	33	35	36	43
YRI_AFR_NA18861	41	33	50	38	45	36	32	28	38	20	32	38	31	35	30	31	34	28	30	40	29	36	31	36	43	37	33	30	37	28	34	31	38	34	29	27	34	30	33	46	38	28	34	32	32	25	25	27	45
YRI_AFR_NA18864	41	29	39	26	29	40	42	36	31	34	20	32	34	48	37	17	29	42	24	27	30	42	38	34	40	34	38	27	28	36	44	24	30	32	29	40	28	39	30	35	44	32	42	29	39	26	25	36	30
YRI_AFR_NA18865	40	41	33	36	29	39	35	30	30	33	35	27	31	32	23	19	36	30	27	26	35	38	34	33	27	40	32	38	31	22	39	26	35	48	34	37	30	29	29	38	35	33	36	35	35	36	27	32	32
YRI_AFR_NA18867	32	45	40	33	31	28	35	28	37	24	39	39	23	27	31	22	30	32	33	28	30	33	25	31	39	42	35	34	46	35	34	38	33	38	27	33	39	23	34	29	30	25	44	24	33	34	37	36	36
YRI_AFR_NA18868	34	35	35	42	38	32	40	41	37	36	35	39	27	43	29	18	41	31	30	34	45	38	36	44	35	37	37	36	32	34	28	35	25	32	35	32	32	29	35	32	37	45	36	30	43	29	30	28	27
YRI_AFR_NA18870	23	28	33	34	34	28	27	26	28	28	28	48	38	28	34	16	26	33	31	32	27	36	17	33	44	40	35	26	43	28	28	26	38	32	33	24	39	27	30	36	45	36	38	37	37	36	36	26	40
YRI_AFR_NA18871	33	31	40	31	36	33	32	32	31	31	29	35	29	29	41	22	35	34	30	27	37	39	33	37	36	42	24	33	39	25	25	39	39	41	21	30	25	31	30	32	35	28	40	30	28	41	34	27	41
YRI_AFR_NA18873	32	24	44	33	29	29	37	37	32	23	26	39	32	26	28	17	35	32	26	24	39	38	35	39	38	36	28	40	38	32	33	36	38	33	27	41	27	33	32	30	30	35	37	37	37	32	30	31	31
YRI_AFR_NA18874	44	31	35	54	34	35	30	32	30	38	36	30	30	25	39	18	32	33	27	22	34	42	38	29	37	34	34	30	36	23	40	28	34	31	27	27	22	26	28	28	28	30	33	36	23	24	33	39	33
YRI_AFR_NA18876	37	35	36	26	29	27	32	28	29	36	28	39	29	38	26	19	34	38	32	33	30	45	25	31	27	26	28	19	31	38	35	26	34	29	29	39	29	31	35	34	33	28	34	29	30	37	32	30	39
YRI_AFR_NA18877	39	36	41	35	43	39	25	30	30	28	29	30	34	39	30	24	38	27	30	44	35	43	37	31	37	38	33	36	30	31	41	33	25	25	29	36	37	32	41	37	35	33	28	26	44	33	32	26	36
YRI_AFR_NA18878	33	37	33	25	41	37	29	35	32	48	27	39	34	46	23	23	29	49	27	36	41	46	34	34	46	35	39	37	34	36	30	29	40	38	33	39	26	35	33	36	35	34	40	24	31	36	26	42	46
YRI_AFR_NA18879	40	39	39	29	28	29	34	36	34	34	31	39	32	35	26	18	25	32	39	41	36	43	29	30	34	23	26	28	29	33	28	29	34	43	26	38	41	36	29	38	34	32	27	27	31	39	29	28	37
YRI_AFR_NA18881	36	25	40	38	31	32	23	36	30	38	30	27	27	21	29	19	30	42	30	34	31	44	26	28	45	35	40	29	41	32	35	25	36	35	31	41	19	31	29	33	25	35	32	32	36	29	35	32	36
YRI_AFR_NA18907	35	32	29	25	38	29	44	27	32	31	42	33	33	29	32	20	25	42	35	36	42	42	35	34	43	35	23	36	38	39	36	31	36	38	30	38	28	34	31	41	27	44	25	27	38	41	25	31	41
YRI_AFR_NA18908	37	32	33	26	45	35	29	44	36	26	37	41	34	32	26	22	44	25	29	38	36	39	29	36	36	29	33	33	36	24	38	44	35	45	22	38	25	33	32	32	37	32	30	30	26	35	36	42	34
YRI_AFR_NA18909	38	33	31	31	43	32	36	32	36	25	22	39	32	27	24	22	31	33	29	37	33	34	19	30	30	30	41	48	38	37	23	38	35	27	29	34	33	26	32	31	27	24	36	40	31	51	33	41	31
YRI_AFR_NA18910	30	29	42	29	28	20	35	39	44	36	34	26	39	34	31	20	33	38	29	32	34	34	24	33	38	39	37	25	30	38	27	39	38	30	19	37	25	30	30	30	37	33	32	29	31	35	44	25	40
YRI_AFR_NA18912	48	33	34	35	38	38	43	28	30	36	39	35	35	34	26	17	32	42	37	35	35	33	43	43	30	31	39	29	37	27	37	33	38	41	27	33	35	23	28	35	28	35	32	28	26	28	37	30	46
YRI_AFR_NA18915	28	36	39	38	30	28	24	36	32	41	27	47	38	31	31	15	22	34	28	32	32	34	32	35	39	38	49	28	29	27	40	28	38	43	31	37	32	26	28	33	35	36	38	23	37	41	42	37	47
YRI_AFR_NA18916	35	35	29	31	32	29	36	38	32	36	28	37	34	43	26	11	38	27	28	23	42	28	26	44	31	43	38	31	38	39	42	27	34	28	28	28	31	29	34	24	26	31	45	25	38	31	42	27	36
YRI_AFR_NA18917	30	25	41	27	42	31	30	44	30	34	37	27	35	37	35	18	26	33	34	28	37	32	23	39	33	30	40	32	32	30	31	30	40	37	32	36	31	39	34	34	38	35	36	31	46	34	24	30	34
YRI_AFR_NA18923	38	23	45	26	29	33	33	33	38	37	33	36	30	31	23	18	26	42	33	31	27	39	27	36	36	26	31	34	36	31	36	37	29	43	27	36	24	26	22	39	34	24	40	35	31	37	31	38	35
YRI_AFR_NA18924	37	24	32	33	23	32	33	42	35	33	29	33	31	25	24	19	31	39	34	35	36	35	35	30	43	25	36	34	26	29	31	28	28	33	27	30	32	32	36	30	29	31	38	38	30	41	30	39	35
YRI_AFR_NA18933	36	25	34	33	26	34	39	38	30	30	33	31	31	26	27	18	28	33	35	33	33	48	35	41	32	35	33	41	37	35	47	31	32	38	29	44	31	33	39	37	30	38	30	32	44	39	28	28	42
YRI_AFR_NA18934	43	31	40	41	39	31	34	33	25	38	36	40	28	29	28	20	21	30	31	24	32	30	31	36	35	28	37	34	39	23	21	27	34	42	31	36	28	23	34	33	30	26	32	37	42	35	25	46	45
YRI_AFR_NA19093	37	30	37	27	40	34	36	35	29	24	38	36	38	29	36	14	34	33	29	35	32	39	37	35	27	33	42	32	32	30	34	25	31	23	27	38	23	23	31	32	27	33	39	32	31	30	34	43	47
YRI_AFR_NA19095	36	40	36	31	41	29	28	39	32	27	31	33	24	47	30	20	31	40	28	37	26	39	30	45	35	37	28	38	33	30	37	31	40	37	27	31	38	41	40	28	35	32	36	26	43	30	27	32	40
YRI_AFR_NA19096	32	42	33	40	41	36	31	28	25	35	41	40	25	31	31	20	41	35	40	31	37	38	38	29	33	40	38	29	31	38	30	24	31	31	32	30	31	33	29	35	40	38	39	39	28	40	35	28	39
YRI_AFR_NA19098	33	27	33	30	42	28	32	30	40	28	30	34	35	36	30	14	35	29	29	42	31	35	23	36	33	21	25	34	35	25	30	25	30	33	32	40	33	31	32	26	26	33	39	37	46	36	32	34	41
YRI_AFR_NA19099	28	31	31	31	31	29	37	39	43	28	24	33	29	25	31	20	34	47	23	28	38	32	33	41	36	28	36	38	40	32	26	36	39	26	20	42	27	31	23	36	28	38	34	39	36	29	37	31	31
YRI_AFR_NA19102	36	28	40	30	39	29	26	38	32	34	35	28	33	28	32	19	33	35	32	40	36	41	35	45	49	33	29	41	36	34	31	34	32	36	27	45	37	27	33	34	35	29	36	30	41	43	36	25	41
YRI_AFR_NA19107	34	36	32	36	30	32	41	32	28	34	23	32	22	37	42	19	28	29	29	35	35	36	29	32	26	41	33	37	37	36	26	30	35	36	28	35	33	29	37	32	36	40	40	31	28	40	40	43	38
YRI_AFR_NA19108	31	32	40	31	26	33	39	45	32	29	40	39	35	39	35	24	36	36	31	38	33	48	46	37	36	30	28	37	41	22	37	29	35	31	25	33	30	28	36	20	36	34	35	28	37	40	34	37	31
YRI_AFR_NA19113	36	30	31	26	43	22	30	32	31	29	29	30	31	33	27	23	33	31	27	28	45	27	24	28	35	35	34	34	29	29	20	39	28	36	27	32	26	25	29	38	20	37	27	31	31	34	33	41	30
YRI_AFR_NA19114	27	24	35	41	27	36	29	34	38	30	36	38	29	32	22	22	32	33	24	34	30	27	34	31	36	29	32	31	30	40	34	23	29	25	22	41	23	24	29	41	38	35	26	31	40	39	26	30	39
YRI_AFR_NA19116	38	37	34	35	38	38	31	37	34	26	32	31	35	30	33	25	19	28	38	35	32	36	30	33	27	32	26	44	31	29	29	30	34	24	21	38	34	26	25	35	27	25	51	28	32	28	32	43	41
YRI_AFR_NA19117	41	38	24	30	34	25	29	37	30	34	27	35	35	41	33	23	35	36	42	26	32	39	29	40	33	30	31	24	35	29	34	36	28	39	21	30	27	24	32	40	43	40	40	38	26	31	27	32	41
YRI_AFR_NA19118	37	39	41	36	39	31	39	34	32	32	33	41	26	30	26	17	27	33	34	34	31	29	35	31	35	30	35	51	37	27	34	31	35	23	27	36	22	24	30	35	38	39	34	26	41	31	38	28	35
YRI_AFR_NA19119	37	33	41	28	38	24	31	46	27	27	36	32	23	36	33	28	24	28	38	39	35	44	34	38	41	29	26	37	39	33	37	27	38	39	23	39	31	30	34	31	35	34	36	32	25	42	25	37	43
YRI_AFR_NA19121	31	38	36	33	37	36	36	27	35	25	31	37	28	39	29	17	38	31	30	37	39	32	31	23	35	38	36	39	40	34	37	36	33	36	35	35	27	22	32	30	30	30	42	35	35	44	29	42	37
YRI_AFR_NA19131	44	36	43	40	31	28	37	28	29	34	24	30	35	38	40	18	31	26	33	42	35	34	31	31	37	41	33	26	37	31	43	28	36	36	26	31	28	36	28	32	32	41	30	27	34	44	28	41	38
YRI_AFR_NA19137	41	39	32	33	45	37	39	30	29	27	37	26	28	43	35	19	26	29	21	30	35	38	27	32	25	33	30	31	27	28	37	25	30	39	36	32	31	33	25	31	30	32	38	29	32	28	28	29	38
YRI_AFR_NA19138	37	36	26	34	34	32	38	44	30	45	42	33	23	38	28	21	31	29	20	33	34	27	34	27	33	39	36	28	32	23	40	37	30	41	26	41	29	33	37	38	27	35	45	36	29	35	28	32	33
YRI_AFR_NA19141	47	30	39	31	41	28	37	37	30	32	35	44	31	34	28	15	34	29	33	28	29	44	32	34	27	29	29	30	45	35	37	40	32	28	33	31	25	41	38	48	37	34	35	28	37	30	26	31	31
YRI_AFR_NA19143	46	31	39	37	30	33	35	37	37	31	21	35	36	36	29	20	31	35	30	35	33	37	36	36	33	42	31	43	40	25	30	38	31	28	27	28	37	32	27	28	27	35	30	34	33	32	36	28	28
YRI_AFR_NA19144	43	32	40	30	34	27	29	35	33	28	43	29	38	30	35	20	35	28	25	37	25	49	28	25	34	31	21	29	32	16	34	29	25	33	25	34	33	32	23	32	29	24	30	32	33	28	30	28	41
YRI_AFR_NA19146	34	32	36	28	26	24	45	35	26	18	22	37	32	38	26	18	40	25	28	22	30	34	35	33	47	33	25	31	34	27	33	31	34	41	26	33	27	36	30	39	37	38	29	39	24	32	23	35	37
YRI_AFR_NA19147	40	38	26	32	40	33	41	23	32	25	35	40	33	31	28	21	32	38	21	39	33	32	29	35	42	36	29	43	39	27	31	34	40	31	31	38	32	29	43	34	34	33	42	27	38	41	30	32	32
YRI_AFR_NA19149	31	34	20	34	34	46	30	32	30	33	32	42	28	34	32	22	37	44	29	30	38	37	34	36	44	40	30	37	37	26	30	32	25	36	26	39	34	27	39	42	38	44	39	21	36	34	37	35	43
YRI_AFR_NA19152	34	29	38	33	40	33	35	34	26	23	28	32	25	39	30	20	35	37	30	34	44	32	36	35	32	27	39	43	45	32	38	35	34	40	25	40	35	32	30	29	23	30	34	26	31	31	44	38	39
YRI_AFR_NA19159	34	36	38	28	38	30	34	37	38	23	22	42	27	32	33	23	28	30	34	41	41	35	28	33	32	39	27	31	37	25	27	26	26	26	32	31	37	32	26	37	26	25	31	27	34	36	31	32	40
YRI_AFR_NA19160	37	26	34	30	38	34	33	41	33	35	33	31	27	45	41	20	25	37	22	32	30	32	38	25	38	30	31	30	34	26	38	32	38	28	30	35	30	37	35	35	37	32	42	29	33	37	28	36	39
YRI_AFR_NA19171	28	26	37	21	30	33	42	35	31	33	33	34	38	37	40	24	28	28	31	30	37	38	30	29	35	30	40	32	30	25	34	32	40	34	16	32	32	28	32	30	36	33	33	30	46	34	31	37	45
YRI_AFR_NA19172	34	30	37	35	35	30	32	28	33	38	35	39	35	33	30	17	27	16	31	38	31	37	34	33	42	35	27	26	43	22	33	31	37	30	29	33	31	34	38	37	32	33	43	29	33	35	38	24	40
YRI_AFR_NA19175	35	34	31	44	30	40	40	33	35	34	33	37	27	30	26	21	22	25	39	33	39	47	27	40	47	37	33	31	42	27	36	36	31	36	27	37	28	33	28	39	28	32	34	30	26	47	27	35	28
YRI_AFR_NA19185	30	44	40	34	28	34	32	36	33	50	33	33	29	39	32	21	20	39	31	29	27	39	38	48	39	36	22	35	43	34	33	32	29	42	19	34	32	25	28	31	39	29	38	29	36	27	35	30	32
YRI_AFR_NA19189	36	29	35	35	36	38	42	34	38	32	34	27	35	32	33	19	30	31	26	39	21	24	38	38	35	30	36	39	38	37	32	36	28	33	16	43	32	38	27	29	30	36	36	30	32	39	44	34	43
YRI_AFR_NA19190	34	37	42	32	32	28	29	33	32	39	29	36	37	45	31	27	37	32	36	29	33	39	33	33	46	38	23	35	34	29	39	24	29	35	29	41	31	32	31	29	39	33	29	42	34	35	36	26	36
YRI_AFR_NA19197	38	30	40	23	42	32	31	37	29	34	28	35	32	28	27	13	35	37	27	28	32	32	30	37	28	43	23	35	36	22	29	28	22	42	27	37	30	27	36	34	30	25	36	30	47	35	30	41	39
YRI_AFR_NA19198	34	23	41	40	29	35	30	40	43	27	36	39	33	36	30	17	26	26	30	42	35	39	36	27	39	41	30	26	27	33	36	24	35	40	34	31	30	30	33	28	39	29	37	23	41	27	30	43	34
YRI_AFR_NA19201	31	36	32	26	35	26	39	35	38	34	35	28	35	37	30	12	33	43	21	26	36	37	24	39	41	35	35	33	35	42	34	33	37	24	25	39	23	32	28	29	29	36	35	47	37	39	23	27	33
YRI_AFR_NA19204	36	38	36	28	29	37	33	48	30	39	22	37	29	33	41	18	25	32	36	26	31	29	29	34	33	32	29	27	29	33	25	27	41	40	31	37	30	28	32	32	31	40	31	28	42	34	38	26	34
YRI_AFR_NA19206	29	31	33	33	35	39	31	34	32	31	37	37	30	38	27	16	30	35	34	31	33	26	18	37	48	33	33	28	35	27	26	28	37	24	32	28	32	43	28	33	33	23	40	29	29	38	28	34	31
YRI_AFR_NA19207	28	29	43	29	29	29	39	34	26	23	33	29	26	35	27	16	30	30	25	29	32	38	35	28	39	25	34	29	36	30	38	26	30	25	32	35	27	32	32	34	35	31	30	28	31	34	32	29	33
YRI_AFR_NA19209	30	30	34	38	41	29	27	41	40	26	26	39	27	30	35	20	34	30	30	29	45	33	31	39	37	42	32	27	34	32	33	34	34	34	30	36	37	23	41	23	31	29	34	37	40	29	35	49	42
YRI_AFR_NA19210	38	36	34	39	44	24	33	26	31	35	31	31	24	35	38	21	32	34	26	31	33	31	41	32	37	34	38	30	34	35	36	28	40	31	28	23	31	27	39	43	34	40	40	25	34	32	28	30	39
YRI_AFR_NA19214	41	32	36	40	38	26	24	30	28	27	38	41	26	34	27	25	25	34	27	33	30	33	31	40	39	25	22	25	40	35	26	26	32	31	27	34	28	29	26	39	25	28	23	28	35	35	26	24	32
YRI_AFR_NA19222	34	33	49	31	35	37	42	46	36	28	39	36	22	24	32	27	27	30	33	34	36	27	31	24	41	33	32	31	38	32	40	34	21	38	32	24	32	27	27	26	24	31	35	35	30	25	27	31	30
YRI_AFR_NA19223	35	36	41	34	25	20	34	43	36	32	36	24	24	29	31	23	28	29	24	32	33	27	23	33	45	28	35	33	25	24	36	34	34	34	28	38	34	32	31	27	35	36	33	25	31	31	31	37	34
YRI_AFR_NA19225	35	23	32	36	28	27	36	34	28	22	36	30	27	41	36	12	28	29	26	28	37	28	35	32	35	35	27	37	35	21	30	28	42	37	30	28	30	20	21	36	31	28	45	32	24	33	25	33	32
YRI_AFR_NA19235	36	30	33	38	29	31	46	37	46	34	29	34	35	29	31	19	34	38	26	25	39	28	33	32	45	38	27	40	33	32	33	40	28	31	22	30	41	41	31	31	36	35	35	32	43	44	34	29	45
YRI_AFR_NA19236	40	26	37	32	28	23	37	36	41	36	38	34	33	27	30	19	29	33	36	36	38	31	36	34	35	40	42	22	41	30	33	37	43	38	27	49	20	36	25	39	43	42	32	39	32	40	32	38	31
YRI_AFR_NA19238	30	30	37	29	35	34	34	46	39	26	35	30	30	34	39	16	32	19	35	35	29	45	34	41	38	30	28	35	37	39	39	29	50	31	30	34	28	23	32	28	34	37	40	28	38	42	34	47	39
YRI_AFR_NA19239	35	29	35	39	41	35	26	31	39	35	37	35	33	41	30	22	38	24	37	39	31	35	38	40	44	39	33	28	36	32	45	33	26	36	29	34	27	20	30	28	34	29	24	32	39	33	26	37	45
YRI_AFR_NA19247	42	33	36	28	30	33	44	33	35	32	33	34	23	35	28	19	39	33	29	30	22	26	36	46	28	39	27	40	40	27	30	36	32	24	26	32	20	32	27	24	25	25	30	26	29	26	24	25	33
YRI_AFR_NA19248	49	35	31	30	28	40	24	38	36	41	30	37	40	32	32	8	27	45	34	31	42	35	48	30	38	43	26	35	23	35	33	25	34	33	27	47	30	32	38	40	21	45	29	38	26	34	33	39	23
YRI_AFR_NA19256	36	28	32	39	40	36	30	32	30	33	41	26	31	32	31	18	36	35	34	30	37	35	32	35	47	39	39	29	35	28	42	35	36	36	30	38	31	28	34	41	37	36	36	32	31	38	38	40	41
YRI_AFR_NA19257	33	23	30	28	34	36	26	28	36	34	30	29	32	28	35	14	32	39	47	24	33	26	32	36	42	33	33	28	51	30	33	32	38	38	26	39	30	20	21	42	38	25	47	35	30	39	22	33	42
Cac_AMR_GS000016938-ASM	1	0	0	0	1	1	1	0	0	0	0	0	0	2	0	1	0	2	0	0	0	1	0	1	0	0	0	0	0	0	1	0	1	0	1	1	0	0	0	0	0	0	0	1	0	0	0	0	0
Cac_AMR_GS000016939-ASM	1	2	2	3	0	2	1	0	0	1	0	1	1	0	0	0	1	2	1	0	2	1	1	0	1	1	1	0	1	1	1	3	1	1	2	0	0	1	0	0	0	0	0	1	0	0	0	1	2
Cac_AMR_GS000016940-ASM	0	0	0	0	0	1	0	0	0	0	0	0	0	0	0	0	0	0	0	0	0	0	0	0	0	0	0	0	0	0	0	0	0	0	0	0	0	1	0	0	0	0	0	0	0	0	0	0	1
Cac_AMR_GS000016942-ASM	0	0	0	0	1	0	1	1	1	0	0	1	1	0	0	0	0	0	1	0	0	0	1	0	0	0	0	0	0	0	1	1	1	0	0	0	1	0	0	0	0	1	0	0	0	0	0	0	0
Cac_AMR_GS000017077-ASM	0	0	0	4	1	2	2	0	1	1	0	1	0	0	0	1	2	1	0	0	3	0	1	0	0	0	0	1	2	1	1	0	0	1	0	0	2	0	1	0	1	1	0	1	1	1	0	0	0
Cha_AMR_LP6005519-DNA_D01	0	0	0	0	0	0	0	0	0	0	0	0	0	0	0	0	0	0	0	0	0	0	0	0	0	0	0	0	0	0	0	0	0	0	1	0	0	0	0	0	0	0	0	0	0	0	0	0	0
CLM_AMR_HG01112	1	4	2	0	0	2	0	0	1	1	0	2	2	1	1	7	0	2	3	4	3	2	3	0	2	0	1	1	0	1	3	2	1	1	2	2	0	3	0	0	0	1	0	0	1	1	1	0	1
CLM_AMR_HG01113	1	2	0	0	0	1	1	2	2	1	1	2	0	1	1	2	0	2	2	0	2	0	1	0	1	0	0	1	1	1	1	1	0	0	2	1	3	1	1	0	1	0	1	0	1	0	1	0	1
CLM_AMR_HG01119	1	1	1	3	1	1	1	0	2	0	0	2	2	1	0	2	1	2	1	0	0	1	1	0	0	2	1	2	2	1	1	1	3	0	2	1	1	0	2	1	1	0	0	3	0	1	1	0	1
CLM_AMR_HG01121	0	1	3	1	1	1	1	2	1	2	1	2	4	4	3	2	1	2	5	1	0	3	1	2	2	1	0	1	1	0	2	0	1	4	1	2	3	0	4	1	1	2	1	1	1	5	3	2	0
CLM_AMR_HG01122	5	2	2	8	2	3	3	3	3	3	1	3	4	6	3	4	4	3	2	6	4	3	6	2	3	5	1	4	2	3	4	8	1	3	4	4	7	6	1	1	5	5	2	6	4	3	0	0	4
CLM_AMR_HG01124	6	4	4	4	2	7	5	5	8	5	7	5	7	8	6	2	3	7	6	5	3	0	4	6	8	5	4	4	3	7	4	2	2	2	1	2	6	8	2	6	1	5	3	3	5	2	2	5	5
CLM_AMR_HG01125	3	5	2	4	1	4	2	4	3	4	4	7	0	4	4	3	3	3	2	4	2	3	5	3	3	1	3	2	1	2	5	3	5	4	2	2	2	4	2	5	1	5	5	3	1	2	3	2	3
CLM_AMR_HG01130	2	0	1	3	5	4	2	6	6	2	1	1	4	4	1	3	5	2	4	3	2	4	5	2	2	2	3	1	1	0	3	3	4	3	4	1	3	4	3	1	4	1	2	3	3	1	3	3	2
CLM_AMR_HG01131	3	3	2	3	4	2	2	1	1	4	3	1	1	3	2	1	3	2	2	1	1	3	3	1	2	2	3	1	4	3	1	3	2	2	1	5	4	6	2	2	1	4	1	0	4	3	2	1	2
CLM_AMR_HG01133	1	1	2	1	0	1	1	1	2	2	1	2	1	3	1	1	2	0	1	3	2	1	1	0	0	1	1	2	2	3	2	3	1	0	5	0	1	2	2	5	0	2	1	2	1	1	1	4	1
CLM_AMR_HG01134	6	1	6	7	1	2	3	6	5	4	1	4	2	5	4	7	2	4	6	0	9	6	4	1	3	4	6	7	6	4	1	7	3	4	4	2	7	4	4	4	5	8	1	6	8	5	5	3	2
CLM_AMR_HG01136	0	3	4	3	5	3	2	3	3	2	1	4	4	3	1	4	3	7	3	2	6	5	4	5	1	2	1	3	2	4	0	6	2	1	4	5	1	3	1	1	3	2	5	2	7	5	2	2	2
CLM_AMR_HG01137	2	0	1	0	0	0	2	1	0	1	1	1	0	0	2	0	2	3	2	1	1	1	1	1	2	1	1	1	0	1	2	2	2	1	2	1	3	1	0	2	1	2	1	1	0	2	0	1	2
CLM_AMR_HG01139	5	8	4	6	5	9	6	7	5	6	0	6	1	7	6	2	7	4	3	3	7	7	2	2	8	2	6	6	5	4	4	10	4	7	2	6	8	7	4	7	6	9	5	5	4	11	4	5	6
CLM_AMR_HG01140	4	1	2	0	3	4	0	1	2	3	1	0	3	4	4	0	3	1	3	1	0	1	1	1	0	2	2	3	1	2	2	3	1	3	6	1	1	1	1	2	2	2	0	3	1	0	1	1	4
CLM_AMR_HG01142	10	6	8	4	5	4	6	4	4	5	7	6	6	4	8	5	5	4	3	4	5	3	8	3	4	4	1	8	6	1	5	5	5	8	5	4	6	5	8	10	8	6	8	6	7	8	3	2	9
CLM_AMR_HG01148	3	3	4	1	3	2	0	5	5	2	0	1	2	5	3	5	1	1	3	4	3	3	1	1	2	2	7	2	3	0	1	0	1	2	1	1	4	0	3	2	3	1	3	3	2	1	2	5	0
CLM_AMR_HG01149	4	2	4	5	4	3	2	6	1	4	3	3	4	6	2	3	3	2	7	3	7	5	4	2	6	5	5	2	6	3	2	2	4	5	6	2	1	4	5	3	3	4	2	2	4	4	1	7	6
CLM_AMR_HG01250	4	0	1	2	3	1	3	3	0	2	1	1	1	0	4	1	3	4	4	4	3	1	2	2	4	4	8	1	2	0	1	2	2	1	3	1	3	1	4	3	2	4	2	4	4	4	6	2	0
CLM_AMR_HG01251	0	1	1	2	1	0	2	1	1	0	0	2	0	4	0	2	1	0	0	3	0	1	2	1	0	2	1	0	0	3	1	0	2	0	4	2	1	2	3	1	0	1	1	0	1	0	2	0	1
CLM_AMR_HG01253	2	3	3	1	1	2	3	2	3	1	1	2	1	1	1	0	2	3	2	1	1	0	2	2	7	1	2	0	3	4	1	1	0	1	3	2	3	2	1	2	0	3	3	1	3	1	3	2	4
CLM_AMR_HG01254	6	10	8	6	8	6	12	4	8	10	7	6	5	4	5	5	3	3	5	7	4	7	3	6	6	4	3	3	6	6	6	7	7	7	5	3	6	7	10	7	3	4	5	5	9	8	3	10	7
CLM_AMR_HG01256	1	1	1	2	0	1	3	0	0	1	1	2	3	0	0	5	3	0	3	0	2	0	2	0	0	1	3	2	0	1	1	0	4	0	1	1	0	1	0	1	3	1	0	1	0	0	0	1	0
CLM_AMR_HG01257	1	0	1	1	1	1	0	0	0	1	1	1	1	1	2	0	4	1	2	1	0	0	0	1	0	0	0	1	0	0	0	1	0	0	1	1	1	0	2	1	0	1	0	1	1	0	0	2	0
CLM_AMR_HG01259	1	4	1	4	0	1	1	2	2	1	1	1	0	1	3	1	0	1	1	0	0	0	2	0	2	4	1	0	0	2	2	2	0	2	0	0	5	3	2	1	3	5	2	3	2	3	2	0	0
CLM_AMR_HG01260	2	7	4	2	5	8	5	6	3	6	6	6	6	6	6	4	6	6	6	6	3	7	3	7	5	2	3	5	6	4	6	5	7	6	7	3	6	7	3	4	5	5	1	5	6	4	4	4	7
CLM_AMR_HG01269	1	1	3	2	4	2	3	4	2	1	1	3	3	1	2	4	3	0	2	3	4	3	3	5	1	2	2	2	4	1	1	3	3	2	4	0	2	5	2	1	1	2	3	3	3	3	2	0	0
CLM_AMR_HG01271	2	4	3	4	2	5	1	5	0	0	2	2	1	3	1	4	2	3	2	1	0	4	2	2	2	1	1	3	2	1	1	0	1	4	3	2	5	0	1	3	1	5	2	2	1	5	1	2	3
CLM_AMR_HG01272	7	3	9	11	8	11	7	6	8	7	10	5	6	10	9	5	9	7	7	2	6	6	6	5	7	5	6	8	6	6	4	4	5	6	6	11	4	9	4	8	10	8	9	8	1	8	4	5	9
CLM_AMR_HG01275	1	2	0	3	0	0	1	0	1	0	0	0	2	0	1	3	0	3	2	0	3	0	1	0	0	0	0	1	0	0	0	1	1	2	1	0	0	1	1	0	0	1	0	0	0	0	0	0	1
CLM_AMR_HG01277	0	0	1	1	0	0	2	0	0	2	0	1	0	1	2	1	0	0	0	2	2	0	0	2	1	0	1	0	1	1	1	2	0	0	2	0	1	0	2	0	1	0	2	1	1	0	2	0	1
CLM_AMR_HG01280	1	1	1	2	1	0	1	0	0	3	0	1	0	0	1	1	0	0	3	0	0	0	0	0	2	4	0	2	2	1	1	4	0	1	3	0	1	2	1	0	0	0	2	1	0	0	0	1	0
CLM_AMR_HG01281	0	2	2	3	1	3	1	0	0	1	0	3	2	0	5	0	1	0	2	0	0	2	1	1	1	1	1	0	0	1	1	1	0	1	3	2	2	0	0	1	3	1	1	3	0	0	3	1	0
CLM_AMR_HG01284	2	6	0	8	5	3	4	3	6	3	2	1	2	4	6	1	3	3	5	3	4	3	0	3	1	1	2	1	1	4	2	6	1	3	2	0	6	4	0	5	1	5	1	3	4	1	7	5	2
CLM_AMR_HG01341	1	0	0	0	1	1	0	1	0	0	0	2	0	1	1	1	1	0	0	0	0	0	0	0	1	0	0	0	3	0	3	0	0	0	1	1	1	1	0	1	0	2	1	1	1	2	0	0	0
CLM_AMR_HG01342	14	16	12	15	16	16	12	5	10	12	8	13	13	18	7	11	10	10	14	14	7	13	9	16	18	13	15	10	14	14	10	8	14	10	8	11	10	9	17	18	13	8	16	13	15	12	2	13	13
CLM_AMR_HG01344	1	2	2	1	1	4	3	0	0	4	4	2	0	1	1	2	0	1	1	2	1	2	1	2	2	2	1	1	0	2	3	1	1	3	1	1	0	0	1	4	0	0	1	1	0	0	1	1	1
CLM_AMR_HG01345	2	0	1	5	6	0	0	1	2	6	2	3	2	2	2	4	3	3	3	2	1	1	3	3	1	3	1	6	2	2	2	1	5	0	4	1	1	2	1	2	3	3	2	3	4	2	0	1	4
CLM_AMR_HG01348	3	1	1	1	1	1	2	1	2	4	2	1	2	0	1	4	1	0	1	3	1	3	1	2	1	1	1	0	2	1	0	3	2	1	1	0	2	2	2	3	1	1	2	1	2	1	2	1	2
CLM_AMR_HG01350	2	2	0	3	5	1	1	1	1	2	1	1	3	4	1	3	2	0	2	1	4	3	2	3	2	2	2	2	2	2	3	3	3	1	2	4	2	9	2	1	1	3	5	2	3	1	3	2	2
CLM_AMR_HG01351	0	2	1	1	0	1	1	0	0	1	0	1	1	0	0	3	1	2	2	1	2	0	2	1	0	1	1	1	1	1	1	1	0	1	1	0	3	2	1	1	0	0	0	1	1	3	0	0	0
CLM_AMR_HG01353	1	1	2	2	3	3	1	2	0	1	2	1	1	1	2	2	3	1	4	0	2	0	1	0	3	1	0	0	3	1	2	2	2	1	1	3	1	1	4	0	1	1	1	1	1	0	0	0	3
CLM_AMR_HG01354	0	0	1	1	1	2	0	0	1	1	0	0	0	3	1	1	0	0	2	0	1	1	1	1	0	0	2	0	1	2	1	1	2	0	0	3	1	1	2	2	0	0	1	2	0	0	3	0	1
CLM_AMR_HG01356	1	3	6	2	5	2	3	1	0	0	4	2	5	1	1	5	4	4	1	4	1	1	1	2	2	3	1	2	4	5	3	1	1	2	1	3	1	1	3	3	3	3	2	1	4	0	3	0	4
CLM_AMR_HG01357	0	0	0	1	2	0	1	1	1	2	1	0	3	0	1	3	0	0	1	1	0	1	3	1	0	0	1	2	1	0	0	0	1	1	0	0	1	2	1	1	1	3	1	0	0	0	1	1	2
CLM_AMR_HG01359	1	2	3	3	0	2	1	1	6	3	2	1	2	4	0	2	4	1	1	3	1	4	0	1	2	4	2	1	0	0	0	4	0	2	2	0	6	2	5	2	3	3	0	0	1	1	1	4	1
CLM_AMR_HG01360	2	3	3	1	1	5	3	6	2	2	2	4	0	2	3	2	1	2	3	4	2	1	3	3	2	5	4	2	3	1	1	2	7	5	3	2	4	4	2	3	2	5	5	3	2	2	3	1	7
CLM_AMR_HG01362	8	3	6	11	3	6	6	5	3	3	5	2	3	7	5	5	5	5	6	5	7	4	7	5	2	8	3	5	5	4	3	6	4	3	2	5	3	4	10	5	5	5	6	2	4	5	4	4	8
CLM_AMR_HG01363	6	4	5	8	7	10	7	11	3	8	6	4	7	4	5	5	2	12	7	8	4	6	7	5	7	6	6	9	5	6	6	7	2	1	7	5	3	5	4	6	6	7	9	8	4	7	9	8	6
CLM_AMR_HG01365	7	5	4	2	8	4	9	3	7	4	4	3	6	8	5	4	4	6	3	4	1	4	4	6	6	6	6	2	8	6	4	9	4	3	4	9	2	5	8	3	2	8	4	11	4	2	5	6	3
CLM_AMR_HG01366	2	3	4	4	1	2	4	4	6	2	4	3	4	2	3	3	8	2	2	5	5	3	9	3	3	4	4	5	7	6	9	4	6	6	5	3	4	7	3	8	4	3	4	6	8	3	4	8	4
CLM_AMR_HG01369	6	4	7	8	7	3	5	4	6	4	5	7	4	5	5	5	3	9	5	5	6	6	6	3	4	5	11	3	4	4	8	8	0	6	2	8	6	3	5	2	4	3	6	8	6	3	3	2	7
CLM_AMR_HG01372	1	0	1	2	1	1	3	1	2	3	1	1	2	2	2	1	2	3	1	2	0	0	0	1	0	2	4	1	1	1	5	1	0	1	2	0	0	2	1	3	1	0	1	3	1	2	3	4	2
CLM_AMR_HG01374	0	2	1	0	0	1	0	0	0	3	1	1	1	0	0	1	1	3	1	1	2	2	2	0	1	3	0	1	0	0	0	1	0	2	3	1	0	2	1	1	0	0	0	0	0	1	2	2	0
CLM_AMR_HG01375	5	5	2	1	9	3	7	9	3	7	10	4	7	7	3	5	4	5	5	4	7	7	4	5	4	5	3	3	4	7	1	7	5	3	5	3	6	8	2	6	4	6	5	8	2	5	2	5	4
CLM_AMR_HG01377	5	4	5	3	2	3	6	1	4	3	3	6	2	1	4	1	2	3	3	4	3	1	2	1	3	1	1	4	3	3	1	3	4	4	0	3	4	2	5	3	3	1	1	4	0	3	4	5	4
CLM_AMR_HG01378	1	1	3	3	0	2	0	3	2	3	1	3	3	1	3	0	3	3	1	1	1	3	1	0	1	0	1	2	2	1	1	3	1	1	1	1	4	1	2	1	1	2	2	0	1	3	2	1	0
CLM_AMR_HG01383	2	2	2	2	2	0	3	2	0	2	2	0	1	1	3	4	0	1	0	1	0	1	0	2	0	4	1	2	0	1	2	1	1	1	2	1	1	3	4	2	0	4	1	1	1	0	0	0	0
CLM_AMR_HG01384	1	2	3	1	5	2	0	5	3	2	1	1	2	2	3	0	1	2	5	1	4	3	4	2	2	6	1	1	3	1	3	6	1	4	2	2	2	3	4	0	4	5	3	0	1	5	4	2	4
CLM_AMR_HG01389	4	2	3	2	3	1	3	1	2	3	2	0	3	0	3	2	1	3	2	5	5	4	3	1	1	1	1	0	2	3	1	1	3	2	1	4	1	1	1	4	2	1	6	1	2	0	4	2	2
CLM_AMR_HG01390	9	5	11	6	16	8	14	10	4	14	10	13	2	12	7	7	9	12	12	6	5	12	5	11	4	4	18	9	11	4	9	7	10	11	4	3	9	14	14	8	8	10	11	12	6	6	5	13	9
CLM_AMR_HG01431	5	4	3	5	5	8	2	1	4	6	8	7	3	8	4	7	4	3	3	3	3	6	5	2	8	10	1	4	10	1	3	3	5	4	5	2	3	2	7	6	1	2	3	6	4	3	3	3	5
CLM_AMR_HG01432	3	2	2	3	0	1	1	1	3	2	2	1	3	0	0	4	1	0	3	0	1	1	2	0	2	0	1	3	0	1	1	2	1	2	3	0	0	5	1	1	1	3	2	1	1	2	3	1	0
CLM_AMR_HG01435	3	4	0	0	3	5	4	1	3	2	0	4	2	2	2	1	2	3	0	2	1	1	2	0	4	1	3	1	3	1	6	4	1	3	2	4	1	1	5	1	3	3	1	2	1	2	1	3	1
CLM_AMR_HG01437	2	1	1	3	1	2	2	1	1	0	2	1	0	2	2	2	0	1	3	0	1	0	1	0	0	0	1	0	1	2	2	2	2	2	7	2	2	1	2	1	2	2	0	1	0	0	2	1	0
CLM_AMR_HG01438	1	1	0	1	0	1	0	1	2	3	2	1	1	2	3	2	1	1	0	2	2	0	2	0	0	2	0	1	1	1	2	1	1	2	1	0	1	2	0	0	1	1	1	1	0	1	0	2	0
CLM_AMR_HG01441	0	1	0	4	1	1	0	1	1	2	0	0	1	1	1	1	1	1	1	6	1	2	0	0	0	2	1	1	2	0	0	1	0	1	0	2	2	1	1	1	0	1	2	1	0	2	1	1	1
CLM_AMR_HG01443	1	2	2	3	7	1	3	1	2	2	0	3	3	1	1	2	4	3	2	1	0	2	1	4	2	4	1	3	2	4	2	0	2	2	3	4	2	5	2	0	0	1	4	1	0	0	2	2	3
CLM_AMR_HG01444	2	3	2	1	2	6	5	4	4	6	1	4	2	0	3	1	4	2	2	7	3	2	4	4	5	2	5	2	5	3	3	3	5	2	4	4	4	3	4	3	1	3	2	1	2	3	2	4	6
CLM_AMR_HG01447	2	1	2	1	1	2	5	1	2	2	3	2	1	1	3	2	3	2	0	3	3	2	0	3	3	0	3	0	2	3	0	4	6	2	2	1	2	4	2	2	1	1	2	3	4	0	1	1	3
CLM_AMR_HG01455	1	3	1	1	3	2	2	1	2	0	0	0	1	1	4	1	2	1	2	1	0	1	0	1	2	0	1	1	3	1	5	1	1	1	3	3	0	0	4	0	2	2	1	2	1	2	2	1	0
CLM_AMR_HG01456	0	1	2	3	2	3	3	0	0	3	0	2	1	1	2	0	2	1	2	3	1	1	1	1	3	1	1	0	1	1	2	1	3	3	0	2	2	2	2	1	3	4	1	2	1	5	0	3	0
CLM_AMR_HG01459	1	1	3	2	1	1	2	1	1	2	3	4	3	4	1	0	2	1	1	2	3	3	0	0	1	2	3	1	1	2	2	1	1	0	1	1	1	3	1	2	1	1	2	5	0	2	2	6	2
CLM_AMR_HG01461	6	10	6	9	5	5	7	11	5	5	3	8	7	7	5	5	2	6	7	6	7	10	9	10	11	9	6	7	4	6	3	7	8	10	2	12	6	3	7	6	6	5	8	7	9	8	8	6	6
CLM_AMR_HG01462	9	11	6	8	12	11	11	5	7	9	7	10	11	15	10	6	5	15	15	11	10	10	8	9	16	9	7	9	10	11	7	13	16	8	8	12	7	7	15	6	12	12	7	12	11	17	7	12	13
CLM_AMR_HG01464	6	4	6	6	6	9	8	4	5	3	10	6	5	7	5	9	6	5	9	9	10	9	5	7	7	9	7	4	3	6	3	5	10	7	3	3	6	8	4	5	3	7	6	6	6	3	7	9	1
CLM_AMR_HG01465	0	1	0	0	1	2	1	1	0	5	0	0	1	1	2	2	1	1	1	0	1	0	0	0	0	0	1	3	1	1	1	0	1	0	1	1	0	1	2	0	1	0	0	0	0	0	1	0	0
CLM_AMR_HG01468	1	2	2	1	2	1	1	0	1	2	0	1	2	0	1	5	3	1	2	0	2	1	2	2	0	1	1	3	1	0	0	0	2	3	1	0	2	1	2	0	1	1	1	3	2	0	2	0	0
CLM_AMR_HG01474	1	0	2	0	0	1	0	1	1	1	1	0	2	0	1	5	0	0	1	1	2	0	1	2	1	2	0	1	1	0	1	1	1	3	0	0	0	1	0	0	0	1	2	2	0	0	0	0	0
CLM_AMR_HG01479	1	1	0	1	0	2	0	1	0	2	3	2	3	1	0	2	2	2	3	0	1	1	2	1	2	0	0	0	2	3	2	1	1	0	2	2	1	3	4	3	1	1	3	1	0	0	2	2	1
CLM_AMR_HG01485	15	9	13	13	21	12	14	14	14	15	13	14	10	10	15	9	12	15	9	8	13	16	11	10	12	11	13	12	19	13	11	8	7	13	5	8	12	7	13	12	12	17	15	11	14	11	12	17	11
CLM_AMR_HG01486	0	1	1	1	1	1	0	2	2	1	1	1	2	1	2	1	1	1	1	2	3	1	0	0	0	1	0	0	0	2	2	4	1	0	1	1	0	2	3	1	1	1	2	1	6	2	0	4	1
CLM_AMR_HG01488	10	4	6	5	7	7	4	6	4	9	4	6	5	7	6	3	3	7	5	6	8	5	6	5	7	2	3	5	6	5	5	6	2	8	9	5	5	6	4	10	3	5	7	8	4	8	4	6	11
CLM_AMR_HG01489	1	3	2	3	2	0	0	0	0	1	0	2	1	2	0	2	0	2	3	0	1	0	0	1	0	3	1	2	0	3	2	2	0	2	0	1	0	2	2	0	1	1	1	2	0	0	1	1	0
CLM_AMR_HG01491	1	0	2	0	0	0	0	0	2	2	0	0	0	1	2	0	3	0	1	2	1	1	1	1	0	0	0	2	3	1	0	2	0	2	2	0	0	0	1	1	2	2	1	0	1	0	1	1	0
CLM_AMR_HG01492	1	1	0	2	0	1	4	1	1	2	1	0	0	0	2	3	2	1	1	3	0	2	1	1	1	2	1	0	2	0	2	1	1	2	0	2	1	0	1	1	2	1	1	1	1	0	4	1	2
CLM_AMR_HG01494	5	4	3	2	2	7	6	4	10	3	7	4	5	6	6	3	5	3	4	1	5	2	3	4	5	1	3	1	4	3	6	2	8	1	2	3	2	5	3	2	2	0	2	5	2	6	2	4	2
CLM_AMR_HG01495	4	5	3	9	4	3	1	2	1	4	7	1	5	6	2	1	5	2	7	5	9	5	7	4	2	3	3	2	3	5	5	2	2	3	5	2	0	5	1	4	4	3	5	3	2	4	2	4	5
CLM_AMR_HG01497	1	3	1	4	2	0	3	2	0	2	1	1	2	3	1	1	4	1	0	3	1	1	3	1	0	5	2	2	1	1	2	0	1	1	3	2	2	1	3	2	3	0	0	1	2	0	2	2	2
CLM_AMR_HG01498	7	3	0	1	3	0	2	3	1	3	4	3	2	1	2	3	0	1	3	2	4	1	1	2	2	2	3	4	0	0	0	4	3	2	5	1	4	2	2	0	0	2	1	1	1	3	1	2	1
CLM_AMR_HG01550	6	1	2	3	3	0	2	1	1	3	1	1	2	3	2	4	1	1	2	1	3	1	3	2	2	1	3	2	2	6	1	2	2	4	1	2	2	2	3	1	3	4	3	4	3	1	1	0	4
CLM_AMR_HG01551	15	15	14	9	14	16	9	8	11	4	7	10	9	16	10	6	12	13	12	8	16	8	12	14	11	8	13	13	7	21	9	9	10	10	16	16	9	15	10	20	9	13	12	14	10	10	11	18	12
CLM_AMR_HG01556	7	9	8	7	15	11	6	5	4	10	9	7	8	13	10	6	7	6	9	11	6	8	9	11	4	6	8	5	9	5	11	9	7	5	6	11	7	5	7	3	4	8	13	3	9	7	7	8	12
Col_AMR_GS000016948-ASM	0	0	0	0	0	0	0	0	0	0	0	0	0	0	0	0	0	0	0	0	0	0	0	0	0	0	0	0	0	0	0	0	0	0	0	0	2	0	0	0	0	0	0	0	0	0	1	0	0
Col_AMR_GS000016949-ASM	0	0	1	1	1	2	1	0	0	0	0	0	0	0	0	0	0	0	0	0	1	0	0	0	0	0	2	0	0	0	3	0	1	0	0	0	0	0	1	0	0	0	0	0	1	0	0	0	0
Col_AMR_GS000016950-ASM	0	0	0	0	0	0	0	0	0	0	0	0	0	0	0	0	0	0	0	0	0	0	0	0	0	0	0	0	0	0	1	0	0	0	0	0	0	0	0	0	0	0	0	0	0	0	0	0	0
Col_AMR_GS000016951-ASM	0	0	0	0	0	0	0	1	0	0	1	0	0	0	0	0	0	1	0	0	0	0	0	0	0	0	0	0	0	0	0	0	0	1	0	0	1	0	0	0	0	0	0	0	0	0	0	0	0
Kar_AMR_LP6005441-DNA_G06	0	0	0	0	0	0	0	0	0	0	0	0	0	0	0	0	0	0	0	0	0	0	0	0	0	0	0	0	0	0	0	0	0	0	0	0	0	0	0	0	0	0	0	0	0	0	0	0	0
Kar_AMR_LP6005441-DNA_H06	0	0	0	0	0	0	0	0	0	0	0	0	0	0	0	0	0	0	0	0	0	0	0	0	0	0	0	0	0	0	0	0	0	0	1	0	0	0	0	0	0	0	0	0	0	0	0	0	0
Kar_AMR_SS6004476	0	0	0	0	0	0	0	0	0	0	0	0	0	0	0	0	0	0	0	0	0	0	0	0	0	0	0	0	0	0	0	0	0	0	1	0	0	0	0	0	0	0	0	0	0	0	0	0	0
May_AMR_LP6005441-DNA_G07	0	0	0	0	0	0	0	0	0	0	0	0	0	1	0	0	0	0	0	0	0	0	0	0	0	0	1	0	0	0	0	0	0	0	1	0	0	0	0	0	0	0	1	0	0	0	0	0	1
May_AMR_LP6005441-DNA_H07	0	0	0	0	0	0	0	0	0	0	0	0	0	0	0	0	0	0	0	0	0	0	0	0	0	0	0	0	0	0	0	0	0	0	0	0	0	0	0	0	0	0	0	0	0	0	0	0	0
Mix_AMR_LP6005443-DNA_E11	0	0	0	0	0	0	0	0	0	1	0	0	0	1	0	0	0	0	0	0	0	0	0	1	0	0	0	1	0	0	1	0	0	1	0	0	0	0	0	0	0	0	0	0	0	0	0	0	0
Mix_AMR_LP6005443-DNA_F11	0	0	0	0	0	0	0	0	0	0	0	0	0	0	1	0	0	0	0	0	0	0	0	0	0	0	0	0	0	0	0	0	0	0	0	1	0	0	0	0	0	1	2	0	0	0	0	0	0
Mix_AMR_LP6005443-DNA_G11	2	1	2	1	0	0	1	3	0	0	0	2	1	0	0	0	0	2	0	0	1	1	0	0	1	0	0	1	0	0	2	1	0	1	0	0	0	0	0	2	2	1	1	1	0	1	2	1	1
Mix_AMR_LP6005443-DNA_H11	2	2	2	4	2	4	0	2	2	1	2	0	4	1	1	3	2	3	1	6	3	2	4	2	1	2	1	4	1	0	0	1	3	1	2	3	1	2	4	2	1	2	3	2	1	0	3	2	1
Mix_AMR_SS6004479	0	0	0	0	0	0	1	0	0	0	0	0	0	0	0	0	0	0	0	0	0	0	0	0	0	0	0	0	0	1	1	0	0	0	0	0	0	0	0	0	0	0	0	0	0	0	0	0	0
MXL_AMR_NA19648	0	1	2	1	1	0	0	1	2	1	0	1	2	1	3	1	0	2	1	1	2	0	3	0	1	0	1	0	1	0	1	1	1	3	0	1	1	1	1	2	1	0	1	2	0	1	1	0	1
MXL_AMR_NA19649	1	1	2	1	1	2	0	1	3	3	3	1	1	2	3	1	4	2	0	2	2	1	2	0	2	2	2	0	0	1	1	0	2	5	3	1	3	0	1	2	0	1	2	0	1	2	1	1	2
MXL_AMR_NA19651	1	5	4	3	1	2	0	2	1	5	0	1	5	2	9	2	3	2	3	2	1	1	0	1	5	0	0	0	1	2	5	1	2	1	2	3	2	3	3	7	1	2	4	3	1	4	1	4	3
MXL_AMR_NA19652	5	4	3	2	2	2	0	0	1	2	1	2	2	3	2	1	3	1	1	3	3	1	1	0	3	0	1	2	1	5	3	1	3	3	0	0	4	1	2	0	0	2	2	4	1	0	3	5	1
MXL_AMR_NA19654	0	3	1	4	2	4	1	1	1	5	4	2	1	2	4	2	3	2	0	1	3	3	2	2	4	5	2	3	5	4	1	3	4	3	3	1	2	5	4	3	1	1	1	3	0	2	4	0	3
MXL_AMR_NA19655	1	3	2	1	1	2	2	5	2	5	1	3	4	0	2	2	3	3	1	0	2	1	1	3	1	1	4	2	1	5	2	6	2	2	3	2	1	2	2	1	2	0	2	0	1	1	0	3	5
MXL_AMR_NA19658	0	1	0	1	0	0	2	2	2	1	1	1	0	0	2	3	2	0	2	1	2	0	0	1	0	0	1	1	1	0	2	1	2	0	3	0	2	2	2	4	1	0	1	2	1	1	1	2	2
MXL_AMR_NA19663	3	2	4	3	2	2	2	2	0	1	1	2	1	0	2	2	2	2	0	6	2	3	3	1	1	2	3	4	1	1	5	2	2	8	1	1	6	1	1	1	4	1	3	1	2	4	2	4	2
MXL_AMR_NA19669	1	0	3	1	0	2	0	3	2	1	1	2	1	2	0	3	3	1	1	1	0	1	1	1	1	1	1	0	0	1	0	1	0	1	4	2	5	2	0	4	2	1	0	2	2	1	0	0	2
MXL_AMR_NA19670	2	2	1	4	3	3	3	3	5	1	1	0	2	3	0	3	1	2	3	0	5	2	2	1	3	1	1	2	2	0	1	2	1	3	0	1	5	1	4	5	1	1	1	3	1	2	0	0	1
MXL_AMR_NA19676	3	1	4	1	1	1	2	4	0	0	1	0	0	1	0	5	0	2	3	2	4	2	1	0	1	0	0	1	3	0	3	0	0	1	1	2	2	1	2	2	3	0	1	1	1	0	2	1	0
MXL_AMR_NA19681	1	1	1	3	4	1	4	1	0	1	0	3	1	3	1	4	3	0	0	0	2	2	2	1	3	0	1	1	0	0	1	2	2	2	4	3	2	2	3	0	3	1	1	2	5	3	2	1	1
MXL_AMR_NA19682	1	0	0	1	1	2	0	0	0	2	0	0	2	2	1	0	1	0	2	2	1	1	0	0	3	1	3	0	1	1	4	0	1	1	3	2	1	2	2	0	1	2	0	1	1	0	1	2	0
MXL_AMR_NA19684	0	0	1	1	2	0	1	0	1	1	0	1	0	1	2	1	2	0	1	0	0	1	1	1	0	2	0	0	1	2	0	1	2	1	4	2	2	3	2	0	0	1	0	1	1	1	0	2	1
MXL_AMR_NA19716	1	1	1	1	3	3	1	3	3	1	2	2	0	1	2	1	2	1	1	5	2	3	0	0	3	3	2	2	3	1	1	2	2	0	2	3	4	3	1	0	1	2	2	0	1	4	1	2	3
MXL_AMR_NA19717	1	2	4	2	2	2	1	2	2	1	0	1	1	2	0	2	1	1	1	3	2	1	1	2	1	1	3	1	2	2	2	2	5	4	1	2	1	5	1	2	0	2	3	2	2	1	3	1	2
MXL_AMR_NA19719	1	4	5	3	1	6	2	1	3	1	0	1	1	3	3	3	0	2	1	2	3	2	0	3	1	5	1	3	2	1	5	6	3	5	3	5	3	5	1	1	2	3	5	1	0	0	1	2	1
MXL_AMR_NA19720	4	2	2	1	5	3	1	1	4	0	3	2	3	1	2	3	2	4	2	2	1	2	1	1	1	2	2	2	1	1	2	1	1	3	3	3	1	0	2	2	1	0	1	2	2	1	1	1	2
MXL_AMR_NA19722	1	0	7	4	1	1	2	3	0	2	0	4	3	2	1	3	3	3	2	4	2	2	4	2	1	0	5	2	1	4	1	1	0	5	3	3	1	1	0	2	0	2	1	3	3	1	4	4	6
MXL_AMR_NA19723	3	5	6	6	3	5	0	1	0	5	3	3	1	4	2	3	3	2	2	1	1	4	5	6	2	2	5	3	6	1	1	4	6	3	3	5	4	2	3	1	2	1	2	2	1	3	2	2	1
MXL_AMR_NA19725	2	2	3	2	1	3	1	2	2	2	1	2	1	6	1	2	4	4	1	0	2	2	1	2	2	2	1	0	2	2	2	0	2	1	5	0	5	3	1	0	0	1	1	2	2	0	1	0	2
MXL_AMR_NA19728	0	0	0	0	1	0	1	0	0	1	0	0	0	1	0	1	1	0	0	0	0	0	0	1	0	0	0	0	0	0	0	0	0	0	0	0	0	0	0	1	0	0	0	0	0	0	0	0	0
MXL_AMR_NA19729	2	2	0	1	0	0	0	1	1	0	0	1	0	0	1	0	0	0	1	0	1	0	2	0	1	0	1	1	0	0	0	0	0	1	0	0	0	1	1	0	0	0	0	0	0	0	1	0	1
MXL_AMR_NA19731	0	0	0	0	0	1	0	0	0	0	0	0	0	0	1	0	0	1	1	1	1	0	0	1	0	1	1	0	1	2	1	0	0	0	0	0	1	1	0	0	0	0	0	2	0	0	1	0	0
MXL_AMR_NA19732	0	0	1	1	0	0	0	0	0	0	0	0	0	0	1	0	3	0	0	1	0	0	0	0	0	1	1	1	1	0	1	0	0	2	0	0	0	1	0	0	0	0	0	1	0	0	0	0	0
MXL_AMR_NA19734	1	2	2	0	2	1	3	4	1	0	0	2	0	0	1	2	2	1	2	2	2	1	2	1	2	2	3	3	1	0	1	1	2	0	1	1	1	2	0	1	0	0	2	1	1	3	2	2	1
MXL_AMR_NA19735	0	1	0	2	0	2	0	1	0	0	1	0	2	2	1	1	0	1	2	0	1	3	1	0	0	1	1	1	0	0	0	1	1	1	2	0	1	1	2	0	2	2	0	0	1	1	0	2	0
MXL_AMR_NA19740	3	3	0	4	0	2	1	2	2	0	2	1	2	1	3	0	0	1	1	1	0	2	1	1	0	0	1	0	0	1	0	3	1	0	2	0	1	2	1	1	1	2	2	1	0	0	1	3	3
MXL_AMR_NA19741	0	1	1	2	1	2	0	2	0	0	0	1	1	0	0	1	1	3	1	0	0	1	1	0	1	0	2	1	0	1	1	1	2	1	0	3	0	3	0	0	0	0	0	0	1	0	0	1	0
MXL_AMR_NA19746	2	0	0	0	0	0	1	1	1	1	0	1	1	1	0	2	1	0	1	0	0	2	1	0	0	2	1	1	1	2	1	1	0	0	1	0	1	0	2	0	0	0	1	5	0	0	0	2	2
MXL_AMR_NA19747	0	2	1	2	4	0	3	1	1	2	2	3	1	5	0	0	0	0	2	3	1	1	1	1	1	1	0	3	2	1	1	1	1	1	0	1	2	3	3	0	2	0	1	2	0	1	3	2	2
MXL_AMR_NA19749	3	1	2	3	2	2	2	1	3	0	0	1	1	2	1	1	2	1	2	1	1	0	2	2	0	0	2	0	3	0	3	3	1	1	1	2	4	3	2	0	1	3	4	1	2	0	2	1	1
MXL_AMR_NA19750	4	1	3	4	0	1	2	0	0	1	0	1	4	1	1	1	1	1	5	1	0	2	0	2	2	3	1	1	0	2	1	3	3	2	0	0	3	3	0	0	0	2	3	1	1	0	2	3	0
MXL_AMR_NA19752	1	1	1	3	3	0	1	1	0	1	1	1	1	1	1	2	0	4	2	2	2	1	1	3	0	0	1	2	0	0	0	3	0	2	2	2	2	2	1	0	1	3	3	1	0	1	1	0	0
MXL_AMR_NA19755	1	2	2	2	2	0	2	2	2	2	0	2	2	0	1	3	0	1	1	1	1	4	3	2	3	0	4	2	2	2	0	0	1	1	0	0	3	2	1	0	2	0	2	5	2	1	2	0	1
MXL_AMR_NA19756	0	1	1	2	0	4	2	1	0	5	1	1	2	4	2	2	2	1	2	1	2	1	2	4	3	4	1	0	2	1	1	6	1	5	5	1	2	3	2	3	1	2	2	2	1	0	1	1	4
MXL_AMR_NA19758	0	1	1	2	1	1	1	1	1	1	1	1	0	0	0	0	1	0	4	0	1	1	0	0	1	0	1	0	1	1	1	2	2	1	1	2	1	0	1	1	1	0	0	1	1	1	1	0	2
MXL_AMR_NA19759	2	0	2	0	0	0	0	0	3	0	1	0	0	2	1	0	0	0	1	1	2	1	1	0	0	0	0	2	2	1	3	0	0	0	3	1	2	0	1	1	0	1	1	1	1	1	1	1	0
MXL_AMR_NA19761	5	0	2	0	1	1	3	0	1	1	3	1	1	5	1	2	2	3	3	4	0	4	2	2	2	0	5	1	2	3	1	1	1	0	2	1	2	1	1	3	3	1	2	7	3	4	1	2	4
MXL_AMR_NA19762	4	0	2	4	3	5	4	2	2	2	3	5	3	1	0	2	2	3	4	4	2	2	3	2	1	2	2	1	0	4	2	1	2	1	2	2	3	2	6	3	2	4	2	5	5	2	0	4	2
MXL_AMR_NA19764	2	1	0	4	1	1	3	2	4	2	2	3	1	3	0	4	2	4	2	1	2	2	2	1	2	2	1	1	1	1	4	5	7	1	4	0	5	0	1	1	4	2	4	6	3	2	3	4	6
MXL_AMR_NA19770	4	3	2	0	2	2	5	2	2	8	1	4	4	0	1	6	2	2	1	2	1	0	1	1	4	1	2	4	2	3	3	1	3	4	1	0	0	2	1	4	2	1	3	5	4	2	2	3	3
MXL_AMR_NA19771	2	1	1	0	1	1	1	0	2	1	3	2	1	4	0	3	3	4	1	2	0	2	2	3	0	4	2	2	2	2	1	0	2	3	0	2	2	2	2	3	1	1	2	2	3	2	1	2	1
MXL_AMR_NA19773	2	1	2	2	1	0	2	1	1	1	0	1	1	1	0	0	2	0	1	0	2	4	0	0	1	1	1	0	0	0	1	1	2	0	1	0	2	0	1	3	3	1	4	2	1	0	1	1	0
MXL_AMR_NA19774	1	0	1	2	4	3	4	4	3	0	3	4	2	1	0	3	1	2	5	6	1	1	1	2	1	1	0	1	3	3	2	0	2	6	1	2	1	3	1	4	0	1	3	1	2	1	1	6	2
MXL_AMR_NA19776	5	1	1	3	5	5	5	6	4	8	5	7	2	2	3	1	2	2	2	3	3	2	4	4	2	1	1	2	1	3	4	4	3	3	5	3	2	5	4	5	3	5	4	1	0	3	2	3	4
MXL_AMR_NA19777	4	4	1	1	2	4	4	1	2	2	3	5	5	1	1	4	2	3	4	4	6	3	3	2	4	5	4	4	2	0	2	5	8	3	4	0	1	2	5	3	5	2	2	2	4	5	4	3	3
MXL_AMR_NA19779	0	0	3	1	0	1	3	3	0	0	1	3	1	2	0	0	1	1	4	2	2	2	1	0	0	1	1	2	3	1	3	4	3	1	2	3	2	0	3	3	3	0	1	2	0	1	2	0	0
MXL_AMR_NA19780	1	2	1	1	2	2	2	1	0	2	0	1	2	1	0	0	3	2	2	1	3	2	0	1	2	1	0	2	0	0	2	2	2	0	2	1	0	0	1	1	2	3	1	2	0	1	1	3	2
MXL_AMR_NA19782	4	2	2	5	1	5	4	2	0	4	3	2	0	2	1	4	1	3	2	1	5	3	3	4	1	3	1	1	7	2	2	2	2	2	2	4	3	0	1	2	3	3	2	5	2	6	3	3	3
MXL_AMR_NA19783	2	1	1	1	0	3	1	1	0	0	2	0	1	1	0	1	1	0	0	0	0	2	1	0	0	0	1	0	2	1	0	1	0	2	0	2	1	0	0	0	2	0	0	1	0	0	0	0	1
MXL_AMR_NA19785	2	1	1	3	2	2	0	2	3	4	3	2	2	0	2	2	3	3	0	0	1	2	3	1	0	2	0	1	2	4	4	1	3	2	1	1	1	4	0	1	2	0	0	1	1	2	3	4	1
MXL_AMR_NA19786	2	1	4	0	1	1	2	4	1	4	1	2	0	3	1	1	3	2	0	1	1	2	1	3	4	0	1	0	2	0	0	3	1	3	1	3	2	1	1	3	1	2	0	1	2	1	1	2	1
MXL_AMR_NA19788	0	0	2	1	0	1	1	2	0	2	2	0	1	2	1	0	1	1	0	2	3	2	0	0	4	1	2	0	0	1	1	2	1	2	1	0	2	1	3	3	1	3	3	3	1	2	2	3	2
MXL_AMR_NA19789	3	3	4	6	4	4	4	4	2	3	2	3	4	2	2	3	2	5	1	4	4	5	1	4	0	5	2	2	4	5	2	4	7	4	4	2	4	1	4	3	2	1	3	2	6	5	2	0	3
MXL_AMR_NA19792	1	2	1	1	0	1	2	6	2	2	2	0	1	2	2	3	0	4	1	0	3	2	0	3	1	3	4	3	1	2	2	3	3	1	3	1	0	2	3	0	2	0	2	1	2	1	1	1	6
MXL_AMR_NA19794	1	3	1	1	1	1	1	1	1	1	0	0	2	1	1	3	6	2	1	0	0	2	4	1	2	1	1	1	0	0	0	0	1	1	1	3	3	1	3	4	1	1	0	0	0	0	0	1	2
MXL_AMR_NA19795	3	1	4	2	4	3	4	2	2	2	3	3	4	3	1	2	5	1	1	3	2	2	5	2	1	0	2	2	3	3	1	4	2	1	1	3	3	1	3	3	1	4	2	2	1	1	3	3	3
PEL_AMR_HG01565	0	0	1	1	0	1	0	0	2	1	0	0	0	0	0	0	1	1	1	1	0	1	1	0	0	0	0	1	1	0	0	2	0	0	0	1	1	0	1	1	1	1	1	0	0	0	0	0	0
PEL_AMR_HG01566	0	0	1	0	0	0	3	1	1	0	2	1	1	0	1	0	2	0	0	0	0	0	1	0	0	1	0	0	0	0	0	0	1	0	1	0	0	1	0	0	1	1	0	2	0	1	0	0	0
PEL_AMR_HG01571	0	1	0	1	1	2	0	0	0	0	0	0	3	1	0	1	1	0	0	0	0	0	1	0	0	0	0	0	0	0	2	0	3	1	1	0	0	0	1	0	0	0	0	1	0	0	0	0	0
PEL_AMR_HG01572	0	0	0	0	0	1	0	0	0	0	0	0	0	0	0	1	0	0	0	0	0	0	0	0	0	0	0	1	1	0	0	0	0	0	1	0	0	1	0	0	0	0	0	0	0	0	0	0	0
PEL_AMR_HG01577	0	2	2	3	1	1	1	0	0	2	4	3	3	2	2	3	5	5	4	0	0	5	1	2	1	6	3	2	4	1	2	3	4	1	3	0	5	0	2	3	3	4	0	4	1	1	2	2	3
PEL_AMR_HG01578	0	2	0	1	1	1	0	0	0	0	0	1	1	1	0	1	0	1	1	1	0	0	0	0	0	1	1	0	0	1	0	0	1	1	0	4	3	2	2	2	1	2	0	3	1	0	2	2	2
PEL_AMR_HG01892	3	0	4	2	3	0	0	0	1	2	3	0	3	2	1	0	1	0	3	2	4	2	0	2	2	2	2	1	2	3	4	3	2	2	3	1	3	3	3	3	2	1	2	5	1	2	1	3	4
PEL_AMR_HG01893	6	5	2	3	4	6	10	8	5	3	5	7	5	2	6	3	2	8	4	4	6	7	4	8	9	6	4	9	3	6	3	5	6	1	8	1	6	7	3	6	7	5	12	5	4	5	6	5	7
PEL_AMR_HG01917	0	0	4	2	1	0	0	0	1	0	0	0	1	2	0	1	0	1	0	0	0	2	0	0	0	0	1	1	0	1	0	0	0	0	0	0	0	1	0	1	2	0	0	2	1	2	2	2	0
PEL_AMR_HG01918	0	1	1	4	2	2	1	0	1	0	0	0	0	0	0	0	0	0	1	2	0	0	0	0	0	0	1	0	0	1	0	0	0	0	1	1	1	0	1	0	0	0	1	1	2	0	0	2	0
PEL_AMR_HG01920	0	0	0	1	0	0	0	1	0	0	0	0	0	1	0	0	0	0	0	0	0	0	0	0	0	0	0	1	0	0	1	0	0	0	0	0	0	1	0	0	0	0	0	0	0	0	0	0	0
PEL_AMR_HG01921	0	0	1	0	0	1	1	1	0	0	0	0	1	0	0	0	0	0	0	0	0	0	1	0	0	0	1	1	0	0	1	1	0	0	1	0	1	0	1	0	0	1	0	0	0	0	0	0	1
PEL_AMR_HG01923	0	0	0	1	1	0	0	0	0	1	0	0	0	1	0	0	1	0	1	0	0	0	1	0	0	1	0	0	0	0	0	1	0	0	1	0	0	1	1	0	0	0	0	0	0	1	0	0	0
PEL_AMR_HG01924	2	5	3	4	4	3	2	1	2	3	8	4	3	2	8	7	2	3	3	5	6	6	5	5	7	2	3	5	6	5	4	1	7	5	6	4	3	2	5	2	6	5	6	3	5	9	2	4	3
PEL_AMR_HG01926	0	1	0	0	1	0	1	0	0	0	1	1	0	0	0	0	0	0	0	0	0	1	1	0	0	0	0	0	0	0	0	0	0	0	0	0	1	0	0	0	0	1	0	0	0	0	0	0	0
PEL_AMR_HG01927	0	0	0	0	0	0	0	0	2	1	0	0	1	0	0	1	0	0	0	0	0	0	1	0	0	0	0	0	0	0	0	0	0	1	0	0	0	0	1	0	0	0	0	0	0	0	0	0	0
PEL_AMR_HG01932	0	2	0	0	0	1	0	0	0	0	0	0	0	0	0	0	0	0	1	0	0	0	0	0	0	0	0	0	2	1	0	0	0	0	1	0	0	1	1	0	1	1	0	1	1	1	0	0	0
PEL_AMR_HG01933	7	3	3	4	3	3	1	6	2	3	2	5	6	2	5	2	4	1	6	5	1	3	6	3	3	3	3	2	2	5	2	5	6	3	3	4	3	3	2	6	2	3	2	7	3	3	2	4	3
PEL_AMR_HG01935	0	0	1	1	0	0	0	0	0	0	0	0	1	0	0	1	1	1	0	0	0	0	0	1	1	1	2	0	0	2	0	0	1	0	1	0	0	0	1	0	0	0	1	0	1	1	1	0	0
PEL_AMR_HG01938	0	0	0	0	0	0	0	1	0	0	0	0	0	0	0	0	0	0	0	0	0	0	2	0	0	0	0	0	0	0	0	0	0	0	2	0	0	0	0	0	0	0	0	0	0	0	0	0	0
PEL_AMR_HG01939	1	1	1	1	1	1	0	0	0	1	1	0	1	1	1	0	3	0	1	0	0	1	1	2	1	1	1	3	1	1	1	0	0	1	2	0	0	2	2	2	1	0	0	1	0	1	0	0	0
PEL_AMR_HG01941	0	1	3	2	0	4	2	2	2	0	2	2	4	1	2	2	5	1	1	0	2	0	4	1	1	0	2	2	0	1	3	3	2	1	2	1	1	1	2	2	2	3	2	3	3	0	4	4	5
PEL_AMR_HG01942	1	0	0	1	1	0	1	1	2	1	1	0	1	1	0	0	0	0	0	0	0	0	2	0	0	0	0	0	1	0	1	1	0	0	1	0	1	0	0	1	1	1	0	0	0	0	0	1	0
PEL_AMR_HG01944	0	0	1	0	0	0	1	0	0	0	0	0	1	0	0	0	0	0	1	0	0	1	0	1	0	1	2	1	2	0	0	1	0	1	1	1	3	1	0	0	0	0	0	1	0	1	0	0	1
PEL_AMR_HG01945	0	0	0	0	0	1	0	0	1	0	1	1	0	0	1	2	0	0	0	2	0	1	0	0	0	2	1	2	0	1	0	1	0	1	1	0	0	1	0	0	0	0	0	0	1	0	1	1	1
PEL_AMR_HG01947	2	2	3	1	1	0	2	0	2	0	1	1	2	2	2	2	0	2	0	0	2	1	0	3	0	1	1	1	0	0	2	2	2	2	1	0	0	1	2	2	2	3	1	0	3	2	0	2	2
PEL_AMR_HG01948	5	7	7	8	4	12	8	3	7	5	12	4	2	8	9	5	3	7	8	10	4	11	7	7	5	2	6	4	8	9	7	8	6	7	10	6	7	4	1	5	9	7	7	9	9	4	5	8	9
PEL_AMR_HG01950	2	5	1	4	4	2	2	0	2	1	3	4	6	2	2	2	2	0	4	2	2	2	1	3	3	5	1	2	0	2	2	3	1	5	2	1	5	3	2	1	4	2	2	3	1	2	4	1	2
PEL_AMR_HG01951	0	1	0	0	1	1	0	1	1	2	0	1	2	1	0	1	2	1	2	0	1	0	2	1	1	3	1	2	1	0	1	2	4	2	0	1	1	1	1	0	2	0	1	0	2	1	0	3	2
PEL_AMR_HG01953	0	0	0	0	2	0	1	0	0	1	2	0	0	2	2	1	0	0	0	0	2	2	2	0	1	1	1	0	0	0	1	0	0	0	0	1	0	1	0	1	0	1	0	2	1	2	3	2	1
PEL_AMR_HG01954	1	0	1	0	3	0	0	0	1	1	1	0	1	0	0	0	0	0	0	2	0	1	1	0	1	0	0	0	1	0	0	2	1	0	0	0	1	1	0	0	0	1	0	0	0	0	1	0	0
PEL_AMR_HG01961	0	0	0	0	0	0	0	0	0	1	0	0	0	0	0	0	0	0	0	0	0	0	0	0	0	0	0	0	0	0	0	0	0	0	0	0	0	0	0	0	0	0	0	0	0	0	0	1	0
PEL_AMR_HG01965	3	1	2	3	2	3	0	2	1	7	2	6	3	1	1	7	2	2	4	2	5	3	4	3	4	0	6	2	3	2	5	3	2	5	2	7	4	0	1	5	5	4	2	1	5	3	0	4	2
PEL_AMR_HG01967	0	0	0	0	1	1	1	0	0	0	0	0	2	1	0	2	0	0	1	1	0	0	1	0	0	1	0	1	1	0	0	1	0	2	0	0	0	1	0	1	0	1	1	1	1	1	0	0	0
PEL_AMR_HG01968	0	0	1	0	0	1	0	0	0	0	0	1	1	1	0	2	0	0	1	0	0	1	0	0	1	0	0	0	0	0	1	0	0	1	1	0	0	0	0	0	0	0	0	0	0	0	1	0	0
PEL_AMR_HG01970	0	1	0	1	1	0	1	0	1	3	2	0	0	0	1	0	0	0	0	1	2	0	1	0	0	2	0	1	0	0	1	0	0	0	1	0	0	0	2	0	0	0	0	0	0	1	0	2	1
PEL_AMR_HG01971	5	4	8	5	5	5	5	6	4	8	1	8	4	5	5	4	6	8	9	8	5	3	6	6	8	5	4	2	6	4	8	4	7	4	8	6	7	6	7	5	6	10	5	3	4	7	5	9	7
PEL_AMR_HG01973	1	3	2	0	2	1	0	1	4	0	1	1	2	0	2	1	0	1	2	1	1	1	0	1	2	4	3	2	4	2	1	0	2	0	3	1	3	2	1	2	0	1	1	0	2	4	2	0	2
PEL_AMR_HG01974	2	0	0	0	0	0	0	1	2	0	0	0	1	1	0	0	0	1	0	0	1	0	0	0	0	0	0	1	0	0	0	1	1	0	0	0	0	0	0	0	0	0	0	0	0	0	1	0	0
PEL_AMR_HG01976	0	0	1	1	0	3	0	1	0	1	0	0	1	0	0	1	0	2	1	0	1	0	0	0	1	0	0	2	0	0	1	0	1	2	0	0	0	0	1	0	0	0	0	1	1	1	0	0	1
PEL_AMR_HG01977	0	1	0	1	2	0	0	0	0	0	0	0	0	1	0	0	0	0	1	0	0	0	1	0	0	1	1	0	0	0	0	0	0	1	0	0	0	0	1	0	1	0	1	0	0	0	1	0	1
PEL_AMR_HG01979	0	3	0	0	1	1	0	2	0	0	1	1	1	2	2	1	2	2	0	0	0	0	0	2	2	0	0	1	2	0	1	1	2	0	0	0	2	2	0	1	2	1	1	0	1	0	2	0	0
PEL_AMR_HG01980	1	2	2	2	1	0	0	5	1	0	1	0	1	2	3	2	3	1	3	1	1	1	1	2	0	2	2	3	1	1	0	1	2	2	1	0	1	0	3	1	0	3	2	2	2	1	0	1	1
PEL_AMR_HG01982	0	0	1	1	0	0	1	1	1	1	0	0	0	1	0	0	0	1	0	0	0	0	0	0	1	0	0	0	1	1	0	0	0	0	3	0	0	0	1	0	0	0	3	0	1	0	0	0	2
PEL_AMR_HG01991	0	0	0	0	1	1	2	2	1	0	1	0	0	1	2	1	5	0	1	0	1	2	0	0	1	2	0	0	0	0	1	1	0	1	0	2	0	1	0	1	0	2	1	1	0	0	1	3	1
PEL_AMR_HG01992	0	0	0	0	0	1	0	0	0	1	0	0	0	0	0	0	0	1	0	0	0	0	0	0	0	0	0	0	0	1	0	0	0	0	0	0	0	0	0	0	0	1	0	0	0	0	0	0	0
PEL_AMR_HG01997	0	0	0	0	0	0	0	0	0	0	0	0	0	0	0	0	2	0	0	0	0	1	0	0	0	0	0	0	0	0	1	0	0	0	0	0	0	1	0	1	0	0	0	0	0	0	0	0	0
PEL_AMR_HG02002	1	1	0	0	0	1	0	0	1	1	0	0	0	0	0	1	1	0	1	1	0	1	1	1	1	1	0	0	0	3	0	0	1	1	0	0	0	0	0	0	0	2	0	1	1	1	0	0	1
PEL_AMR_HG02003	0	1	1	0	0	0	0	0	0	1	0	2	0	0	0	2	1	0	0	0	0	1	0	1	0	1	0	0	1	1	0	0	0	1	1	0	0	0	0	0	1	0	0	0	1	0	0	0	1
PEL_AMR_HG02006	16	9	12	18	13	15	7	15	10	11	16	13	11	10	11	9	13	12	10	12	17	12	10	13	11	12	10	12	15	14	20	9	19	8	11	10	9	10	13	12	18	13	11	12	14	14	18	15	22
PEL_AMR_HG02008	1	0	1	0	1	0	1	0	0	0	0	0	0	3	0	2	0	0	0	0	0	1	1	1	0	1	0	0	0	0	0	0	0	1	0	0	0	1	0	0	1	0	0	1	1	0	0	2	0
PEL_AMR_HG02089	1	0	0	1	1	1	1	2	1	2	1	2	1	0	1	1	2	1	1	2	2	0	2	1	0	1	1	1	1	1	3	1	2	1	2	1	0	0	0	1	1	0	2	0	1	2	1	0	1
PEL_AMR_HG02090	6	4	3	4	4	6	5	4	6	5	4	3	5	6	6	2	7	2	3	4	2	8	5	4	2	5	4	5	2	2	2	4	2	5	5	5	3	9	5	2	6	1	3	5	5	2	3	5	5
PEL_AMR_HG02102	1	1	1	1	0	0	0	1	1	0	1	0	1	3	0	0	1	3	1	0	0	1	0	2	0	1	3	1	0	0	0	0	0	0	1	1	0	1	0	0	0	2	2	1	0	0	0	0	1
PEL_AMR_HG02104	1	0	0	1	1	1	2	0	1	0	0	0	1	0	1	0	0	0	1	0	0	0	0	0	0	0	0	0	1	0	1	0	1	0	1	0	0	1	0	0	1	1	0	0	1	0	0	1	0
PEL_AMR_HG02105	0	0	0	0	0	0	0	0	0	0	0	0	0	0	0	0	0	0	0	0	0	0	0	0	0	0	0	0	0	1	0	0	1	0	1	0	0	1	0	0	1	1	0	0	0	0	1	1	0
PEL_AMR_HG02146	0	0	0	0	0	0	0	0	0	0	0	0	0	1	0	0	0	0	1	0	0	0	0	0	0	1	0	0	1	0	0	0	0	0	1	1	0	1	1	0	0	0	0	0	0	0	0	0	0
PEL_AMR_HG02147	0	0	1	0	0	0	0	0	0	0	3	0	0	1	0	0	0	1	0	0	0	0	1	0	1	0	0	0	2	0	0	1	0	0	0	0	0	1	0	0	0	0	1	0	0	0	0	0	0
PEL_AMR_HG02150	0	0	0	0	0	0	0	0	0	0	0	0	0	1	0	0	0	0	1	0	0	0	0	0	0	0	0	0	0	0	0	1	0	1	0	0	0	0	0	0	0	0	0	0	0	0	0	0	1
PEL_AMR_HG02252	1	1	1	1	1	2	0	1	3	1	0	1	0	0	0	2	0	2	0	1	1	0	2	2	1	1	0	1	1	0	1	2	1	1	2	2	1	0	2	1	0	0	1	0	1	0	0	1	1
PEL_AMR_HG02253	0	1	1	0	1	1	0	0	1	1	2	0	0	0	1	4	1	0	2	0	0	0	0	0	0	0	0	1	2	0	0	1	1	0	0	0	0	0	1	1	1	1	0	1	0	0	0	1	0
PEL_AMR_HG02259	3	0	1	0	0	1	0	0	1	0	0	1	0	1	0	0	0	0	0	1	0	0	0	3	0	1	0	1	0	0	0	0	0	0	0	1	0	0	0	0	0	0	0	0	1	0	0	0	0
PEL_AMR_HG02260	0	0	0	0	0	0	0	0	0	0	0	0	1	0	0	1	0	0	0	0	0	0	1	0	1	1	0	2	0	1	1	0	1	0	2	0	1	0	0	0	1	0	0	1	1	0	0	0	0
PEL_AMR_HG02262	1	0	0	0	0	2	0	1	1	0	0	2	0	0	0	0	3	1	1	2	0	0	1	0	1	1	1	0	1	0	0	0	0	1	0	0	1	0	3	0	0	1	0	0	1	1	1	0	1
PEL_AMR_HG02265	0	0	0	0	0	0	0	0	0	0	0	0	0	0	2	0	0	0	0	0	0	0	0	0	0	0	0	1	0	0	0	1	0	1	1	0	0	0	0	0	0	0	0	0	0	0	0	0	1
PEL_AMR_HG02266	0	2	2	0	1	0	0	1	0	1	0	0	0	1	0	0	1	0	0	1	0	0	0	0	1	0	0	0	0	0	0	1	0	0	1	0	0	1	0	0	0	0	0	0	0	1	0	0	0
PEL_AMR_HG02271	0	0	0	1	1	0	0	0	0	0	0	1	2	0	0	1	1	0	0	1	0	0	1	0	0	0	0	0	2	0	1	1	1	0	1	0	2	1	1	2	0	1	0	0	1	0	0	0	0
PEL_AMR_HG02272	0	0	0	0	0	0	0	0	0	0	0	0	0	0	0	0	0	0	0	0	0	0	0	0	0	0	0	0	0	0	0	0	0	0	0	0	0	0	0	0	0	0	0	0	0	0	0	0	0
PEL_AMR_HG02274	15	11	18	6	13	8	8	6	10	11	8	15	11	10	7	6	9	11	12	8	9	10	11	6	8	8	8	7	12	11	13	6	11	10	8	13	3	7	5	10	8	12	16	9	15	14	14	6	9
PEL_AMR_HG02275	0	0	0	0	0	0	0	0	0	0	0	0	0	0	0	0	0	1	0	0	1	0	0	0	0	0	0	1	0	0	0	0	2	0	0	0	0	0	0	0	0	0	1	0	0	0	0	0	0
PEL_AMR_HG02277	0	0	1	1	0	1	1	0	0	0	0	0	1	0	0	0	1	0	1	0	0	0	0	0	0	0	1	0	0	0	0	1	0	0	0	1	0	0	0	0	1	2	0	0	0	1	0	0	0
PEL_AMR_HG02278	0	1	0	0	0	0	0	1	1	0	1	1	1	1	1	0	0	0	1	0	1	0	2	0	1	0	1	1	0	1	0	0	1	1	0	0	1	1	0	0	0	0	0	0	0	2	1	0	0
PEL_AMR_HG02285	1	2	1	1	0	1	0	0	0	1	0	0	0	0	0	0	0	1	1	1	0	1	2	1	0	1	0	2	0	0	0	0	0	0	5	1	2	1	0	0	0	0	0	1	0	0	1	2	0
PEL_AMR_HG02286	0	0	0	1	0	0	0	1	1	1	2	2	2	3	1	2	1	1	1	1	1	1	1	1	0	0	0	1	0	1	1	2	2	0	1	1	0	0	0	0	0	0	2	0	0	0	0	1	0
PEL_AMR_HG02291	0	0	0	0	0	0	0	0	1	0	0	0	0	0	0	0	0	0	0	0	0	0	0	0	0	0	0	0	0	0	0	0	0	0	0	0	0	1	0	0	0	0	0	0	0	0	1	0	0
PEL_AMR_HG02292	0	0	0	0	0	0	0	0	0	0	1	0	1	0	1	0	0	0	0	0	0	0	0	0	0	0	0	0	1	0	0	0	0	0	0	0	0	0	0	0	0	1	0	0	0	0	0	0	0
PEL_AMR_HG02299	0	0	0	0	0	0	0	0	0	0	0	0	0	0	0	0	0	1	2	0	0	0	0	0	0	0	0	0	0	0	1	0	0	0	0	0	2	0	0	1	0	0	0	0	0	0	0	0	0
PEL_AMR_HG02301	0	0	1	0	0	0	1	0	0	0	0	0	0	0	0	2	1	1	0	2	0	1	0	0	0	0	0	0	0	0	0	0	0	0	0	0	1	1	1	2	0	1	0	1	1	1	0	1	0
PEL_AMR_HG02304	3	0	0	2	0	4	4	1	4	1	2	2	2	2	1	3	1	6	0	1	2	0	3	2	2	1	3	4	2	4	1	1	0	2	2	2	3	2	2	2	3	3	0	1	3	3	1	4	2
PEL_AMR_HG02312	1	1	0	0	0	0	2	1	1	1	0	0	0	0	0	2	1	1	0	1	0	1	0	0	0	0	1	2	0	1	0	1	1	1	0	0	1	0	1	0	1	0	0	0	1	0	1	1	1
PEL_AMR_HG02345	5	5	2	1	3	3	4	2	3	4	5	3	3	3	4	2	2	0	4	6	4	2	4	2	7	1	2	3	3	2	1	5	6	7	4	1	2	2	3	1	4	1	3	3	1	5	6	2	5
PEL_AMR_HG02348	1	1	1	2	0	0	0	1	0	0	0	0	1	0	1	1	1	2	1	0	1	1	1	0	0	0	0	0	1	0	0	3	1	0	0	0	1	0	1	2	0	0	0	0	0	0	0	0	0
PEL_AMR_HG02425	0	1	2	2	3	2	2	3	5	2	2	5	2	2	0	0	2	2	2	3	6	1	4	1	5	4	1	3	1	0	2	3	3	1	4	2	3	5	4	2	2	2	1	4	0	2	5	3	2
Pia_AMR_LP6005441-DNA_A04	0	0	0	0	0	0	0	0	0	0	0	0	0	0	0	0	0	0	0	0	0	0	0	0	0	0	0	0	0	0	0	0	0	0	1	0	0	0	0	0	0	0	0	0	0	0	0	0	0
Pia_AMR_LP6005441-DNA_B04	0	0	0	0	0	1	0	0	0	0	0	0	0	0	0	0	0	0	0	0	0	0	0	0	0	0	0	0	0	0	0	0	0	0	0	0	0	0	0	0	0	0	0	0	0	0	0	0	0
Pim_AMR_LP6005441-DNA_E10	0	0	2	0	0	0	1	0	0	0	0	2	0	0	0	0	2	0	0	0	0	0	0	0	0	0	0	0	0	0	0	0	0	2	1	0	1	0	0	0	0	2	0	0	1	1	0	0	1
Pim_AMR_LP6005441-DNA_F10	0	0	0	0	0	0	1	0	0	0	0	0	0	0	0	0	1	0	0	0	0	0	0	0	0	0	0	0	0	0	0	0	0	0	0	0	0	0	0	0	0	0	0	0	0	0	0	0	0
PUR_AMR_HG00551	3	5	1	1	3	0	1	5	4	3	3	2	5	1	1	1	2	1	1	4	2	4	6	3	0	2	0	4	4	2	4	1	3	1	2	1	1	3	3	4	2	3	3	2	4	1	0	3	6
PUR_AMR_HG00553	9	0	3	3	4	6	4	4	4	6	10	7	5	4	5	3	6	3	10	2	8	6	3	8	4	4	8	7	5	0	7	6	6	7	5	5	7	7	5	4	4	6	3	4	9	7	3	9	4
PUR_AMR_HG00554	2	2	3	5	6	3	2	1	2	0	4	5	1	4	1	2	4	4	3	7	6	4	2	5	5	0	1	2	1	4	6	1	3	6	1	3	1	1	4	2	1	1	1	4	1	4	3	4	2
PUR_AMR_HG00637	5	9	5	9	7	5	6	7	4	5	6	6	6	7	4	1	4	3	3	6	4	6	5	4	4	1	2	7	1	3	7	3	5	7	5	3	3	5	3	9	5	6	8	6	5	6	3	4	5
PUR_AMR_HG00638	3	3	1	3	7	8	8	10	4	4	5	8	5	3	5	2	8	4	4	7	2	5	6	2	6	5	5	4	8	7	8	4	5	9	6	9	4	6	7	9	5	1	8	4	6	4	3	8	4
PUR_AMR_HG00640	3	2	1	2	3	2	0	3	0	2	2	0	2	2	4	0	1	1	4	4	4	3	1	2	5	3	0	4	4	6	2	4	1	1	3	0	1	2	2	6	3	4	1	1	2	0	4	6	1
PUR_AMR_HG00641	5	2	5	1	1	5	2	5	2	3	1	1	4	2	0	6	2	4	1	3	3	1	2	4	4	3	1	0	3	5	2	1	2	3	2	2	2	2	3	3	3	4	1	2	4	2	3	1	4
PUR_AMR_HG00731	0	0	1	1	3	2	1	3	2	1	1	3	0	3	0	2	3	0	3	0	2	0	3	2	1	0	3	0	1	1	0	1	1	3	2	1	3	0	3	0	0	0	2	1	0	0	0	2	2
PUR_AMR_HG00732	3	2	1	1	3	3	2	3	1	1	2	1	2	2	5	4	2	1	2	3	1	3	2	4	2	1	0	1	3	2	3	1	4	7	4	2	1	2	1	2	2	1	0	1	1	1	1	3	1
PUR_AMR_HG00734	1	6	4	2	7	5	2	8	3	6	5	2	5	0	5	1	5	6	2	5	5	5	7	4	5	3	7	4	8	6	4	5	1	6	2	3	3	7	4	1	9	4	3	6	4	4	7	2	2
PUR_AMR_HG00736	1	1	4	1	4	3	2	2	1	2	2	1	0	4	4	4	1	1	1	1	2	4	1	3	2	3	0	2	1	1	1	2	2	2	2	3	3	2	1	0	2	0	2	1	3	2	1	1	0
PUR_AMR_HG00737	3	3	3	2	2	3	1	0	1	2	3	4	3	1	2	3	0	3	5	5	4	2	3	4	0	3	0	2	3	4	6	3	4	2	3	1	5	3	2	4	4	1	5	0	5	4	1	2	1
PUR_AMR_HG00739	3	3	1	2	2	1	1	0	4	2	2	1	6	2	1	2	4	1	1	1	1	3	3	1	3	5	0	3	3	2	3	3	4	3	4	1	1	2	3	2	2	3	2	5	3	1	2	2	4
PUR_AMR_HG00740	5	0	4	4	4	3	5	2	2	4	2	4	3	3	5	1	7	2	4	3	3	7	2	3	4	4	5	2	3	5	4	1	1	6	2	3	2	4	10	4	5	5	3	5	2	1	5	6	1
PUR_AMR_HG00742	3	2	1	2	2	5	2	1	1	0	1	3	1	0	3	6	2	4	4	1	1	3	0	2	3	1	0	1	2	1	2	1	5	1	0	2	3	1	1	1	0	4	3	5	2	0	4	0	2
PUR_AMR_HG00743	3	4	2	2	2	4	1	2	3	2	2	1	3	0	2	3	3	4	4	3	4	2	4	2	1	4	2	1	2	2	3	1	4	0	3	4	2	5	3	0	0	3	3	0	1	2	1	5	1
PUR_AMR_HG01047	3	2	2	2	5	4	4	4	4	6	3	4	4	3	2	1	4	3	2	2	1	6	3	3	4	1	5	0	3	1	5	2	8	5	5	2	1	4	2	4	0	3	1	3	2	4	3	4	5
PUR_AMR_HG01048	2	8	3	0	4	2	5	3	4	4	2	7	1	2	3	3	5	0	6	7	5	1	2	2	2	6	1	5	2	2	1	3	3	3	4	6	4	5	3	7	7	2	7	3	3	2	4	5	2
PUR_AMR_HG01049	8	6	7	10	12	9	5	7	6	5	9	9	8	10	5	5	5	4	4	8	9	10	11	5	8	6	4	4	5	8	10	5	6	7	9	10	11	3	12	6	17	8	12	8	8	10	5	8	8
PUR_AMR_HG01051	7	5	5	8	7	4	9	7	5	15	3	3	7	10	4	6	13	11	11	3	9	5	4	7	1	12	10	3	5	2	13	9	12	6	5	6	4	8	5	5	2	7	7	7	2	3	8	9	6
PUR_AMR_HG01052	8	3	8	5	6	4	4	9	6	7	10	4	4	8	4	7	4	9	8	8	4	4	6	5	8	7	6	7	4	9	9	8	9	8	6	12	11	5	8	7	8	9	8	5	6	12	6	3	9
PUR_AMR_HG01054	2	2	3	3	0	3	3	0	1	1	1	2	5	3	1	2	2	2	2	4	1	2	2	0	1	5	1	2	0	3	3	2	3	0	1	0	4	4	2	2	2	1	2	3	5	1	3	1	2
PUR_AMR_HG01055	4	4	6	5	1	4	3	2	1	6	5	2	5	5	4	2	1	3	6	7	2	1	1	3	3	4	3	3	4	3	5	6	4	4	1	1	5	1	3	2	2	3	5	6	2	2	4	2	5
PUR_AMR_HG01058	7	3	4	6	5	1	7	6	0	6	3	4	2	3	4	6	8	4	3	4	2	3	2	4	4	6	8	6	6	3	4	2	5	1	5	5	4	5	5	1	2	3	5	4	3	4	5	5	4
PUR_AMR_HG01060	2	1	3	3	1	2	1	4	5	5	3	2	3	3	2	3	3	1	2	3	1	6	2	1	2	3	4	3	4	4	2	7	1	3	3	5	4	3	2	2	2	4	4	1	3	1	0	1	2
PUR_AMR_HG01061	2	4	2	3	2	7	1	1	2	5	4	4	5	3	3	5	2	1	3	4	2	2	2	1	2	2	5	3	1	5	5	2	5	1	2	1	4	2	1	2	1	2	4	3	2	1	2	3	3
PUR_AMR_HG01063	12	12	15	15	16	14	10	16	7	6	16	8	10	13	8	6	17	16	12	11	7	12	6	17	16	21	13	15	10	9	14	14	19	9	12	15	8	10	11	7	11	13	14	11	9	19	17	19	13
PUR_AMR_HG01064	12	9	9	8	4	8	3	9	6	3	3	4	5	3	7	3	3	5	6	6	6	8	7	7	3	7	5	3	4	4	5	6	8	7	7	5	6	2	4	9	4	5	6	4	5	3	7	9	6
PUR_AMR_HG01066	4	4	0	7	4	3	3	3	4	3	2	1	3	7	4	2	1	2	2	2	4	2	0	2	5	4	0	4	1	5	1	0	5	3	7	6	1	4	0	2	3	5	3	2	1	5	1	2	1
PUR_AMR_HG01067	5	1	2	2	0	5	2	1	2	7	0	2	6	2	5	5	4	3	5	5	2	5	2	1	1	2	1	1	4	5	3	5	2	2	4	2	2	1	3	3	1	4	2	4	0	1	3	3	2
PUR_AMR_HG01069	3	5	3	4	1	4	0	1	3	0	4	3	0	2	1	2	5	2	2	2	1	1	2	1	2	2	2	3	6	5	2	0	4	1	2	1	4	3	4	5	2	2	4	5	2	1	3	4	6
PUR_AMR_HG01070	1	0	0	0	3	2	1	3	0	3	3	1	3	2	3	0	4	1	1	0	1	1	2	2	3	1	2	1	1	1	3	0	1	0	3	0	3	2	2	0	3	4	3	1	1	0	1	3	1
PUR_AMR_HG01072	0	2	2	6	4	3	0	4	0	3	1	2	6	3	4	1	2	4	4	6	7	1	3	6	1	4	3	7	3	2	4	1	1	6	2	4	7	3	5	3	3	1	2	6	8	1	1	3	4
PUR_AMR_HG01073	0	4	2	3	2	3	5	2	3	4	1	0	2	0	2	0	1	1	6	11	4	3	4	3	2	1	2	3	2	3	4	5	4	1	1	1	4	2	3	3	1	1	6	2	1	0	4	2	3
PUR_AMR_HG01075	3	3	3	4	3	5	2	2	6	1	5	2	5	7	6	1	6	4	2	6	7	4	6	6	4	2	2	7	4	4	1	4	4	2	4	3	7	4	5	2	2	3	2	3	3	3	3	0	0
PUR_AMR_HG01077	8	4	14	9	9	6	9	3	9	6	3	7	8	6	8	3	4	6	6	3	8	5	5	6	5	6	5	9	7	4	7	6	9	10	4	3	4	1	7	12	7	2	6	6	4	3	10	6	6
PUR_AMR_HG01079	2	4	6	9	7	7	4	7	9	6	8	4	8	10	6	4	8	7	4	3	2	6	9	7	2	6	5	2	7	6	6	7	9	3	7	4	4	8	1	7	7	4	7	7	5	8	3	4	4
PUR_AMR_HG01080	2	1	1	5	1	3	4	7	3	3	5	2	1	6	2	1	3	2	3	2	6	1	3	2	4	2	4	5	4	2	0	2	0	3	2	1	1	3	2	3	3	1	6	5	0	2	6	5	3
PUR_AMR_HG01082	5	8	3	11	4	7	9	4	3	9	7	5	3	7	6	7	8	5	4	8	5	9	6	7	2	8	4	11	4	5	5	6	7	4	6	5	4	5	7	5	6	5	10	6	6	6	1	5	9
PUR_AMR_HG01083	1	1	2	4	4	2	2	1	3	2	6	2	2	1	1	3	2	0	1	4	4	1	6	1	5	2	3	7	4	4	2	3	2	5	1	3	2	1	2	2	1	3	4	3	4	3	2	3	1
PUR_AMR_HG01085	2	4	5	5	5	5	6	2	3	4	4	5	4	2	1	5	0	6	6	3	6	6	2	2	2	3	3	5	5	5	4	7	3	6	2	2	7	3	4	6	3	4	5	3	0	7	2	4	4
PUR_AMR_HG01086	3	7	6	5	3	6	5	6	3	3	4	4	4	10	2	3	2	7	5	6	5	6	3	2	8	6	3	4	1	5	9	7	5	3	7	3	4	4	6	4	7	9	5	6	7	3	6	5	5
PUR_AMR_HG01088	9	5	8	11	9	7	5	3	6	3	7	9	3	6	6	6	5	11	7	3	9	5	8	9	8	8	7	8	11	6	7	4	5	8	6	9	7	3	8	12	6	2	6	7	6	11	6	4	4
PUR_AMR_HG01089	10	8	7	5	11	9	3	7	9	7	2	7	5	7	5	3	10	1	5	3	8	5	4	6	6	6	4	6	7	7	10	8	9	4	4	4	2	9	7	2	3	5	7	8	5	10	5	7	8
PUR_AMR_HG01092	8	9	5	5	11	8	10	7	11	13	12	13	5	7	8	7	11	8	7	5	15	13	4	8	8	11	4	7	10	8	12	8	7	11	8	9	8	12	0	12	8	6	8	8	9	9	8	9	9
PUR_AMR_HG01094	3	5	3	2	3	3	5	8	3	5	5	4	9	8	4	6	5	6	2	7	1	2	5	6	5	7	2	7	5	6	3	4	3	4	3	3	2	2	4	8	4	3	5	5	5	5	5	6	1
PUR_AMR_HG01095	6	3	2	7	3	1	4	2	7	9	3	5	3	4	2	4	2	4	4	4	3	8	2	1	2	7	2	4	6	4	0	4	4	4	5	3	4	3	4	5	2	3	4	3	2	5	0	4	6
PUR_AMR_HG01097	3	1	2	2	2	2	0	2	3	1	2	4	3	4	0	2	5	5	3	2	2	4	3	2	2	3	2	2	5	2	1	1	3	2	3	4	3	2	0	1	5	2	3	4	3	2	4	4	2
PUR_AMR_HG01098	2	5	3	3	0	1	3	0	1	0	4	4	3	2	2	2	2	3	2	6	2	2	3	1	1	2	0	1	4	3	3	2	1	3	3	3	6	3	0	2	3	2	3	2	3	0	2	9	1
PUR_AMR_HG01101	5	9	1	2	6	4	5	4	6	6	6	8	3	4	3	4	5	4	5	7	1	10	5	3	2	6	6	5	4	6	3	3	10	4	4	6	4	4	3	3	6	9	6	6	3	1	5	5	6
PUR_AMR_HG01102	7	6	4	8	6	3	4	6	2	7	7	6	3	2	8	5	4	5	7	7	5	5	4	2	7	4	2	2	6	8	9	4	5	6	6	2	9	6	5	4	3	2	2	7	6	5	8	8	7
PUR_AMR_HG01104	6	1	2	1	1	3	1	2	2	3	3	2	4	3	6	2	4	0	8	5	4	1	2	8	7	2	3	6	3	5	1	2	2	2	3	0	4	1	1	1	3	4	2	0	2	1	2	4	3
PUR_AMR_HG01105	2	4	3	5	3	2	3	2	2	2	0	0	4	2	2	2	2	6	3	5	1	3	3	1	5	5	1	4	0	3	4	8	3	3	5	2	3	7	4	1	1	4	3	1	5	3	7	2	1
PUR_AMR_HG01107	7	9	6	5	9	6	8	7	7	5	7	9	8	12	11	5	7	8	7	8	10	8	8	9	4	7	6	13	14	4	7	6	6	7	8	8	11	6	8	7	5	9	11	9	6	8	13	11	8
PUR_AMR_HG01108	27	23	31	25	24	24	25	21	14	17	18	28	30	26	23	18	22	15	25	23	23	22	20	17	31	27	13	20	25	15	18	20	27	29	20	20	25	23	20	29	14	24	30	27	19	16	23	28	31
PUR_AMR_HG01110	4	11	8	3	2	3	6	3	5	4	1	4	5	7	3	4	6	10	5	3	7	3	6	5	6	5	5	1	3	1	9	7	7	5	5	9	6	3	5	2	6	3	3	2	3	1	3	10	7
PUR_AMR_HG01111	1	5	7	3	3	4	3	3	1	2	3	4	2	4	4	5	3	2	5	4	5	7	8	2	3	4	6	8	6	4	7	2	6	3	2	3	2	0	2	2	7	7	2	6	4	5	8	5	2
PUR_AMR_HG01161	5	7	5	3	5	6	4	5	5	7	5	7	6	12	7	4	2	1	7	7	5	5	10	1	8	11	5	8	5	7	7	6	1	6	4	2	3	5	7	7	4	10	7	5	4	6	4	0	3
PUR_AMR_HG01162	1	3	5	5	3	1	4	5	2	6	4	2	6	4	2	4	3	2	5	7	2	2	2	2	1	5	2	1	2	4	3	5	1	1	3	3	5	1	4	4	4	1	1	0	1	4	2	7	3
PUR_AMR_HG01164	7	3	2	3	5	6	4	8	1	4	0	3	2	0	2	4	3	3	1	2	7	3	1	5	3	8	2	4	5	3	1	2	3	1	3	2	5	3	6	2	5	2	1	1	3	4	2	2	3
PUR_AMR_HG01167	11	3	6	10	11	8	13	9	5	10	7	2	9	3	4	9	8	5	4	10	9	8	3	10	8	12	6	10	4	7	11	3	6	7	10	6	7	7	3	4	9	5	7	9	10	7	3	5	9
PUR_AMR_HG01168	1	2	3	2	2	1	0	0	2	1	1	0	3	0	0	1	2	1	0	1	3	1	1	0	0	0	0	0	2	3	1	2	4	3	1	0	2	0	0	1	0	0	1	2	0	0	2	1	0
PUR_AMR_HG01170	3	2	3	3	3	4	6	7	4	5	2	3	2	4	5	0	4	2	2	5	7	2	1	7	3	3	5	5	4	4	4	3	4	4	2	4	5	3	5	1	3	2	5	3	6	2	2	4	4
PUR_AMR_HG01171	4	5	8	5	4	6	8	7	5	5	9	4	6	11	9	5	3	4	7	3	13	15	8	6	8	9	7	9	8	7	2	6	8	9	9	6	6	9	4	4	6	3	5	8	9	5	8	6	6
PUR_AMR_HG01173	4	4	2	2	1	2	2	0	1	0	2	2	2	0	2	6	1	2	4	2	4	1	1	1	0	2	4	2	2	0	2	1	3	2	2	3	1	2	2	2	4	2	1	2	2	2	1	2	0
PUR_AMR_HG01174	4	2	2	5	1	4	2	2	5	2	0	6	2	5	2	6	1	5	4	4	5	0	2	1	1	1	3	0	0	4	4	0	5	3	1	3	1	1	3	2	3	0	0	5	0	2	1	2	2
PUR_AMR_HG01176	8	3	1	0	6	3	4	2	4	2	1	7	3	4	1	5	6	6	6	4	1	7	5	5	1	1	2	1	4	0	4	3	3	3	2	0	4	2	8	2	2	2	4	4	6	2	5	6	4
PUR_AMR_HG01177	2	4	2	3	2	3	4	4	5	4	2	0	3	3	2	3	3	4	6	1	3	3	5	3	5	2	3	3	1	3	2	1	3	5	4	2	2	4	2	2	4	7	5	2	1	2	5	4	2
PUR_AMR_HG01182	5	4	4	4	5	6	4	2	4	5	4	4	4	3	2	4	6	5	5	6	7	5	9	4	2	1	7	1	3	1	8	4	4	4	7	2	4	0	5	1	5	3	3	3	4	5	4	1	7
PUR_AMR_HG01183	6	5	4	7	4	4	7	4	1	4	6	3	7	3	4	4	7	6	6	6	2	1	4	4	6	5	2	2	3	3	3	5	5	7	1	3	0	4	3	6	4	3	6	7	3	3	4	4	3
PUR_AMR_HG01187	6	5	9	4	4	6	6	13	4	8	5	5	3	7	6	5	7	5	14	5	10	2	9	7	9	3	8	7	5	4	4	6	2	3	5	4	5	5	2	10	6	7	5	6	3	9	8	6	4
PUR_AMR_HG01188	8	9	7	6	6	5	7	8	6	8	7	8	4	8	2	7	9	2	10	10	9	6	6	6	7	6	7	14	9	5	9	5	10	5	7	6	4	14	10	4	4	3	9	7	8	8	3	4	7
PUR_AMR_HG01190	9	9	3	4	4	5	8	8	7	3	3	3	5	6	7	4	2	3	5	5	6	4	4	6	3	7	3	5	6	6	4	4	8	6	4	6	4	6	4	4	7	6	5	6	4	8	3	5	7
PUR_AMR_HG01191	4	5	4	2	2	3	2	2	1	3	2	1	3	5	1	4	2	4	5	2	3	3	2	4	3	2	2	4	5	0	5	6	3	4	7	2	4	4	4	1	0	1	2	1	2	4	5	3	4
PUR_AMR_HG01197	3	0	4	1	6	0	1	2	1	3	2	2	3	3	3	4	3	3	2	4	2	2	3	2	2	1	2	2	1	0	5	5	1	1	3	3	2	3	3	0	2	4	2	1	2	2	2	3	2
PUR_AMR_HG01198	5	6	3	3	5	5	3	6	4	6	5	7	8	11	7	6	11	10	2	8	5	6	9	4	7	4	8	3	5	4	5	7	10	6	9	4	5	7	13	6	4	8	6	3	5	2	12	9	3
PUR_AMR_HG01200	3	1	1	3	1	1	1	1	1	2	1	1	4	0	1	2	3	2	1	1	2	2	3	3	1	2	3	3	0	2	3	1	0	3	1	1	2	2	1	1	0	0	2	1	3	0	2	1	2
PUR_AMR_HG01204	2	6	3	2	3	2	1	3	2	4	3	6	3	5	5	6	6	1	7	5	3	1	2	2	4	1	2	4	3	1	5	5	4	0	3	5	3	3	3	2	3	4	3	1	2	5	3	6	3
PUR_AMR_HG01205	5	4	5	5	11	5	2	7	3	5	1	8	6	6	1	3	5	3	3	4	0	3	2	4	6	6	5	4	4	1	4	6	4	2	3	2	6	6	6	4	9	5	2	4	4	5	1	6	8
PUR_AMR_HG01241	27	26	27	21	31	24	25	25	29	32	14	28	26	25	19	16	32	18	24	22	15	26	28	25	25	25	31	31	21	17	30	20	22	19	24	25	21	19	22	17	16	27	24	20	26	24	21	26	30
PUR_AMR_HG01242	23	17	11	21	11	20	16	17	15	15	22	20	16	19	14	14	13	15	17	16	28	23	15	25	20	21	15	22	22	17	19	14	19	21	14	28	21	18	18	15	20	15	17	12	24	15	14	11	22
PUR_AMR_HG01247	4	5	8	6	4	6	4	10	1	11	4	8	5	8	7	9	9	6	2	10	4	7	5	6	4	6	3	4	6	3	2	10	7	4	2	4	1	9	11	7	8	7	6	8	5	6	3	7	3
PUR_AMR_HG01248	5	1	3	2	5	3	3	3	5	3	0	4	3	5	5	4	4	4	3	7	8	2	2	2	4	9	3	1	7	5	3	2	3	4	3	1	4	1	4	3	3	2	5	4	3	1	2	1	5
PUR_AMR_HG01286	8	6	13	7	11	10	11	8	6	4	8	17	5	9	7	4	7	5	6	4	9	10	6	5	5	4	8	8	6	9	14	7	9	6	4	5	10	8	8	13	12	11	6	8	10	10	13	8	10
PUR_AMR_HG01302	3	7	2	6	2	2	0	3	3	2	0	3	3	3	2	1	3	4	1	3	4	1	2	2	2	6	3	2	2	3	1	1	3	1	5	6	3	2	4	2	6	6	2	3	3	3	6	7	3
PUR_AMR_HG01303	6	3	4	5	6	5	3	4	5	2	1	2	0	4	4	5	3	6	2	4	4	5	3	4	3	1	4	1	4	4	4	5	2	5	4	1	5	8	5	2	4	2	6	5	1	6	6	4	5
PUR_AMR_HG01305	6	6	5	2	3	13	3	1	3	2	4	3	4	5	3	4	9	3	8	3	5	6	10	4	5	9	5	3	4	1	7	4	4	3	6	2	4	9	7	8	1	4	1	7	5	4	3	6	6
PUR_AMR_HG01308	5	6	6	7	10	7	4	16	2	7	8	12	9	11	7	7	7	6	7	9	3	10	5	9	9	12	4	10	9	3	10	10	7	6	10	9	5	7	7	6	6	4	3	6	5	1	14	13	7
PUR_AMR_HG01311	4	5	3	1	1	3	5	6	3	4	0	5	4	3	4	3	0	4	6	2	0	1	5	3	1	4	5	3	2	4	2	5	2	3	1	3	3	0	3	3	2	3	2	3	2	5	2	3	4
PUR_AMR_HG01312	2	1	6	3	3	7	3	2	1	2	2	4	4	6	5	4	5	4	1	5	2	4	4	4	2	6	2	3	6	4	4	6	5	5	5	5	1	2	4	2	5	4	3	4	0	3	4	2	2
PUR_AMR_HG01323	5	3	2	2	2	2	3	2	6	3	1	3	6	3	4	1	2	6	1	8	2	3	6	4	3	3	3	2	5	4	7	6	3	5	6	4	7	6	6	4	5	2	6	1	4	3	4	5	1
PUR_AMR_HG01325	2	4	4	4	6	5	2	2	2	4	4	4	3	3	1	7	4	6	6	6	3	6	2	4	1	3	1	2	1	6	5	4	2	4	6	3	2	3	4	2	4	1	5	7	2	1	4	4	1
PUR_AMR_HG01326	2	3	7	8	5	4	3	5	2	4	2	4	2	5	6	2	3	3	3	3	2	4	4	3	5	4	2	0	4	2	6	4	5	3	1	3	5	1	1	3	2	2	2	4	5	4	4	5	5
PUR_AMR_HG01392	7	5	1	2	7	2	3	5	5	6	4	1	4	8	2	3	3	3	1	6	3	3	3	3	4	8	5	8	2	5	4	1	8	8	9	5	10	9	5	5	3	6	6	9	6	5	9	4	4
PUR_AMR_HG01393	6	7	12	3	9	5	7	11	9	6	8	9	4	2	3	5	10	6	5	8	7	14	8	8	9	8	8	12	4	9	10	11	6	6	6	10	8	7	6	8	5	8	8	7	6	10	8	9	6
PUR_AMR_HG01395	2	1	2	3	4	6	2	2	5	3	2	2	1	3	1	3	4	7	4	3	2	7	5	3	3	4	2	4	3	1	3	3	3	1	0	1	2	2	1	4	3	4	3	2	1	6	4	2	2
PUR_AMR_HG01396	4	6	3	6	4	5	4	7	7	9	4	4	6	7	3	7	4	6	4	7	2	3	5	6	7	13	4	3	7	4	3	5	5	3	5	7	4	4	7	1	5	4	4	5	6	6	5	6	7
PUR_AMR_HG01398	5	7	4	9	3	7	7	4	2	11	3	6	6	3	4	8	4	10	4	4	3	5	3	3	9	9	7	4	3	8	4	7	5	8	4	3	1	4	8	3	10	3	7	4	6	9	6	8	9
PUR_AMR_HG01402	4	5	7	8	3	9	3	5	7	4	10	11	3	10	5	2	10	3	5	3	6	6	4	5	4	7	2	9	3	4	5	6	9	4	1	9	5	3	6	5	5	4	4	6	6	3	10	3	6
PUR_AMR_HG01403	8	2	9	6	4	9	7	7	6	5	6	5	11	5	2	7	8	8	8	7	9	3	5	6	1	8	2	3	7	6	7	4	4	12	8	8	6	8	3	1	4	6	7	3	10	3	6	6	10
PUR_AMR_HG01405	9	1	4	4	5	5	8	3	5	5	3	4	2	5	3	1	1	3	4	2	2	2	3	5	3	3	3	3	3	3	5	3	4	2	2	2	5	4	2	4	4	9	3	3	3	2	6	1	3
PUR_AMR_HG01412	3	4	2	2	4	3	3	5	0	2	6	3	4	7	5	4	4	1	5	4	4	2	0	1	0	2	2	4	3	1	5	3	5	8	2	4	2	1	4	1	5	4	4	2	2	2	3	7	1
PUR_AMR_HG01413	3	3	1	6	5	5	3	5	5	5	3	2	6	8	2	3	3	3	7	4	2	9	4	5	7	1	1	8	3	8	1	3	3	2	4	4	3	8	4	9	3	3	7	6	6	3	4	4	4
PUR_AMR_HG01414	5	5	7	10	3	2	1	2	3	2	3	3	5	3	5	4	5	2	6	5	5	5	1	4	7	3	4	3	4	5	3	2	2	3	7	7	4	7	3	5	7	3	1	4	4	4	6	1	7
Que_AMR_LP6005519-DNA_G02	0	0	0	0	0	0	0	0	0	0	0	0	0	0	0	0	1	0	0	0	0	0	0	0	1	0	0	0	0	0	0	0	0	0	0	0	0	0	0	0	0	0	0	0	0	0	0	0	0
Que_AMR_LP6005677-DNA_E01	0	0	0	0	0	0	0	0	0	0	0	0	0	0	0	0	0	0	0	0	0	0	0	0	0	0	0	0	0	0	0	0	0	0	0	0	0	0	0	0	0	0	0	0	0	0	0	0	0
Que_AMR_LP6005677-DNA_F01	1	0	0	0	0	0	0	0	0	0	0	0	1	0	0	0	0	0	1	0	0	0	0	1	0	0	0	0	0	0	0	0	0	0	0	0	0	0	0	0	1	0	0	0	1	0	0	0	0
Sur_AMR_LP6005441-DNA_A12	0	0	0	0	0	0	0	0	0	0	0	0	0	0	0	0	0	0	0	0	0	0	0	0	0	0	0	0	0	0	0	0	0	0	0	0	0	0	0	0	0	0	0	0	0	0	0	0	0
Sur_AMR_LP6005441-DNA_B12	0	0	0	0	0	0	0	0	0	0	0	0	0	0	0	0	0	0	0	0	0	0	0	0	0	0	0	0	0	0	0	0	0	0	0	0	0	0	0	0	0	0	0	0	0	0	0	0	0
Wic_AMR_GS000016943-ASM	0	0	0	0	0	0	0	0	0	0	0	0	0	0	0	0	0	0	0	0	0	0	0	0	0	0	0	0	0	0	0	0	0	0	0	0	0	0	0	0	0	0	0	0	0	0	0	0	0
Wic_AMR_GS000016944-ASM	0	0	0	0	0	0	0	0	0	0	0	0	0	0	0	0	0	0	0	0	0	0	0	0	0	0	0	0	0	0	0	0	0	0	1	0	0	0	0	0	0	0	0	0	0	0	0	0	0
Wic_AMR_GS000016945-ASM	0	0	0	0	0	0	0	0	0	0	0	0	0	0	0	0	0	0	0	0	0	0	0	0	0	0	0	0	0	0	0	0	0	0	1	0	1	0	0	0	0	0	0	0	0	0	0	0	0
Wic_AMR_GS000016946-ASM	0	0	0	0	0	0	0	0	0	0	0	0	0	0	0	0	0	0	0	0	0	0	0	0	0	0	0	0	0	0	0	0	0	0	0	0	0	0	0	0	0	0	0	0	0	0	0	0	0
Zap_AMR_LP6005443-DNA_A12	0	0	0	0	0	0	0	0	0	0	0	0	0	0	0	0	0	0	0	0	0	0	0	0	0	0	0	0	0	0	0	0	0	0	1	0	0	0	0	0	0	0	0	0	1	0	0	0	0
Zap_AMR_LP6005677-DNA_D01	1	0	0	0	0	0	0	0	0	0	1	1	0	0	0	0	0	0	0	0	1	0	0	0	0	1	0	0	1	0	0	2	0	0	0	0	0	0	1	0	0	0	0	1	0	1	0	0	0
Ale_ARC_LP6005443-DNA_A03	0	0	0	0	0	0	0	0	1	1	0	1	0	0	0	0	0	1	1	3	0	0	0	0	0	0	1	0	0	0	0	0	0	0	1	0	0	1	1	0	0	2	0	0	0	0	0	0	0
Ale_ARC_LP6005443-DNA_H02	0	0	0	0	0	1	0	0	0	0	0	0	0	0	0	1	0	0	1	0	0	0	0	0	0	0	0	0	1	2	0	0	0	0	1	0	0	1	0	0	1	0	1	2	0	0	0	0	0
Chu_ARC_GS000014403-ASM	0	0	0	0	0	0	0	0	0	0	0	0	0	0	0	0	0	0	0	0	0	0	0	0	0	0	0	0	0	0	0	0	0	0	1	0	0	0	0	0	0	0	0	0	0	0	0	0	0
Chu_ARC_GS000014420-ASM	0	0	1	0	0	0	0	1	0	0	0	0	0	0	0	3	0	0	0	0	0	0	0	0	0	1	1	1	0	0	0	0	0	0	1	0	1	1	0	0	0	0	0	0	0	0	0	0	0
Chu_ARC_GS000020001-ASM	0	0	0	0	0	0	0	0	0	0	0	0	0	0	0	0	0	0	0	0	0	0	0	0	0	0	0	0	0	0	0	0	0	0	0	0	0	0	0	0	0	0	0	0	0	0	0	0	0
Chu_ARC_GS000020002-ASM	0	0	0	0	0	0	0	0	0	0	0	0	0	0	0	0	0	0	0	0	0	0	0	0	0	0	0	0	0	0	0	0	0	0	0	0	0	0	0	0	0	0	0	0	0	0	0	0	0
Chu_ARC_GS000020003-ASM	0	0	0	0	0	0	0	0	0	0	0	0	0	0	0	0	0	0	0	0	0	0	0	0	0	0	0	0	0	0	1	0	0	0	1	0	1	0	0	0	0	0	0	0	0	1	0	1	0
Chu_ARC_LP6005443-DNA_C03	0	1	0	1	0	0	0	0	0	0	0	1	2	0	0	1	0	0	0	0	0	0	1	0	1	0	0	0	1	0	1	0	0	0	0	0	0	0	0	0	0	1	0	0	0	0	0	0	1
Esk_ARC_GS000019997-ASM	0	0	0	0	0	0	0	0	0	0	0	0	0	0	0	0	0	0	0	0	0	0	0	0	0	0	0	0	0	0	0	0	0	0	0	0	0	0	0	0	0	0	0	0	0	0	0	0	0
Esk_ARC_GS000019998-ASM	0	0	0	0	0	0	0	0	0	0	0	0	0	0	0	0	0	0	0	0	0	0	0	0	0	0	0	0	0	0	0	0	0	0	0	0	0	0	0	0	0	0	0	0	0	0	0	0	0
Esk_ARC_GS000019999-ASM	0	0	0	0	0	0	0	0	0	0	0	0	0	0	0	0	0	0	0	0	0	0	0	0	0	0	0	0	0	0	0	0	0	0	0	0	0	0	0	0	0	0	0	0	0	0	0	0	0
Esk_ARC_GS000020000-ASM	0	0	0	0	0	0	0	0	0	0	0	0	0	0	0	0	0	0	0	0	0	0	0	0	0	0	0	0	0	0	0	0	0	0	0	0	0	0	0	0	0	0	0	0	0	0	0	0	0
Esk_ARC_LP6005443-DNA_B03	0	0	0	0	0	0	0	0	0	0	0	0	0	0	0	0	0	0	0	0	0	0	0	0	0	0	0	0	0	0	0	0	0	0	1	0	0	0	0	0	0	0	0	0	0	0	0	0	0
Esk_ARC_LP6005443-DNA_D03	0	0	0	0	0	0	0	0	0	0	0	0	0	0	0	0	0	0	0	0	0	0	0	0	0	0	0	0	0	0	0	0	0	0	0	0	0	0	0	0	0	0	0	0	0	0	0	0	0
Esk_ARC_LP6005443-DNA_F03	0	0	0	0	0	0	0	0	0	0	1	0	0	0	0	1	0	0	0	0	0	0	0	0	0	0	0	0	0	0	0	0	0	0	0	0	0	0	0	1	0	0	0	0	0	0	0	0	0
Esk_ARC_LP6005443-DNA_G03	0	0	0	0	0	0	0	0	0	0	0	0	0	0	0	0	0	1	0	0	1	1	0	0	0	0	0	0	0	0	0	1	0	0	0	0	0	0	0	0	0	0	0	0	0	0	0	0	0
Esk_ARC_LP6005443-DNA_H03	0	0	0	0	0	0	0	0	0	0	1	0	0	0	0	0	0	0	0	0	0	0	0	0	0	0	0	0	0	0	0	0	0	0	0	0	0	0	0	0	0	0	0	0	0	0	0	0	0
Ite_ARC_LP6005443-DNA_D04	0	0	0	0	0	0	0	0	0	0	0	0	0	0	0	0	0	0	0	0	0	0	0	0	0	0	0	0	0	0	0	0	0	0	0	0	0	0	0	0	0	0	0	0	0	0	0	0	0
Kor_ARC_GS000016168-ASM	0	0	0	0	0	0	0	0	0	0	0	0	0	0	0	0	0	0	0	0	0	0	0	0	0	0	0	0	0	0	0	0	0	0	0	0	0	0	0	0	0	0	0	0	0	0	0	0	0
Kor_ARC_GS000016169-ASM	0	0	0	0	0	0	0	0	0	0	0	0	0	0	0	0	0	0	0	0	0	0	1	0	0	0	0	0	0	0	0	0	0	0	0	0	0	0	0	0	0	0	0	1	0	0	0	0	0
Kor_ARC_GS000019992-ASM	0	0	0	0	0	0	0	0	0	0	0	0	0	0	0	0	0	0	0	0	0	0	0	0	0	0	0	0	0	0	0	0	0	0	0	0	0	0	0	0	0	0	0	0	0	0	0	0	0
Kor_ARC_GS000019993-ASM	0	0	0	0	0	0	0	0	0	0	0	0	0	0	0	0	0	0	0	0	0	0	0	0	0	0	0	0	0	0	0	0	0	0	0	0	0	0	0	0	0	0	0	0	0	0	0	0	0
Kor_ARC_GS000019994-ASM	0	0	0	0	0	0	0	0	0	0	0	0	0	0	0	0	0	0	0	0	0	0	0	0	0	0	0	0	0	0	0	0	0	0	0	0	0	0	0	0	0	0	0	0	0	0	0	0	0
Kor_ARC_GS000019995-ASM	0	0	0	0	0	0	0	0	0	0	0	0	0	0	0	0	0	0	0	0	0	0	0	0	0	0	0	0	0	0	0	0	0	0	0	0	0	0	0	0	0	0	0	0	0	0	0	0	0
Kor_ARC_GS000019996-ASM	0	0	0	0	0	0	0	0	0	0	0	0	0	0	0	0	0	0	0	0	0	0	0	0	0	0	0	0	0	0	0	0	0	0	0	0	0	0	0	0	0	0	0	0	0	0	0	0	0
Kor_ARC_GS000022067-ASM	0	0	0	0	0	0	0	0	0	0	0	0	0	0	0	0	0	0	0	0	0	0	0	0	0	0	0	0	0	0	0	0	0	0	0	0	0	0	0	0	0	0	0	0	0	0	0	0	0
Kor_ARC_GS000022068-ASM	0	0	0	0	0	0	0	0	0	0	0	0	0	0	0	0	0	0	0	0	0	0	0	0	0	0	0	0	0	0	0	0	0	0	0	0	0	0	0	0	0	0	0	0	0	0	0	0	0
Kor_ARC_GS000022069-ASM	0	0	0	0	0	0	0	0	0	0	0	0	0	0	0	0	0	0	0	0	0	0	0	0	0	0	0	0	0	0	0	0	0	0	0	0	0	0	0	0	0	0	0	0	0	0	0	0	0
Kor_ARC_GS000022071-ASM	0	0	0	0	0	0	0	0	0	0	0	0	0	0	0	0	0	0	0	0	0	0	0	0	0	0	0	0	0	0	0	0	0	0	0	0	0	0	0	0	0	0	0	0	0	0	0	0	0
Kor_ARC_GS000022072-ASM	0	0	0	0	0	1	0	0	0	0	0	0	0	0	0	0	0	0	0	1	0	0	0	0	0	0	0	0	0	0	1	0	0	0	0	0	0	0	1	0	0	0	0	0	0	0	0	0	0
Kor_ARC_GS000022442-ASM	0	0	0	0	0	0	0	0	0	0	0	0	0	0	0	0	0	0	0	1	0	0	0	0	0	0	0	0	0	0	0	0	0	0	0	0	0	0	0	0	0	0	0	0	0	0	0	0	0
Kor_ARC_GS000033948-ASM	0	0	0	0	0	0	0	0	0	0	0	0	0	0	0	0	0	0	0	0	0	0	0	0	0	0	0	0	0	0	0	0	0	0	0	0	0	0	0	0	0	0	0	0	0	0	0	0	0
Kor_ARC_GS000034185-ASM	0	0	0	0	0	0	0	0	0	0	0	0	0	0	0	0	0	0	0	0	0	0	0	0	0	0	0	0	0	0	0	0	0	0	0	0	0	0	0	0	0	0	0	0	0	0	0	0	0
Kor_ARC_GS000034970-ASM	0	0	0	0	0	0	0	0	0	0	0	0	0	0	0	0	0	0	0	0	0	0	0	0	0	0	0	0	0	0	0	0	0	0	0	0	0	0	0	0	0	0	0	0	0	0	0	0	0
Tli_ARC_LP6005443-DNA_D05	0	0	0	0	0	1	0	0	0	1	0	0	1	0	0	1	0	0	0	2	0	0	1	0	0	0	0	1	0	1	0	0	1	0	0	0	0	1	1	0	0	0	1	0	0	0	0	0	0
Tli_ARC_LP6005443-DNA_E05	0	1	0	1	0	1	0	0	0	0	1	1	2	0	1	5	2	1	1	4	0	0	1	0	0	2	0	0	0	2	0	1	1	0	1	0	1	0	0	0	0	2	0	0	0	0	0	0	0
Ulc_ARC_LP6005442-DNA_G12	0	0	0	0	0	0	0	0	1	0	0	0	0	0	0	0	0	0	0	0	0	0	0	0	0	0	0	1	0	0	0	0	0	0	0	0	0	0	0	0	0	0	0	0	0	0	0	0	0
Ulc_ARC_LP6005442-DNA_H12	0	0	0	0	0	0	0	0	0	0	0	0	0	0	0	0	0	0	0	0	0	0	0	0	0	0	0	0	0	0	0	0	0	0	1	0	0	0	0	0	0	0	0	0	0	0	0	0	0
Alt_CAS_GS000016173-ASM	0	0	0	0	0	0	0	0	0	0	0	0	0	0	0	0	2	0	0	0	0	0	0	0	0	0	0	0	0	1	0	1	0	0	1	0	0	0	0	0	0	0	0	0	0	1	0	0	0
Alt_CAS_GS000016174-ASM	0	0	0	0	0	0	0	0	0	0	0	0	0	0	1	0	0	1	0	0	0	0	0	0	0	0	0	0	0	0	0	0	0	0	0	0	0	0	0	1	0	1	0	0	0	0	0	0	0
Alt_CAS_GS000016967-ASM	0	0	0	0	0	0	0	0	2	0	0	0	0	0	0	0	0	0	0	0	0	0	0	0	0	0	0	0	0	0	0	0	0	1	2	0	0	0	1	0	0	0	0	0	0	0	0	0	0
Alt_CAS_GS000020512-ASM	0	0	0	0	0	0	0	0	0	0	0	0	0	0	0	0	0	0	0	1	0	0	0	0	0	0	0	0	0	0	0	0	0	0	0	0	1	0	0	1	0	0	0	0	0	0	0	0	0
Alt_CAS_GS000022439-ASM	0	0	0	0	0	0	0	0	0	0	0	0	0	1	0	0	1	0	0	0	0	0	1	0	0	0	0	0	0	0	0	0	0	0	0	0	1	1	0	0	0	0	0	0	0	0	0	0	0
Alt_CAS_GS000022440-ASM	0	0	0	0	0	1	0	0	0	1	0	1	0	0	0	0	0	1	0	0	0	0	0	0	0	0	0	0	0	0	0	0	0	0	1	0	0	0	0	0	0	0	0	0	0	0	0	0	0
Alt_CAS_LP6005442-DNA_F02	1	0	0	0	0	0	0	0	0	1	0	0	0	0	1	2	1	0	0	1	0	0	0	0	0	0	0	0	1	1	0	0	0	0	0	0	0	1	0	0	0	0	0	0	0	0	0	0	0
Alt_CAS_SRR1791256	0	0	0	1	0	0	0	0	0	1	0	0	0	0	0	0	2	0	0	1	0	0	0	1	0	0	0	0	0	1	0	0	0	0	0	0	0	0	0	0	0	1	0	0	0	0	0	0	0
Ish_CAS_GS000016189-ASM	0	1	0	0	0	0	0	0	1	1	0	0	0	0	0	1	0	0	0	0	0	0	0	0	1	0	0	0	0	0	0	1	0	0	0	1	1	0	0	0	0	0	0	0	0	0	1	0	0
Ish_CAS_GS000016196-ASM	0	0	0	0	0	0	0	0	0	0	0	0	0	0	0	0	0	1	0	1	0	0	0	0	0	0	0	1	0	0	0	1	0	0	0	0	0	1	0	0	0	0	1	0	0	1	0	0	0
Kal_CAS_SRR1868041	0	0	0	0	0	0	0	0	0	0	0	0	0	0	0	0	0	0	0	0	0	0	0	0	0	0	0	0	1	0	0	0	0	1	0	0	0	0	1	0	0	0	0	0	0	0	0	0	0
Kaz_CAS_GS000013752-ASM	0	0	0	0	0	0	0	0	0	0	0	0	0	0	0	1	0	0	0	0	0	0	0	0	1	0	0	2	0	0	1	0	0	1	0	0	1	1	0	1	0	0	0	0	0	0	0	0	0
Kaz_CAS_GS000014415-ASM	0	0	1	0	0	0	0	0	0	0	0	0	0	0	0	0	0	0	0	0	0	0	0	0	0	0	0	0	0	1	1	0	0	0	0	0	1	0	0	0	0	0	0	0	0	0	1	0	0
Kaz_CAS_GS000035127-ASM	0	1	1	0	0	0	0	0	0	0	0	0	0	0	0	2	0	0	0	1	0	0	0	0	0	0	0	0	0	0	0	0	0	1	0	1	0	0	0	0	0	0	0	0	1	0	0	0	0
Kyr_CAS_GS000013757-ASM	0	0	0	0	0	0	0	1	0	0	0	1	0	0	0	1	0	0	0	0	0	0	0	0	0	0	0	0	0	1	0	0	0	0	0	0	0	0	0	0	1	0	0	0	0	0	0	0	0
Kyr_CAS_GS000016177-ASM	0	1	0	0	1	1	0	0	0	1	0	0	0	0	0	0	0	0	0	0	0	0	0	0	0	0	0	0	0	0	0	0	0	0	1	0	1	0	0	0	0	0	0	0	0	0	0	0	0
Kyr_CAS_GS000016187-ASM	0	0	0	0	0	0	0	0	1	0	0	1	0	0	0	1	0	0	0	0	0	0	0	0	0	0	0	0	0	0	0	0	0	0	0	0	1	0	0	0	0	0	0	0	0	0	0	0	0
Kyr_CAS_GS000016191-ASM	0	0	0	0	0	0	0	0	0	0	0	0	0	0	0	2	0	0	0	0	0	0	1	0	0	0	0	0	0	1	0	0	0	1	0	0	0	0	1	0	0	0	0	0	0	0	0	0	0
Kyr_CAS_GS000016193-ASM	0	0	0	0	0	0	0	0	0	0	0	0	0	0	0	1	0	0	0	0	0	0	0	0	0	1	0	1	0	0	0	0	0	0	0	0	0	0	0	0	0	1	0	0	0	0	0	0	0
Kyr_CAS_GS000016195-ASM	0	1	0	1	0	0	0	0	0	0	1	0	0	1	0	0	0	0	0	0	0	0	0	0	0	0	0	1	1	0	0	0	1	0	0	0	0	0	0	0	0	0	1	1	0	0	0	0	0
Kyr_CAS_GS000016197-ASM	0	1	0	0	0	0	0	0	1	0	0	0	1	0	0	1	0	0	0	0	0	0	0	1	0	0	0	1	0	0	0	1	0	0	0	1	0	0	1	0	0	0	0	0	0	1	1	0	0
Kyr_CAS_LP6005677-DNA_A02	0	0	0	0	0	0	0	0	1	0	1	0	1	0	1	0	2	0	1	1	0	0	1	0	0	0	0	1	0	0	1	0	0	0	0	0	0	0	0	1	0	0	0	0	0	1	0	0	0
Kyr_CAS_LP6005677-DNA_B02	0	1	0	1	0	0	0	0	0	0	0	0	0	1	0	0	0	0	1	0	0	1	0	0	0	0	0	0	0	0	2	0	0	0	0	0	0	0	0	0	0	0	0	0	0	0	0	0	0
Rus_CAS_GS000014417-ASM	0	1	0	1	0	0	0	0	0	0	2	0	0	0	0	0	0	0	1	0	0	0	0	0	0	0	0	0	0	0	1	0	0	0	1	0	1	0	1	0	0	0	1	0	1	0	2	0	0
Rus_CAS_GS000016188-ASM	0	0	0	0	0	0	0	0	0	0	0	0	0	1	0	4	0	0	1	1	0	0	1	0	0	0	0	0	0	0	2	0	0	0	0	0	1	0	2	0	0	0	0	0	0	0	0	1	0
Shu_CAS_GS000013758-ASM	0	1	0	0	0	0	0	0	1	0	0	0	0	0	0	1	0	0	0	2	0	0	1	0	1	0	0	0	0	0	1	0	0	1	0	0	1	0	1	0	0	1	0	1	0	0	0	1	0
Taj_CAS_GS000016192-ASM	1	0	0	0	0	0	0	0	0	1	1	1	0	0	0	0	0	0	0	0	0	0	0	0	0	0	0	0	0	1	0	1	0	0	0	0	0	0	0	0	0	1	0	0	0	0	0	0	0
Taj_CAS_LP6005519-DNA_C03	0	2	0	2	1	0	1	0	0	2	0	1	1	1	0	3	2	1	0	0	0	0	0	0	0	0	0	0	0	1	1	1	1	2	1	0	0	0	1	0	0	1	0	0	0	0	2	0	1
Taj_CAS_LP6005519-DNA_D03	0	0	0	0	0	0	0	0	1	0	1	0	1	0	1	1	0	0	2	1	1	0	1	0	0	0	1	0	0	0	0	1	0	0	1	0	3	0	0	0	2	2	0	1	0	0	0	0	0
TKm_CAS_GS000035118-ASM	1	0	1	0	0	0	1	0	0	1	0	1	1	0	0	1	0	1	0	0	0	0	0	1	1	0	1	1	1	1	0	0	1	0	0	0	1	0	0	1	0	0	0	0	0	0	2	0	0
TKm_CAS_GS000035119-ASM	0	2	0	0	0	0	0	0	0	2	0	0	0	0	0	1	0	0	1	1	1	0	0	0	0	0	1	0	0	1	1	0	0	0	0	0	0	0	0	0	0	0	1	0	1	0	0	0	0
TKm_CAS_GS000035120-ASM	1	0	0	0	0	0	0	0	0	0	0	0	1	0	0	0	1	0	2	1	1	0	2	0	0	1	0	1	0	0	0	0	0	0	1	0	2	0	0	0	1	0	1	1	0	0	1	0	1
Uyg_CAS_GS000016176-ASM	0	0	0	1	0	0	0	0	0	1	0	0	0	0	1	0	0	0	0	0	0	0	0	0	0	0	0	0	0	1	1	0	0	0	0	0	0	0	1	0	0	0	0	0	0	0	0	0	0
Uyg_CAS_LP6005442-DNA_B01	0	0	0	0	0	0	0	0	0	0	0	0	1	1	1	0	0	0	0	1	1	0	1	0	0	0	0	0	0	0	1	1	0	0	1	0	0	0	0	0	0	0	1	0	0	0	1	0	0
Uyg_CAS_LP6005443-DNA_B02	0	0	0	0	0	0	1	0	1	1	0	1	0	0	1	1	1	1	0	1	0	0	0	0	0	2	1	0	0	0	0	2	0	1	2	0	3	0	1	0	0	0	0	0	0	0	0	0	0
Uzb_CAS_GS000035028-ASM	0	0	0	0	0	0	0	0	1	0	0	0	0	0	1	1	0	1	1	1	0	0	1	0	1	0	1	0	0	0	0	0	0	0	0	0	1	0	0	0	0	0	0	0	0	0	1	0	0
Uzb_CAS_GS000035029-ASM	0	1	0	0	0	0	0	0	0	0	0	0	0	0	0	1	0	0	0	0	0	0	0	0	0	0	1	0	0	0	1	1	0	0	1	1	1	0	0	1	1	1	0	0	0	1	0	0	0
Uzb_CAS_GS000035030-ASM	0	0	0	0	0	1	0	0	0	0	0	0	1	0	0	0	0	2	0	0	0	0	0	0	0	0	0	0	0	0	0	0	0	0	0	0	0	0	0	0	1	0	1	0	0	0	0	0	0
Yag_CAS_GS000016194-ASM	0	0	0	0	0	0	0	1	0	0	1	1	0	0	0	1	0	0	3	0	0	0	1	0	0	0	0	0	0	1	0	0	1	0	0	0	0	1	0	0	0	0	0	0	0	0	0	0	0
Abk_CAU_GS000014408-ASM	0	0	0	0	0	0	0	0	0	0	0	0	0	3	3	1	0	1	0	1	0	1	0	1	0	1	0	0	0	0	0	0	0	0	0	0	1	0	0	1	0	0	0	0	1	0	0	0	0
Abk_CAU_GS000014409-ASM	0	0	0	1	0	0	0	0	0	0	0	0	0	0	0	0	0	1	0	0	0	0	0	0	0	0	0	0	0	0	0	0	0	0	0	0	0	0	0	0	0	0	0	0	0	0	0	0	0
Abk_CAU_GS000014410-ASM	0	0	0	1	0	0	0	0	1	0	0	0	0	1	1	1	0	0	1	2	0	0	0	0	1	0	0	0	0	1	0	1	0	0	0	0	0	0	0	0	0	0	0	0	0	0	1	1	0
Abk_CAU_LP6005442-DNA_C02	0	0	0	0	0	0	1	0	0	0	0	0	0	1	0	0	1	0	1	1	0	0	0	0	0	0	0	1	0	1	1	0	0	0	2	0	1	3	1	0	1	0	0	0	0	1	2	1	0
Abk_CAU_LP6005442-DNA_D02	0	0	0	2	0	1	1	0	0	1	0	0	0	0	0	1	0	0	0	0	0	0	1	0	0	0	0	1	0	1	0	0	0	1	1	0	2	2	1	0	0	0	0	0	1	0	0	0	0
Ady_CAU_LP6005441-DNA_A01	1	0	0	0	0	0	0	0	0	0	0	0	1	0	0	0	0	0	0	0	1	0	0	0	0	0	1	0	0	0	0	3	0	0	0	0	0	2	0	0	0	0	1	1	0	1	0	1	0
Ady_CAU_LP6005441-DNA_B01	0	1	0	0	0	0	1	0	1	0	0	0	2	0	0	2	0	0	0	0	0	0	1	0	0	0	0	0	0	0	0	2	0	0	0	0	3	0	0	0	0	0	0	0	0	0	1	0	0
Ava_CAU_GS000014405-ASM	0	0	0	1	0	0	0	0	0	0	0	0	0	1	0	0	0	0	1	0	1	0	0	0	0	1	0	0	2	0	0	0	0	0	1	0	4	0	2	0	2	0	1	1	0	0	0	0	0
Ava_CAU_GS000014406-ASM	0	2	1	0	0	0	2	0	0	1	0	0	0	0	0	1	1	0	1	1	0	0	2	0	0	1	0	1	0	1	0	1	0	1	0	0	0	1	1	0	0	0	0	1	0	0	0	0	0
Ava_CAU_GS000014407-ASM	0	2	0	1	0	0	0	0	0	0	0	0	0	0	1	2	0	0	0	1	0	0	1	0	0	0	0	0	0	1	0	0	0	0	0	0	1	3	0	0	0	0	0	1	0	1	0	1	0
Bal_CAU_GS000016170-ASM	0	0	1	0	0	1	0	1	0	0	1	0	0	0	0	1	0	0	1	0	2	0	0	0	0	0	1	0	0	0	0	1	0	0	0	0	0	0	1	0	1	0	0	0	1	0	1	0	0
Bal_CAU_GS000016171-ASM	0	1	0	0	0	0	0	0	0	0	0	0	1	0	0	1	0	0	1	0	0	0	0	1	0	0	0	0	0	0	0	0	0	1	0	0	1	0	0	0	0	0	1	0	1	0	0	0	0
Bal_CAU_GS000016172-ASM	0	1	0	0	0	0	0	0	0	0	0	0	0	0	0	0	0	0	1	0	0	0	0	0	0	0	0	0	0	0	1	1	0	0	1	0	0	0	0	0	0	1	0	0	0	0	0	0	0
Che_CAU_LP6005442-DNA_D03	0	0	1	0	0	0	0	0	0	0	0	0	0	0	0	4	0	1	1	0	1	0	0	0	0	0	0	1	0	0	0	0	0	0	4	0	1	0	1	1	0	0	0	0	2	0	2	1	0
Cir_CAU_GS000013740-ASM	0	0	0	0	0	0	0	0	0	0	0	2	0	0	0	1	0	0	0	0	0	0	0	0	0	0	0	0	0	0	1	1	1	0	0	0	0	0	0	0	0	0	1	1	0	0	0	0	0
Cir_CAU_GS000035113-ASM	0	1	0	0	0	0	0	0	0	2	0	0	0	0	0	1	0	0	0	0	1	0	0	0	0	0	1	0	0	0	0	0	0	0	3	0	2	1	1	0	0	0	0	0	0	0	0	0	0
Cir_CAU_GS000035114-ASM	1	0	0	0	0	0	0	0	0	0	0	0	0	0	0	0	0	1	0	1	1	0	1	0	0	0	0	1	0	0	0	0	0	0	0	0	2	1	2	0	0	0	0	0	1	0	1	0	0
Geo_CAU_GS000035150-ASM	0	0	0	1	0	0	0	0	0	0	0	0	1	0	1	1	0	0	1	1	0	0	2	0	0	0	0	0	0	0	0	1	1	0	0	0	1	0	1	0	0	0	0	1	1	0	1	0	0
Geo_CAU_GS000035685-ASM	0	0	0	0	0	1	0	0	0	0	2	1	0	0	0	0	2	0	0	2	1	0	0	0	0	0	1	0	0	0	0	0	0	0	0	0	0	0	0	0	0	0	0	0	0	0	0	0	0
Geo_CAU_LP6005442-DNA_A04	1	0	0	0	0	0	0	0	1	1	0	0	0	0	0	2	0	0	0	0	1	0	0	0	0	0	0	0	0	0	1	0	0	0	0	0	0	2	1	1	1	0	0	1	1	0	0	1	0
Geo_CAU_LP6005442-DNA_B04	1	0	0	1	0	0	1	0	0	0	0	0	1	0	1	1	1	0	0	2	0	0	1	0	0	0	0	0	2	2	0	0	0	0	1	1	1	0	3	0	1	0	0	0	0	0	1	0	1
Kab_CAU_GS000014411-ASM	0	1	0	1	0	0	0	0	0	0	0	0	0	0	1	0	1	0	0	2	0	0	0	0	0	0	0	0	0	0	0	0	0	0	0	0	0	2	1	0	0	0	0	0	0	0	0	1	0
Kab_CAU_GS000014412-ASM	0	0	1	0	0	2	0	0	1	1	0	0	0	0	0	1	0	0	0	0	1	0	0	0	0	0	1	0	0	0	0	1	0	1	1	1	0	0	1	0	0	0	0	0	0	0	0	1	0
Kab_CAU_GS000014413-ASM	0	0	0	0	0	0	0	0	0	0	0	0	0	0	1	0	0	1	0	0	1	0	0	0	0	0	0	0	0	0	0	1	0	0	0	0	1	0	0	0	0	0	0	0	0	0	1	0	1
Kab_CAU_GS000035115-ASM	0	0	0	0	0	1	0	0	0	0	0	1	0	1	1	2	0	0	1	0	0	0	2	0	0	1	0	1	0	2	0	0	0	0	0	0	1	1	0	0	0	0	0	0	0	1	0	0	1
Kum_CAU_GS000014368-ASM	0	1	0	1	0	0	0	0	0	0	0	0	0	0	0	0	1	0	1	2	0	1	0	0	0	0	0	0	0	1	0	0	0	0	0	0	1	0	1	0	0	0	0	0	1	0	0	0	0
Kum_CAU_GS000014370-ASM	0	1	0	0	0	1	0	0	1	1	0	0	0	0	0	0	0	0	0	0	0	0	1	0	0	0	1	1	1	0	0	1	0	0	0	0	0	0	2	0	0	1	0	0	0	0	0	0	0
Kum_CAU_GS000014404-ASM	1	1	0	0	1	1	0	0	0	0	0	0	0	0	0	0	2	0	0	0	0	0	0	0	0	0	0	0	0	0	0	0	0	0	0	1	1	1	1	0	0	1	0	0	0	0	0	0	0
Lez_CAU_GS000013724-ASM	0	0	0	1	0	0	0	0	0	0	0	0	1	0	0	0	1	0	0	2	1	0	1	0	0	0	0	0	0	0	1	0	0	2	0	1	0	0	0	0	1	0	1	0	0	0	0	0	0
Lez_CAU_GS000014365-ASM	0	0	0	0	0	0	0	0	0	0	0	1	0	1	0	0	0	0	0	1	0	1	0	0	0	2	0	0	0	0	0	0	0	0	0	0	2	0	1	0	0	0	1	1	0	0	1	0	0
Lez_CAU_GS000014366-ASM	1	0	0	0	0	0	0	0	0	0	0	0	1	0	2	1	0	0	0	0	0	0	0	0	0	0	0	0	0	2	1	0	0	1	0	0	0	2	0	0	0	0	0	1	0	0	0	1	0
Lez_CAU_GS000035243-ASM	0	0	0	1	0	0	1	0	0	0	0	0	0	0	0	0	0	0	1	1	0	0	1	0	1	0	0	0	0	0	0	0	0	0	2	0	1	2	1	0	0	0	0	0	0	0	1	0	0
Lez_CAU_LP6005442-DNA_G04	0	2	0	2	0	1	0	2	0	0	0	0	0	1	1	2	0	0	0	2	1	0	0	0	0	0	1	0	0	0	1	0	1	1	1	0	0	0	2	0	2	1	0	0	0	0	1	0	0
Lez_CAU_LP6005442-DNA_H04	0	0	0	1	0	0	2	0	0	1	0	0	0	1	1	4	0	0	2	2	0	0	1	0	0	0	2	0	0	0	0	1	0	2	3	1	3	0	0	0	0	0	0	0	0	0	0	0	0
NOc_CAU_GS000013739-ASM	0	0	1	1	1	0	0	0	0	0	0	0	1	1	0	3	1	1	2	0	0	0	0	0	0	0	0	0	0	0	1	1	0	1	1	0	0	0	0	0	0	0	1	0	0	0	0	0	0
NOc_CAU_GS000014414-ASM	0	0	0	0	1	1	0	0	0	1	0	0	1	0	0	1	1	0	0	1	0	0	0	0	0	0	0	0	0	1	0	0	0	0	0	0	0	0	0	0	0	0	0	0	0	1	0	0	0
NOc_CAU_LP6005443-DNA_E10	0	0	0	1	0	0	0	1	0	0	0	1	0	0	1	6	0	0	3	1	0	0	0	0	0	1	0	0	0	2	0	0	0	0	1	0	0	2	0	0	1	1	1	1	0	0	2	0	0
NOc_CAU_LP6005443-DNA_F10	0	1	0	1	1	0	0	1	0	0	1	0	0	1	2	1	0	0	0	1	1	0	1	0	0	1	3	0	0	2	0	2	0	0	1	0	1	0	0	0	1	0	0	0	1	0	1	0	0
Tab_CAU_GS000014363-ASM	0	0	0	1	0	1	0	0	0	0	0	0	0	0	0	1	0	0	0	2	0	0	0	0	0	0	0	1	0	1	0	0	1	0	0	1	2	0	0	0	0	0	0	0	0	0	0	0	0
Tab_CAU_GS000014364-ASM	0	0	1	0	0	1	1	0	1	0	0	0	0	1	0	0	1	0	1	1	0	1	0	0	0	0	1	0	1	0	1	0	0	0	0	0	0	0	2	0	0	2	0	1	1	0	1	0	0
Tab_CAU_GS000014421-ASM	0	1	0	0	0	1	1	0	0	0	0	0	1	0	1	0	0	0	1	0	0	0	0	0	0	0	0	1	0	0	1	0	0	0	0	0	1	0	2	0	0	0	0	0	0	0	2	0	0
Ami_EAS_LP6005442-DNA_C07	0	0	0	0	0	0	0	0	0	0	0	0	0	0	0	0	0	1	0	0	0	0	0	1	0	0	0	0	0	0	0	1	0	0	0	0	0	0	0	0	0	0	0	0	0	0	0	0	0
Ami_EAS_LP6005443-DNA_G05	0	0	0	0	0	0	0	0	0	1	0	0	0	0	0	0	0	1	0	0	0	0	0	0	0	0	0	0	0	0	0	0	0	0	0	0	0	0	1	1	0	0	0	0	0	0	0	0	0
Ata_EAS_LP6005442-DNA_E07	0	0	0	0	0	0	0	0	0	0	0	0	0	0	0	0	0	0	1	0	0	0	0	0	0	0	0	0	0	0	0	0	0	1	0	0	0	0	0	0	0	0	0	0	0	0	0	0	0
Bur_EAS_LP6005519-DNA_A06	0	0	0	0	0	1	0	0	0	0	0	0	0	0	0	0	0	0	0	0	0	0	0	0	1	0	0	0	0	0	0	1	0	0	1	0	0	0	0	0	0	0	0	0	0	0	0	0	0
Bur_EAS_LP6005519-DNA_B06	0	1	0	0	0	0	0	0	0	0	1	0	0	0	0	0	0	0	0	0	0	0	0	0	0	0	0	0	0	0	0	0	0	0	0	0	0	0	0	0	0	0	0	0	0	1	0	0	0
Cam_EAS_LP6005441-DNA_G03	0	0	0	0	0	0	0	0	0	0	0	0	0	0	0	0	0	0	1	0	0	0	0	0	0	0	0	0	0	1	1	0	0	2	0	1	0	0	0	2	0	0	0	0	0	0	0	0	0
Cam_EAS_LP6005441-DNA_H03	0	0	0	0	0	0	0	0	0	0	0	0	0	1	0	0	0	2	0	0	0	0	0	0	0	0	0	0	0	0	0	0	0	0	0	0	0	1	1	0	0	0	0	0	0	0	0	0	1
CDX_EAS_HG00759	0	0	0	0	0	0	0	0	0	0	1	0	0	0	0	0	0	0	0	0	0	0	0	0	1	0	0	0	0	0	0	0	0	0	0	0	1	0	0	0	0	0	0	0	0	0	1	0	0
CDX_EAS_HG00766	0	0	0	0	0	0	0	0	1	0	0	0	0	0	0	0	0	1	0	0	0	0	0	0	0	0	0	0	0	0	0	0	0	1	0	0	0	1	0	0	0	0	0	0	1	0	0	0	0
CDX_EAS_HG00844	0	0	0	0	0	0	0	0	0	0	0	0	0	0	0	0	0	0	0	0	0	0	0	0	0	0	0	0	0	0	0	0	0	0	0	0	0	0	0	0	0	0	0	0	0	0	0	0	0
CDX_EAS_HG00851	0	1	0	0	0	0	0	0	0	0	0	0	0	0	0	0	0	1	0	0	0	0	0	0	0	0	0	0	0	0	0	0	0	0	0	0	0	1	1	0	0	0	0	0	0	1	0	0	0
CDX_EAS_HG00864	0	0	0	0	0	0	0	0	0	0	0	0	0	0	0	0	0	1	0	0	0	0	0	0	0	0	1	0	0	0	0	0	0	0	0	0	0	0	1	0	0	0	0	0	0	0	0	0	0
CDX_EAS_HG00879	0	0	1	0	0	0	0	0	0	0	0	0	0	0	0	0	0	0	0	0	0	0	0	0	0	0	0	0	0	0	0	0	0	0	0	0	0	0	0	0	0	0	0	0	0	0	0	0	0
CDX_EAS_HG00881	0	0	0	0	0	0	0	0	0	0	0	0	0	0	0	0	0	0	0	0	0	0	0	0	0	0	0	0	0	0	0	0	0	0	0	0	0	0	0	0	0	0	0	0	0	0	0	0	0
CDX_EAS_HG00956	0	0	2	0	0	0	0	0	1	0	1	0	0	0	0	0	1	0	0	0	0	0	0	0	0	0	1	0	0	0	0	1	0	0	0	1	1	0	1	0	0	0	0	0	0	0	0	0	0
CDX_EAS_HG00982	0	0	0	0	0	0	0	0	0	0	0	0	0	0	0	0	0	1	0	0	0	0	0	0	0	0	0	0	0	0	0	0	0	0	0	0	0	0	0	0	0	0	0	0	0	1	0	0	0
CDX_EAS_HG01028	0	0	0	0	0	0	0	0	0	0	1	0	0	0	0	0	0	0	0	0	0	0	0	0	0	0	0	0	0	1	0	0	0	0	0	0	0	0	0	0	0	0	0	0	0	0	0	0	0
CDX_EAS_HG01029	0	1	0	0	0	0	0	0	0	0	0	0	0	0	0	0	0	0	0	0	0	0	0	0	0	0	0	0	0	0	0	0	0	0	0	0	0	0	0	0	0	0	0	0	0	0	0	0	1
CDX_EAS_HG01031	0	0	0	0	0	0	1	0	0	0	0	0	0	0	0	0	0	0	1	0	0	0	0	0	0	0	0	0	0	0	0	0	0	0	0	0	1	0	0	1	0	0	0	0	0	0	0	0	0
CDX_EAS_HG01046	0	0	0	0	0	0	0	0	0	0	0	0	0	0	0	0	0	0	1	0	0	0	0	0	0	0	0	0	0	0	0	0	0	0	0	0	0	0	0	0	0	0	0	0	0	0	0	0	0
CDX_EAS_HG01794	0	0	0	0	0	0	0	1	0	0	0	0	1	0	1	0	0	0	1	0	0	0	0	0	0	0	0	0	0	0	0	1	0	0	0	0	0	0	2	0	0	0	0	0	0	0	0	0	0
CDX_EAS_HG01795	0	0	0	0	0	0	0	0	0	0	0	0	0	0	0	0	0	0	0	0	0	0	1	0	0	0	0	0	0	0	0	0	0	0	0	0	0	0	1	0	0	0	0	0	0	0	0	0	0
CDX_EAS_HG01796	0	0	0	0	0	1	0	0	1	0	1	0	0	0	0	0	0	0	0	0	1	0	0	0	0	0	0	0	0	0	0	1	0	0	0	0	0	0	0	0	0	0	0	0	0	0	0	0	0
CDX_EAS_HG01797	0	1	0	0	0	0	0	0	0	0	0	0	0	0	0	0	0	0	1	0	0	0	0	0	0	0	0	0	0	0	0	1	0	0	0	0	1	0	1	0	0	0	0	0	0	0	0	0	0
CDX_EAS_HG01798	0	0	0	0	0	0	0	0	0	0	0	0	0	0	0	0	0	0	0	0	0	0	0	0	0	0	0	0	0	0	0	0	0	0	0	0	0	0	0	0	0	1	1	0	0	0	0	0	0
CDX_EAS_HG01799	0	0	0	0	0	0	0	0	0	0	0	0	0	0	0	0	0	0	0	0	0	0	0	0	0	0	0	0	0	0	0	1	0	0	0	0	0	0	0	0	0	0	0	0	0	0	0	0	0
CDX_EAS_HG01800	0	0	0	0	0	0	0	0	0	0	0	0	1	0	0	0	0	0	0	0	0	0	0	0	0	1	0	0	0	0	0	0	0	1	0	0	0	0	0	0	0	0	0	0	0	0	0	0	0
CDX_EAS_HG01801	0	0	0	0	0	0	0	0	0	0	0	0	0	0	0	0	0	0	0	0	0	0	0	0	0	0	0	0	0	0	0	1	0	0	0	0	0	0	0	0	0	0	0	0	0	0	0	0	0
CDX_EAS_HG01802	0	0	0	0	0	0	0	0	0	0	1	0	0	0	0	0	0	0	0	0	0	0	0	0	0	0	0	0	0	0	0	0	0	0	0	1	0	0	0	0	0	0	0	0	0	0	0	0	0
CDX_EAS_HG01804	1	0	0	0	0	0	0	0	0	0	0	1	0	0	0	0	0	0	0	0	0	0	0	0	0	0	0	0	0	0	0	0	0	0	0	0	0	0	0	1	0	0	0	0	0	0	0	0	0
CDX_EAS_HG01805	0	0	0	0	0	0	0	0	0	0	0	0	0	0	0	0	0	0	0	0	0	0	0	0	0	0	0	0	0	0	0	0	0	0	0	0	0	0	0	0	0	0	0	0	0	0	0	0	0
CDX_EAS_HG01806	0	0	0	0	0	0	0	0	0	0	0	0	0	0	0	0	0	0	0	0	0	1	0	0	0	0	1	0	0	1	0	0	1	0	0	1	0	0	0	1	0	0	0	0	0	0	1	0	1
CDX_EAS_HG01807	0	0	0	0	0	0	1	0	0	0	0	0	0	0	0	0	0	0	0	0	0	0	0	0	0	0	0	0	0	0	0	1	0	0	0	0	0	0	1	0	0	0	0	0	0	0	0	0	0
CDX_EAS_HG01808	0	0	0	0	0	0	0	0	0	0	0	0	0	0	0	0	0	0	0	0	0	0	0	0	0	0	0	0	0	0	0	0	0	0	0	0	0	0	0	0	0	0	1	0	0	0	0	0	0
CDX_EAS_HG01809	0	0	0	0	0	1	0	0	0	0	0	0	0	0	0	0	0	0	0	0	0	0	0	0	0	0	0	0	0	0	0	0	0	0	0	0	0	0	0	0	0	0	1	0	0	0	0	0	0
CDX_EAS_HG01810	0	0	0	0	0	0	0	0	0	0	1	0	0	0	0	0	0	2	0	0	0	0	0	0	0	0	0	0	0	0	0	0	0	0	0	0	0	0	0	0	0	0	0	0	0	0	0	0	0
CDX_EAS_HG01811	0	0	1	0	0	0	0	0	0	0	1	0	0	0	0	0	1	0	0	0	0	0	0	0	0	0	0	0	0	0	0	0	1	0	0	0	1	0	0	0	0	0	0	0	0	0	0	0	0
CDX_EAS_HG01812	0	0	0	0	0	0	0	0	0	0	0	0	0	0	0	0	0	0	0	0	0	0	0	0	0	0	0	0	0	0	0	0	0	0	0	0	0	1	0	0	0	0	0	0	0	0	0	0	0
CDX_EAS_HG01813	0	0	1	0	0	0	0	0	0	0	0	0	0	0	0	0	1	0	0	0	0	1	0	0	0	0	0	0	0	0	0	0	0	0	0	0	1	0	0	0	0	0	0	0	0	0	0	0	0
CDX_EAS_HG01815	0	0	0	0	0	0	0	0	1	0	0	0	0	0	0	0	0	1	0	0	0	0	0	0	0	0	0	0	0	0	0	0	0	0	0	1	0	0	0	1	0	0	0	0	0	0	0	0	0
CDX_EAS_HG01816	0	0	0	0	0	0	0	0	0	0	1	0	0	0	0	0	0	0	0	0	0	0	0	0	0	0	0	0	0	0	0	0	1	0	0	0	0	0	1	0	0	0	0	0	0	0	0	0	1
CDX_EAS_HG01817	0	0	0	0	0	0	0	0	0	0	0	0	0	0	0	0	0	0	0	0	0	0	0	0	0	0	0	0	0	0	0	0	0	0	0	0	0	0	1	0	0	0	0	0	0	1	0	0	0
CDX_EAS_HG02151	0	0	0	0	0	0	0	0	1	0	0	0	0	0	0	0	0	0	1	0	0	0	0	0	0	0	0	0	0	0	0	0	0	0	0	1	0	0	0	0	0	0	0	0	0	0	0	0	0
CDX_EAS_HG02152	0	0	0	0	0	0	0	0	0	0	0	0	0	0	0	0	0	0	0	0	0	0	0	0	0	0	0	0	0	0	0	0	1	0	0	0	0	0	0	0	0	0	0	0	0	0	0	0	1
CDX_EAS_HG02153	0	0	0	0	0	0	0	0	0	0	0	0	0	0	0	0	0	0	0	0	0	0	0	0	0	0	0	0	0	0	0	0	0	0	0	0	0	0	0	1	0	0	0	0	1	0	0	0	0
CDX_EAS_HG02154	0	0	0	0	0	0	0	0	0	0	0	0	1	0	0	0	0	0	0	0	0	0	0	0	0	0	0	0	0	0	0	0	0	0	0	0	0	0	0	0	0	0	0	0	0	0	0	0	1
CDX_EAS_HG02155	0	0	0	0	1	0	0	0	0	0	0	0	0	0	1	0	0	0	0	0	0	0	1	0	0	0	0	0	0	0	0	0	0	0	0	0	1	0	0	0	0	0	0	0	0	0	0	0	0
CDX_EAS_HG02156	0	0	0	0	0	0	0	0	0	0	0	0	0	0	0	0	0	0	0	0	0	0	0	0	0	0	0	0	0	0	0	0	0	0	0	0	0	0	0	0	0	0	0	0	0	0	0	0	0
CDX_EAS_HG02164	0	0	0	0	0	0	0	0	0	0	0	0	0	0	0	0	1	0	0	0	0	0	0	0	0	0	0	0	0	1	0	0	0	0	0	0	0	0	0	0	0	0	0	0	0	0	0	0	0
CDX_EAS_HG02165	0	0	0	0	0	0	0	0	0	0	0	0	0	0	0	0	0	1	0	0	0	0	0	0	0	0	0	0	0	0	0	0	0	0	0	0	0	0	0	0	0	0	0	0	0	0	0	0	0
CDX_EAS_HG02166	0	0	0	0	0	0	0	0	2	0	0	0	0	0	0	0	0	0	0	0	0	0	0	0	0	0	0	0	0	0	0	1	0	0	0	0	0	0	0	0	0	0	0	0	0	0	0	0	0
CDX_EAS_HG02178	0	0	0	0	0	0	0	0	0	0	0	0	0	0	0	0	0	0	0	0	0	0	0	0	0	1	0	0	0	0	0	1	0	0	0	0	0	0	0	0	0	0	0	0	0	0	0	0	0
CDX_EAS_HG02179	0	0	0	0	0	0	0	0	0	0	0	0	1	0	0	0	0	0	0	0	0	0	0	0	0	0	0	0	0	0	1	0	0	0	0	1	0	0	0	0	0	0	0	0	0	0	0	0	0
CDX_EAS_HG02180	0	0	0	0	0	0	0	0	0	0	0	0	0	0	0	0	0	0	0	0	0	0	0	0	0	0	0	0	0	0	0	0	0	0	0	0	0	0	0	0	0	0	0	0	1	1	0	0	0
CDX_EAS_HG02181	0	0	0	0	0	0	0	0	0	0	0	0	0	0	0	0	0	0	0	0	0	0	0	0	0	0	0	0	0	0	0	0	0	0	0	0	0	0	0	1	0	0	0	0	0	0	0	0	0
CDX_EAS_HG02182	0	1	1	0	0	0	0	0	1	0	0	0	0	0	0	0	0	0	1	0	0	0	0	0	0	0	0	0	0	0	0	0	0	0	0	0	0	1	0	0	0	1	0	1	0	1	0	0	0
CDX_EAS_HG02184	0	0	0	0	0	0	1	0	0	0	0	0	0	0	1	0	0	0	0	0	0	0	0	0	0	0	0	0	0	0	0	0	0	0	0	0	1	0	0	0	0	0	0	0	0	0	0	0	0
CDX_EAS_HG02185	0	0	0	0	0	0	0	0	0	0	0	0	0	0	0	0	0	0	0	0	0	0	0	0	0	0	0	0	0	0	0	0	0	0	0	1	0	0	0	0	0	0	0	0	0	0	0	0	0
CDX_EAS_HG02186	0	0	0	0	0	0	0	0	0	0	0	0	0	0	0	0	0	0	0	0	0	0	0	0	0	0	0	0	0	0	0	0	0	0	0	0	0	0	0	0	0	0	0	0	0	0	0	0	0
CDX_EAS_HG02187	0	0	0	0	0	0	0	0	1	0	0	0	0	0	1	0	0	0	0	0	0	0	0	0	0	0	0	0	0	0	0	0	0	0	0	0	0	0	2	1	0	0	0	0	0	0	0	0	1
CDX_EAS_HG02188	0	1	0	0	0	0	0	0	0	0	1	0	0	0	0	0	0	0	0	0	0	0	0	0	0	0	0	0	0	0	0	0	0	0	1	0	0	0	1	1	0	0	0	0	0	0	0	0	0
CDX_EAS_HG02190	0	0	0	0	0	0	0	1	0	0	0	0	0	0	0	0	0	0	0	0	0	0	0	0	0	0	0	0	0	0	0	1	0	0	0	0	0	1	1	1	0	0	0	0	0	0	0	0	0
CDX_EAS_HG02351	0	0	0	0	0	0	0	0	0	0	0	0	0	0	0	0	0	0	0	0	0	0	0	0	0	1	0	0	0	0	0	0	0	0	0	0	0	0	0	0	0	0	0	0	0	0	0	0	0
CDX_EAS_HG02355	0	0	1	0	0	0	0	0	0	0	0	0	0	0	0	0	1	0	1	0	0	0	0	0	0	0	0	0	0	0	0	0	0	0	0	0	1	0	0	0	0	0	0	0	0	0	0	0	0
CDX_EAS_HG02356	0	0	0	0	1	0	0	0	0	0	0	0	0	0	0	0	0	0	0	0	0	0	0	0	1	1	0	0	0	0	0	0	0	0	0	0	0	0	0	0	0	0	0	0	0	1	0	0	1
CDX_EAS_HG02360	0	0	0	0	0	0	0	0	0	1	0	0	0	0	0	1	0	0	0	0	0	0	0	0	0	0	0	0	0	0	0	0	0	0	0	0	0	0	0	0	0	0	0	0	0	1	0	0	0
CDX_EAS_HG02364	0	0	0	0	0	0	0	0	0	0	1	0	1	0	0	0	0	0	0	0	0	0	0	0	0	0	0	0	0	0	0	0	0	0	0	0	0	0	1	0	0	0	0	0	0	0	0	0	1
CDX_EAS_HG02367	0	0	0	0	0	0	0	0	0	0	0	0	0	0	0	0	0	0	0	0	0	0	0	0	0	0	0	0	0	0	0	0	0	0	0	0	0	0	0	0	0	0	0	0	0	0	0	0	0
CDX_EAS_HG02371	0	0	0	0	0	0	0	0	0	0	0	0	0	0	0	0	0	0	0	0	0	0	0	0	0	0	0	0	0	0	0	0	0	0	0	0	0	0	0	0	0	0	0	0	0	0	0	0	0
CDX_EAS_HG02374	0	0	0	0	0	0	0	0	0	0	0	0	0	0	0	0	0	0	0	0	0	0	0	0	0	1	0	0	0	0	0	0	0	0	0	0	0	0	0	0	0	0	1	0	0	0	0	0	1
CDX_EAS_HG02379	0	1	0	0	0	0	0	0	0	0	0	0	0	0	0	0	0	0	0	0	0	0	0	0	0	0	0	0	0	0	0	1	0	0	0	0	0	1	0	0	0	0	0	0	0	0	0	0	0
CDX_EAS_HG02380	0	0	1	0	0	0	0	0	0	0	0	0	0	0	0	0	0	0	1	0	0	0	0	0	0	0	0	0	0	0	0	0	0	1	0	0	0	0	0	0	0	0	0	0	0	0	0	0	0
CDX_EAS_HG02382	1	0	0	0	0	0	0	0	1	0	2	0	0	0	0	0	0	0	0	1	0	0	0	0	0	0	0	0	0	1	0	0	2	0	0	0	0	0	0	0	0	0	0	0	0	0	0	0	0
CDX_EAS_HG02383	0	0	0	0	0	1	0	0	0	0	0	0	1	0	0	0	0	0	0	0	0	0	0	0	0	0	0	0	0	0	0	0	0	0	0	0	0	0	0	0	0	0	0	0	0	0	0	0	0
CDX_EAS_HG02384	0	0	0	0	0	0	1	0	0	0	0	0	0	0	0	0	0	0	0	0	0	0	1	0	0	0	0	0	0	0	0	0	0	0	0	0	0	0	0	0	0	0	0	0	0	0	0	0	1
CDX_EAS_HG02385	0	0	0	0	0	0	0	0	0	0	0	0	0	0	0	0	0	0	0	0	0	0	0	1	0	0	0	0	0	0	0	0	0	0	0	0	0	0	1	1	0	0	0	0	0	0	0	0	0
CDX_EAS_HG02389	0	0	0	0	0	0	0	0	1	0	0	0	1	0	0	0	0	0	0	0	0	0	0	0	0	0	1	0	0	0	0	0	0	0	0	0	0	0	0	0	0	0	0	0	0	0	0	0	0
CDX_EAS_HG02390	0	0	0	0	0	0	0	0	1	0	0	0	1	0	0	0	0	0	1	0	0	0	0	0	0	0	0	0	0	0	0	0	0	0	0	0	0	0	0	0	0	0	0	0	0	0	0	0	0
CDX_EAS_HG02391	0	0	0	0	0	0	0	0	0	0	0	0	0	0	0	0	0	0	0	0	0	0	0	0	0	0	0	0	0	0	0	0	0	0	0	0	0	0	0	1	0	0	0	0	0	0	0	0	0
CDX_EAS_HG02392	0	0	0	0	0	0	0	0	0	0	0	0	0	0	0	0	0	0	0	0	0	0	0	0	0	0	0	0	0	0	0	0	0	0	0	0	1	0	0	0	0	0	0	0	1	0	0	0	1
CDX_EAS_HG02394	0	0	0	1	0	0	0	0	0	0	0	0	0	0	0	0	0	0	0	0	0	0	0	0	0	0	1	0	0	0	0	1	0	0	0	0	0	0	0	0	0	0	0	0	0	0	0	0	0
CDX_EAS_HG02395	0	0	0	0	0	0	0	0	1	0	0	0	1	0	0	0	0	0	0	0	0	0	0	0	0	0	0	0	0	0	0	0	0	0	0	0	0	0	0	0	0	0	0	0	0	0	0	0	0
CDX_EAS_HG02396	0	0	0	0	0	0	0	0	0	0	1	0	0	0	0	0	1	0	0	0	0	0	0	0	0	0	0	0	0	0	0	0	1	0	0	0	0	0	0	0	0	0	0	0	0	0	0	0	1
CDX_EAS_HG02397	0	0	0	0	0	0	0	0	0	0	0	0	0	0	0	0	0	0	0	0	1	0	0	0	0	0	1	0	0	0	0	0	0	0	0	0	0	0	0	0	0	0	0	0	0	1	1	0	0
CDX_EAS_HG02398	0	0	0	0	0	0	0	0	0	0	0	0	0	0	0	0	0	0	0	0	0	0	0	0	0	0	0	0	0	0	0	0	0	1	0	0	0	0	0	0	0	0	0	0	0	0	0	0	0
CDX_EAS_HG02399	0	0	0	0	0	0	0	0	0	0	0	0	0	0	0	0	0	0	0	0	0	0	0	0	0	0	0	0	0	0	0	0	0	0	0	1	0	0	0	0	0	0	0	0	0	0	0	0	1
CDX_EAS_HG02401	0	0	0	0	0	0	0	0	0	0	1	0	0	0	0	0	0	0	0	0	0	0	0	0	0	0	0	0	0	0	0	0	1	0	0	0	0	0	0	0	0	0	0	0	0	0	0	0	0
CDX_EAS_HG02402	0	0	0	0	0	0	0	0	0	0	0	0	0	0	0	0	0	0	0	0	0	0	0	0	0	1	0	0	1	0	0	0	0	0	0	0	0	0	1	1	0	0	0	0	1	0	0	0	0
CDX_EAS_HG02406	0	0	0	0	0	0	0	0	0	0	0	0	0	0	0	0	0	0	0	0	0	0	0	0	0	0	0	0	0	0	0	0	0	0	0	0	0	0	0	0	0	0	0	0	0	0	0	0	0
CDX_EAS_HG02407	0	0	0	0	0	0	0	0	0	0	0	0	0	0	0	0	0	1	0	0	0	0	0	0	0	0	0	0	0	0	0	0	0	0	0	1	0	0	0	0	0	0	0	0	0	0	0	0	0
CDX_EAS_HG02408	0	0	0	0	0	1	0	0	0	0	0	0	0	0	0	0	0	1	0	0	0	0	0	0	0	0	0	0	0	0	0	0	0	0	0	0	0	0	0	0	0	0	0	0	0	0	0	0	0
CDX_EAS_HG02409	0	0	0	0	0	0	1	0	0	0	0	0	1	0	0	0	0	0	0	0	0	0	0	0	0	1	0	0	0	0	0	0	0	0	0	0	0	0	0	0	0	0	0	0	0	0	0	0	0
CDX_EAS_HG02410	0	0	0	0	0	0	0	0	0	0	0	0	0	0	0	0	0	0	0	0	0	0	0	0	0	0	0	0	0	0	0	0	0	0	0	0	0	0	0	0	0	0	1	0	0	0	0	0	0
CHB_EAS_NA18525	0	0	0	0	0	0	0	0	0	0	1	0	1	1	0	0	0	0	0	0	0	0	0	0	0	0	1	0	0	0	0	0	0	0	0	0	0	0	0	0	0	0	0	0	0	0	0	0	0
CHB_EAS_NA18526	0	0	0	0	0	0	0	0	0	0	0	0	1	0	0	0	0	0	0	0	0	0	0	0	0	0	0	0	0	0	0	1	0	0	0	0	0	0	0	0	0	0	1	0	0	0	0	0	0
CHB_EAS_NA18528	0	0	0	0	0	0	0	0	1	0	0	0	0	0	1	0	0	0	0	0	0	0	0	0	0	0	0	0	0	0	0	0	0	0	0	0	0	0	0	0	0	0	0	0	0	0	0	0	0
CHB_EAS_NA18530	0	0	0	0	0	0	0	0	0	0	0	0	0	0	0	0	0	0	0	0	0	0	0	0	0	0	0	0	0	0	0	0	0	1	0	0	0	0	0	0	0	0	0	0	0	0	0	0	0
CHB_EAS_NA18531	0	0	0	0	0	1	0	0	0	1	1	0	0	0	0	0	0	0	0	0	0	0	0	0	0	0	0	0	0	0	1	1	0	0	0	0	0	0	0	0	0	0	0	0	0	0	0	0	0
CHB_EAS_NA18532	0	0	0	0	0	0	0	0	0	0	0	0	0	0	0	0	0	0	0	0	0	0	0	0	0	0	0	0	0	0	0	0	0	0	0	0	0	0	1	0	0	0	0	0	0	0	0	0	0
CHB_EAS_NA18533	0	0	0	0	0	0	0	0	0	0	0	0	0	0	0	0	0	0	0	0	0	0	0	0	0	0	0	0	1	0	0	0	0	0	0	0	0	0	0	0	0	0	0	0	0	0	0	0	0
CHB_EAS_NA18534	0	0	0	0	0	0	0	0	0	0	0	0	1	0	0	0	0	0	1	0	0	0	0	0	0	0	0	0	0	0	0	1	0	0	0	0	0	0	0	0	0	0	0	0	0	0	0	0	0
CHB_EAS_NA18535	0	0	0	0	0	0	0	0	0	0	0	0	0	0	0	0	0	0	0	0	0	0	0	0	0	0	0	0	0	0	0	0	0	0	0	0	0	0	0	0	0	0	0	0	1	0	0	0	0
CHB_EAS_NA18536	1	0	0	0	0	0	0	0	0	0	0	0	0	0	0	0	0	0	0	0	0	0	0	0	0	0	0	0	0	0	0	0	0	0	0	0	1	0	0	0	0	0	0	0	0	0	0	0	0
CHB_EAS_NA18537	0	0	0	0	0	0	0	0	0	0	0	0	0	0	0	1	0	0	0	0	0	0	0	0	0	0	0	0	0	0	1	0	0	0	0	0	0	0	0	0	0	0	0	0	0	0	0	0	0
CHB_EAS_NA18538	0	0	0	1	0	0	0	0	0	0	0	0	0	0	0	0	1	0	0	0	0	0	0	0	0	1	0	0	0	0	0	0	0	0	0	0	0	0	0	0	0	0	0	0	0	0	0	0	0
CHB_EAS_NA18539	0	0	0	0	0	0	0	0	0	0	0	0	0	0	0	0	0	0	0	0	0	0	0	0	0	0	0	0	0	0	0	0	0	0	0	0	0	0	0	0	0	0	0	0	0	0	0	0	0
CHB_EAS_NA18541	0	0	0	0	0	0	0	0	0	0	0	0	0	0	0	0	1	0	0	0	0	0	1	0	0	0	0	0	0	0	0	0	0	0	0	0	0	0	0	0	0	0	0	0	0	0	0	0	0
CHB_EAS_NA18542	0	0	0	0	0	0	0	0	0	0	0	0	0	0	0	1	0	0	0	0	0	0	0	0	0	0	0	0	0	0	0	0	0	0	0	0	0	0	0	0	0	0	0	0	1	0	0	0	0
CHB_EAS_NA18543	0	0	0	0	0	0	0	0	0	0	0	0	0	0	0	0	0	0	0	0	0	0	0	0	0	0	0	0	0	0	0	0	0	0	0	0	0	0	0	0	0	0	0	0	0	0	0	0	1
CHB_EAS_NA18544	0	0	0	0	0	0	0	0	0	0	0	0	0	0	0	0	0	0	0	1	0	0	0	0	0	0	0	0	0	0	0	0	0	0	0	0	0	0	0	0	0	0	0	0	0	0	0	0	0
CHB_EAS_NA18545	0	0	0	0	0	0	0	0	0	0	0	0	0	0	0	0	0	0	0	0	0	0	1	0	0	0	0	0	0	0	1	2	0	0	0	0	0	0	0	0	0	0	0	0	0	0	0	0	0
CHB_EAS_NA18546	0	0	0	0	0	0	0	0	0	0	0	0	0	0	0	0	0	0	0	0	0	0	0	0	0	0	0	0	0	0	0	0	0	0	0	0	0	0	0	0	0	0	0	0	0	0	0	0	0
CHB_EAS_NA18547	0	1	0	0	0	0	0	0	0	0	0	0	0	0	0	0	0	0	0	0	0	0	0	0	0	0	0	0	0	0	0	0	0	0	0	0	0	0	0	0	0	0	0	0	1	0	0	0	0
CHB_EAS_NA18548	0	0	0	0	0	0	1	0	0	0	0	0	0	0	0	0	0	0	0	0	0	0	0	0	0	0	0	1	0	0	0	0	0	0	0	0	0	0	0	0	0	0	0	0	0	0	0	0	0
CHB_EAS_NA18549	0	0	0	0	0	0	0	0	0	0	0	0	0	1	0	0	0	0	0	0	0	0	0	0	0	0	0	0	0	0	0	0	0	0	0	0	0	0	0	0	0	0	0	0	0	0	0	0	0
CHB_EAS_NA18550	0	0	0	0	0	0	0	0	0	0	1	0	0	0	0	0	0	0	0	0	0	0	0	0	0	0	0	0	0	0	0	0	0	0	0	0	0	0	0	0	0	0	0	0	1	0	0	0	0
CHB_EAS_NA18552	0	0	0	0	0	0	0	0	0	0	0	0	0	0	0	0	0	1	0	0	0	0	0	0	0	0	0	0	0	0	0	0	0	0	0	0	0	0	0	0	0	0	0	0	0	0	0	0	0
CHB_EAS_NA18553	0	1	0	0	0	0	0	0	0	0	0	0	0	0	0	0	0	0	0	0	0	0	0	0	0	0	0	0	0	0	1	0	0	0	0	0	0	0	0	0	0	0	0	0	0	0	0	0	0
CHB_EAS_NA18555	0	0	0	0	0	0	0	0	0	0	0	0	0	0	0	0	0	0	0	0	0	0	0	0	0	0	0	0	0	0	0	0	0	0	1	0	0	0	0	0	0	0	0	1	0	0	0	0	0
CHB_EAS_NA18557	0	0	0	0	0	0	0	0	0	0	0	0	0	0	0	0	0	0	0	0	0	1	0	0	0	0	0	0	0	0	0	0	0	0	1	0	0	0	0	0	0	0	0	0	1	0	0	0	0
CHB_EAS_NA18558	0	0	0	0	0	0	0	0	0	0	0	0	0	0	0	0	0	0	0	0	0	0	0	0	0	0	0	0	0	0	0	0	0	0	0	0	0	0	0	0	0	0	0	0	0	0	0	0	0
CHB_EAS_NA18559	1	0	0	0	0	0	0	0	0	0	0	0	1	0	0	0	0	0	0	0	0	0	0	0	0	1	0	0	0	0	0	0	0	0	0	0	0	0	0	1	0	0	0	0	0	0	0	0	0
CHB_EAS_NA18560	0	0	0	0	0	0	0	0	0	0	0	0	0	0	0	0	0	0	0	0	0	0	0	0	0	0	0	0	0	0	0	1	0	0	0	0	0	0	0	0	0	0	0	0	0	0	0	0	0
CHB_EAS_NA18561	0	0	0	0	0	0	0	0	0	0	0	0	1	0	0	0	0	0	0	0	0	0	0	0	0	0	0	0	0	0	0	0	0	0	0	0	0	0	0	1	0	0	0	0	0	0	0	0	0
CHB_EAS_NA18562	0	1	0	0	0	0	0	0	0	0	0	0	0	0	0	0	0	0	0	0	0	0	0	0	0	0	0	0	0	0	0	0	0	0	0	0	0	0	0	0	0	0	0	0	0	0	0	0	0
CHB_EAS_NA18563	0	0	0	0	0	0	0	0	0	0	0	0	0	0	0	0	0	0	0	0	0	0	1	0	0	1	0	0	0	0	0	0	0	0	0	0	1	2	0	0	0	0	0	0	0	0	0	0	0
CHB_EAS_NA18564	0	0	0	0	0	0	0	0	0	0	0	0	0	0	0	0	0	0	0	0	0	0	0	0	0	0	0	0	0	0	0	0	0	0	0	0	0	0	0	0	0	0	0	0	0	0	0	0	0
CHB_EAS_NA18565	0	0	0	0	0	0	0	0	0	0	0	0	0	0	0	0	0	0	0	0	0	0	0	0	0	0	0	0	0	0	1	0	0	0	0	0	0	0	0	0	0	0	0	0	0	0	0	0	0
CHB_EAS_NA18566	0	0	0	0	0	0	0	0	0	0	0	0	0	0	0	0	0	0	0	0	0	0	0	0	0	0	0	0	0	0	0	0	0	0	0	0	0	0	0	0	0	0	0	0	0	0	0	0	0
CHB_EAS_NA18567	0	0	0	0	0	0	0	0	0	0	0	0	0	0	0	0	0	0	0	0	0	1	0	0	0	0	0	0	0	0	0	0	0	0	0	0	0	0	0	0	0	0	0	0	0	0	0	0	1
CHB_EAS_NA18570	0	0	0	1	0	0	0	0	0	0	0	0	0	0	0	0	0	0	0	0	0	0	0	0	0	0	0	0	0	0	0	0	0	0	0	0	0	0	0	0	0	0	0	0	0	0	0	0	0
CHB_EAS_NA18571	0	0	0	0	0	0	0	0	0	0	0	0	0	0	0	0	0	0	0	0	0	0	0	0	0	0	0	0	0	0	0	0	0	0	0	0	0	0	0	0	0	0	0	0	0	0	0	0	0
CHB_EAS_NA18572	0	0	0	0	0	0	0	0	0	0	0	0	0	0	0	0	0	0	0	0	0	0	0	0	0	0	0	0	0	0	0	0	0	0	0	0	0	0	0	0	0	0	0	0	0	0	0	0	0
CHB_EAS_NA18573	0	0	0	1	0	0	0	0	0	0	0	0	0	0	0	0	0	0	0	0	0	0	0	0	0	0	0	0	0	0	0	0	0	0	0	0	0	0	0	0	0	0	0	0	0	0	0	0	0
CHB_EAS_NA18574	0	0	0	0	0	0	0	0	0	0	0	0	0	0	0	0	0	0	0	0	0	0	0	0	0	0	0	0	0	0	0	0	0	0	0	0	0	0	0	0	0	0	0	0	0	0	0	0	0
CHB_EAS_NA18577	0	0	0	0	0	0	0	0	0	0	0	0	0	0	0	0	0	0	0	0	0	0	0	0	0	0	0	0	0	0	0	0	0	0	0	0	0	0	0	0	0	0	0	0	0	0	0	0	0
CHB_EAS_NA18579	0	0	0	0	0	0	0	0	0	0	0	0	0	0	0	0	0	0	0	0	0	0	0	0	0	0	0	0	0	0	0	1	0	0	0	0	0	0	0	0	0	0	0	0	0	0	0	0	0
CHB_EAS_NA18582	0	0	0	0	0	0	0	0	0	0	0	0	0	0	0	0	0	0	0	0	0	0	1	0	0	0	0	0	1	0	0	1	0	0	0	1	0	0	0	0	0	0	0	0	0	0	0	0	0
CHB_EAS_NA18591	0	0	0	0	0	0	0	0	0	0	0	0	0	0	1	0	0	0	0	0	0	0	0	0	0	0	0	0	0	0	0	0	0	0	0	0	0	0	0	0	0	0	0	0	0	0	0	0	0
CHB_EAS_NA18592	0	0	0	0	0	0	0	0	0	0	0	0	0	0	0	0	0	0	0	0	0	0	0	0	0	0	0	0	0	0	0	0	0	1	0	0	0	0	0	0	0	0	0	0	0	0	0	0	0
CHB_EAS_NA18593	0	0	0	0	0	0	0	0	0	0	0	0	0	0	0	0	0	0	0	0	0	0	0	0	1	0	0	0	0	0	0	0	0	0	0	0	0	0	0	0	0	0	0	0	0	0	0	0	0
CHB_EAS_NA18595	0	0	0	0	0	0	0	0	0	0	0	0	0	0	0	0	0	0	0	0	0	0	0	0	0	0	0	0	0	0	0	1	0	0	0	0	0	0	0	0	0	0	0	0	0	0	1	0	0
CHB_EAS_NA18596	0	0	0	0	0	0	0	0	0	0	0	0	0	0	0	0	0	0	0	0	0	0	0	0	0	0	0	0	0	0	0	0	0	0	0	0	0	0	0	0	0	0	0	0	0	0	0	0	0
CHB_EAS_NA18597	0	0	0	0	0	0	0	0	0	0	0	0	0	0	0	0	0	0	0	0	0	0	1	0	0	1	0	0	0	0	0	0	0	0	0	0	0	0	0	0	0	0	0	0	0	0	0	0	0
CHB_EAS_NA18599	0	1	0	0	0	0	0	0	0	0	0	0	0	0	0	0	0	0	0	0	0	0	0	0	0	0	0	0	0	0	0	0	0	0	0	0	0	0	0	0	0	0	0	0	0	0	0	0	0
CHB_EAS_NA18602	1	0	0	0	0	0	0	1	0	0	0	0	0	0	0	0	0	0	0	0	0	0	0	0	0	1	0	0	0	0	0	0	0	0	0	0	0	0	0	0	0	0	0	0	0	0	0	0	0
CHB_EAS_NA18603	0	0	0	0	0	0	0	0	0	0	0	0	0	0	0	0	0	0	0	0	0	0	0	0	0	0	0	0	0	0	0	0	0	0	0	0	0	0	0	0	1	0	0	0	0	0	0	0	0
CHB_EAS_NA18605	0	0	0	0	0	0	0	0	0	0	1	0	0	0	0	0	0	0	0	0	0	0	0	0	0	0	0	0	0	0	0	0	0	0	0	0	0	0	0	0	0	0	0	0	0	0	0	0	0
CHB_EAS_NA18606	0	0	0	0	0	0	0	0	0	0	0	0	0	0	0	0	0	0	0	0	0	0	0	0	0	0	0	0	0	0	0	1	0	0	0	0	0	0	0	0	0	0	0	0	0	0	0	0	1
CHB_EAS_NA18608	0	0	0	0	0	0	0	0	0	0	0	0	0	0	0	0	0	0	0	0	0	0	0	0	0	0	0	0	0	0	0	0	0	0	0	0	0	1	0	0	0	0	0	0	0	0	0	0	0
CHB_EAS_NA18609	0	0	0	0	0	0	0	0	0	0	0	0	0	0	0	1	0	1	0	0	0	0	0	0	0	0	0	0	0	0	0	1	0	0	1	0	1	0	0	0	0	0	0	0	0	0	0	0	0
CHB_EAS_NA18610	0	0	0	0	0	1	0	0	0	0	0	0	0	0	0	0	0	0	0	0	0	0	0	0	0	0	0	0	0	0	0	0	0	0	0	0	0	0	0	0	0	0	1	0	0	0	0	0	0
CHB_EAS_NA18611	0	1	1	0	0	0	0	0	0	0	0	0	0	0	0	0	0	0	0	0	0	0	1	0	0	0	0	0	1	0	0	0	0	0	0	0	0	0	0	0	0	0	0	1	0	0	0	0	0
CHB_EAS_NA18612	0	0	0	0	0	0	0	0	1	0	0	0	0	0	0	0	0	0	0	0	0	0	0	0	0	0	0	0	0	0	0	0	0	0	0	0	0	0	0	0	0	0	0	0	0	0	0	0	0
CHB_EAS_NA18613	0	0	0	0	0	0	0	0	0	0	0	0	0	0	0	0	0	0	0	0	0	0	0	0	0	0	0	0	0	0	0	0	0	0	0	0	0	0	0	0	0	0	0	0	0	0	0	0	0
CHB_EAS_NA18614	0	0	0	0	0	0	0	0	0	0	0	0	0	0	0	0	0	0	0	0	0	0	0	0	0	0	0	0	0	0	0	0	0	0	0	0	0	0	0	0	0	0	0	0	0	0	0	0	0
CHB_EAS_NA18615	0	0	0	0	0	0	0	0	0	0	0	0	0	0	0	0	0	0	0	0	1	0	0	0	0	0	0	0	0	0	0	0	0	0	0	0	0	0	0	0	0	0	0	0	0	0	0	0	0
CHB_EAS_NA18616	0	0	0	0	0	0	0	0	0	0	0	0	0	0	0	0	0	0	0	0	0	0	0	0	0	0	0	0	0	0	0	0	0	0	0	0	0	0	0	1	0	0	0	0	0	0	0	0	0
CHB_EAS_NA18617	0	0	0	0	0	0	0	0	0	0	0	0	0	0	0	0	0	1	0	0	0	0	0	0	0	0	0	0	0	0	0	0	0	0	0	0	0	0	0	0	0	0	0	0	0	1	0	0	0
CHB_EAS_NA18618	0	0	0	0	0	0	0	0	1	0	0	0	0	0	0	0	0	0	0	0	0	0	0	0	0	0	0	0	0	0	0	0	0	0	0	0	0	0	0	0	0	0	0	0	0	0	0	0	0
CHB_EAS_NA18619	0	0	0	0	0	0	0	0	0	0	0	0	0	0	0	0	0	0	0	1	0	0	0	0	0	0	1	0	0	0	0	0	0	0	0	0	1	0	0	0	0	0	0	0	0	0	1	0	0
CHB_EAS_NA18620	0	0	0	0	0	0	0	0	0	0	0	0	0	0	0	0	0	0	0	0	0	0	0	0	0	0	0	0	0	0	0	1	0	0	0	0	0	0	0	0	0	0	0	0	0	0	1	0	0
CHB_EAS_NA18621	0	0	0	0	0	0	0	0	0	0	0	0	0	0	0	0	0	0	0	0	0	1	0	0	0	0	0	0	0	0	0	1	0	0	0	0	0	0	0	0	0	0	0	0	1	0	0	0	0
CHB_EAS_NA18622	0	0	0	0	0	0	0	0	0	0	0	0	0	0	0	0	0	0	0	0	0	0	0	0	0	0	0	0	0	0	0	0	0	0	0	0	0	0	0	0	0	0	1	0	0	0	0	0	0
CHB_EAS_NA18623	0	0	0	0	0	0	0	0	0	0	0	0	0	0	0	0	0	0	0	0	0	0	0	0	0	0	0	0	0	0	0	0	0	0	0	0	0	0	0	0	0	0	0	0	0	0	0	0	0
CHB_EAS_NA18624	0	0	0	0	0	0	0	0	0	0	0	0	1	0	0	0	0	0	0	0	0	0	0	0	0	0	0	0	0	0	0	1	0	0	0	0	0	0	0	0	0	0	0	0	0	0	0	0	0
CHB_EAS_NA18625	0	0	0	0	0	0	0	0	0	0	0	0	0	0	0	0	0	0	0	0	0	0	0	0	0	0	0	0	0	0	0	0	0	0	0	0	0	0	0	0	0	0	0	0	0	0	0	0	0
CHB_EAS_NA18626	0	0	0	0	0	0	0	0	0	0	0	0	0	0	0	0	0	0	0	0	0	0	0	0	0	0	0	0	0	0	0	0	0	0	1	0	0	0	0	0	0	0	0	0	0	0	0	0	0
CHB_EAS_NA18627	0	0	0	0	0	0	0	0	0	0	1	0	0	0	1	0	0	0	0	0	0	0	0	0	0	0	0	0	0	0	0	0	0	0	0	0	0	0	0	0	0	0	0	0	0	0	0	0	0
CHB_EAS_NA18628	0	0	0	0	0	0	0	0	0	0	0	0	0	0	0	0	0	0	0	0	0	0	0	0	0	0	0	0	0	0	0	0	0	0	0	0	0	0	0	0	0	0	0	0	0	0	0	0	0
CHB_EAS_NA18629	0	0	0	0	0	0	0	0	0	0	0	0	0	0	0	0	0	0	0	0	0	0	0	0	0	0	0	0	0	0	0	1	0	0	0	0	0	0	0	0	0	0	0	0	0	0	0	0	0
CHB_EAS_NA18630	0	0	0	0	0	0	0	0	0	1	1	0	0	0	0	0	0	0	0	0	0	0	0	0	0	0	0	0	0	0	0	0	1	0	0	0	0	0	0	0	0	0	0	0	0	0	0	0	0
CHB_EAS_NA18631	0	1	0	0	0	0	0	0	0	0	1	0	0	0	0	0	0	0	1	0	0	0	0	0	0	0	0	0	0	0	0	0	0	0	0	0	0	0	0	0	0	0	0	0	0	0	1	0	0
CHB_EAS_NA18632	0	0	0	0	0	0	0	0	0	0	0	0	0	0	0	0	0	0	0	0	0	0	0	0	0	0	0	0	0	0	0	0	0	0	0	0	0	0	0	0	0	0	0	0	0	0	0	0	0
CHB_EAS_NA18633	0	1	0	0	0	0	0	0	0	0	0	0	0	0	0	0	0	0	0	0	0	0	0	0	0	0	0	0	0	0	0	0	0	0	0	0	0	0	0	0	0	0	0	0	1	0	0	0	0
CHB_EAS_NA18634	0	0	0	0	0	0	0	0	0	0	0	0	0	0	0	0	0	0	0	0	0	0	0	0	0	0	0	0	0	0	0	1	0	0	0	0	0	0	0	0	0	0	0	0	0	0	0	0	0
CHB_EAS_NA18635	0	0	0	0	0	0	0	0	0	0	0	0	0	0	1	0	0	0	0	0	0	0	0	0	0	0	0	0	0	0	0	0	0	0	0	0	0	0	0	0	0	0	0	0	1	0	0	0	0
CHB_EAS_NA18636	0	0	0	0	0	0	0	0	0	0	0	0	0	0	0	0	0	0	1	0	0	0	0	0	0	0	0	0	0	0	0	1	0	0	0	0	0	0	0	0	0	0	0	0	0	0	0	0	0
CHB_EAS_NA18637	0	0	0	0	0	0	0	0	0	0	0	0	0	0	0	0	0	0	0	0	0	0	0	0	0	0	0	0	0	0	0	0	0	0	0	0	0	0	0	0	0	0	0	0	0	0	0	0	0
CHB_EAS_NA18638	0	0	0	0	0	0	0	0	0	0	0	0	0	0	0	0	0	0	0	0	0	0	0	0	0	0	0	0	0	0	0	0	0	0	0	0	0	0	0	0	0	0	0	0	0	0	0	0	0
CHB_EAS_NA18639	0	0	0	0	0	0	0	0	0	0	0	0	0	0	0	0	1	0	0	0	0	0	0	0	0	0	0	0	0	0	0	1	0	0	0	0	0	0	0	0	0	0	0	0	0	0	0	0	0
CHB_EAS_NA18640	0	0	0	0	0	0	0	0	0	0	0	0	0	0	0	0	1	0	0	0	0	0	0	0	0	0	0	0	0	0	0	0	0	0	0	0	0	0	0	0	0	0	0	0	0	0	0	0	0
CHB_EAS_NA18641	0	0	0	0	0	0	0	0	0	0	0	0	0	0	0	0	0	0	0	0	0	0	0	0	0	0	0	0	0	0	0	0	0	0	0	0	0	0	0	0	0	0	0	0	0	0	0	0	0
CHB_EAS_NA18642	0	0	0	0	0	0	0	0	0	0	0	0	0	0	0	0	0	0	1	0	0	0	0	0	0	0	0	0	0	0	0	1	0	0	0	0	0	0	0	0	0	0	0	0	0	0	0	0	0
CHB_EAS_NA18643	0	0	0	0	0	0	0	0	0	0	0	0	0	0	0	0	0	0	0	0	0	0	0	0	0	0	0	0	0	0	0	1	0	0	0	0	0	1	0	0	0	0	0	0	0	0	0	0	0
CHB_EAS_NA18644	0	0	0	0	0	0	0	0	0	0	0	0	0	1	0	0	0	0	0	0	0	0	0	0	0	0	0	0	0	0	0	1	0	1	0	0	0	0	0	0	0	0	0	0	0	0	0	0	0
CHB_EAS_NA18645	0	0	0	0	0	0	0	0	0	0	0	0	0	0	0	0	0	0	0	0	0	0	0	0	0	0	0	0	0	0	0	0	0	0	0	0	0	0	0	0	0	0	0	0	0	0	0	0	0
CHB_EAS_NA18646	0	0	0	0	0	0	0	0	0	0	0	0	0	0	0	0	0	0	0	0	0	0	0	0	0	0	0	0	0	0	0	0	0	0	0	0	1	0	0	0	0	0	0	0	0	0	0	0	0
CHB_EAS_NA18647	0	0	0	0	0	0	0	0	0	0	0	0	0	0	0	0	0	0	0	0	0	0	0	0	0	0	0	0	0	0	0	0	0	0	0	0	0	0	0	0	0	0	0	0	0	0	0	0	0
CHB_EAS_NA18648	0	0	0	0	0	0	0	0	0	0	0	0	0	0	0	0	0	0	0	0	0	0	0	0	0	0	0	0	0	0	0	0	0	0	0	0	0	0	0	0	0	0	0	0	0	0	0	0	0
CHB_EAS_NA18740	0	0	0	0	0	0	0	0	0	0	0	0	0	0	0	0	0	0	0	0	0	0	0	0	0	0	0	0	0	0	0	0	1	0	0	0	0	0	0	0	0	0	0	0	0	0	0	0	0
CHB_EAS_NA18745	0	0	0	0	0	0	0	0	0	0	0	0	0	0	0	0	0	0	0	0	0	0	0	0	0	0	0	0	0	0	0	1	0	0	0	0	0	0	1	0	0	0	0	0	0	0	0	0	0
CHB_EAS_NA18747	0	0	0	0	0	0	0	0	0	0	0	0	1	0	0	0	0	0	0	0	0	0	0	0	0	0	0	0	0	0	0	0	0	1	0	0	0	0	0	0	0	0	0	0	0	0	0	0	0
CHB_EAS_NA18748	0	0	0	0	0	0	0	0	0	0	0	0	0	0	0	0	0	0	0	0	0	0	0	0	0	0	0	0	0	0	0	0	0	0	0	0	0	0	0	0	0	0	0	0	0	0	0	0	0
CHB_EAS_NA18749	0	0	0	0	0	0	0	0	0	0	0	0	0	0	0	0	0	0	0	0	0	0	0	0	0	0	0	0	0	0	0	0	0	0	0	0	0	0	0	0	0	0	0	0	0	0	0	0	0
CHB_EAS_NA18757	0	0	0	0	0	0	0	0	0	0	0	0	0	0	0	0	0	0	0	0	0	0	0	0	0	0	0	0	0	0	0	0	0	0	0	0	0	0	0	0	0	0	0	0	0	0	0	0	1
CHS_EAS_HG00403	0	0	0	0	0	0	0	0	0	0	0	0	0	0	0	0	0	0	0	0	0	0	0	0	0	0	0	0	0	0	0	0	0	0	0	0	0	0	0	0	0	0	0	0	0	0	0	0	0
CHS_EAS_HG00404	0	0	0	0	0	0	0	0	0	0	0	0	0	0	0	0	0	0	0	0	0	0	0	0	0	0	0	0	0	0	0	1	0	0	0	0	0	0	0	0	0	0	0	0	1	0	0	0	0
CHS_EAS_HG00406	0	0	0	0	0	0	0	0	0	0	0	0	1	0	0	0	0	0	0	0	0	0	0	0	0	0	0	0	0	0	0	0	0	0	0	0	0	0	0	0	0	0	0	1	0	0	0	0	0
CHS_EAS_HG00407	0	0	0	0	0	0	0	0	0	0	0	0	0	0	1	0	0	0	0	0	0	0	0	0	0	0	0	0	0	0	0	0	0	0	0	0	0	0	0	0	0	0	0	0	1	0	0	0	0
CHS_EAS_HG00409	0	0	0	0	0	0	0	0	0	0	0	0	0	0	0	0	0	0	0	0	0	0	0	0	0	0	0	0	0	0	0	0	0	0	0	0	0	0	0	0	0	0	0	0	0	0	0	0	0
CHS_EAS_HG00410	1	0	0	0	0	0	0	0	0	0	0	0	0	0	0	0	0	1	0	0	0	0	0	0	0	0	1	0	0	0	0	0	0	0	0	0	0	0	0	0	0	0	0	0	0	0	0	0	1
CHS_EAS_HG00419	0	0	0	0	0	0	0	0	0	0	0	0	0	0	0	0	0	0	0	0	0	1	0	0	0	0	0	0	0	0	0	0	0	0	0	0	0	0	1	0	0	0	0	0	0	0	0	0	0
CHS_EAS_HG00421	0	0	0	0	0	0	0	0	0	0	0	0	0	0	0	0	0	0	0	0	0	0	0	0	0	0	0	0	0	0	0	0	1	0	0	0	0	1	0	0	0	0	1	0	0	0	0	0	0
CHS_EAS_HG00422	0	0	0	0	0	0	0	0	0	0	0	0	1	0	0	0	0	0	0	0	0	0	0	0	0	0	0	0	0	0	0	0	0	0	0	0	0	0	0	0	0	0	0	0	0	0	0	0	0
CHS_EAS_HG00428	0	0	0	0	0	0	0	0	0	0	0	0	0	0	0	0	0	1	0	0	0	0	0	0	0	0	0	0	0	0	0	0	0	0	0	0	0	0	0	0	0	0	0	0	1	0	0	0	0
CHS_EAS_HG00436	0	0	0	0	0	0	0	0	0	0	0	0	0	0	0	0	0	0	0	0	0	0	0	0	0	0	0	0	0	0	0	0	0	0	0	0	0	0	0	0	0	0	0	0	0	0	0	0	0
CHS_EAS_HG00437	0	0	0	0	0	0	0	0	0	0	0	0	0	0	0	0	0	0	0	0	0	0	0	1	0	0	0	0	0	0	0	0	0	0	0	0	0	0	0	0	0	0	0	0	0	0	0	0	0
CHS_EAS_HG00442	0	1	0	0	0	0	0	0	0	0	0	0	0	0	0	0	0	0	0	0	0	0	0	0	0	0	0	0	0	0	0	0	0	0	0	0	0	0	0	0	0	0	0	1	0	0	0	0	0
CHS_EAS_HG00443	0	0	0	0	0	0	0	0	0	0	0	0	0	0	0	0	0	0	0	0	0	0	0	1	0	0	0	0	0	0	0	0	0	0	0	0	0	0	0	0	0	0	0	0	0	0	0	0	0
CHS_EAS_HG00445	0	0	0	0	0	0	0	0	0	0	0	0	0	1	0	0	0	0	0	0	0	0	0	0	0	0	1	0	0	0	0	0	0	0	0	0	0	0	0	0	0	0	0	0	0	0	0	0	0
CHS_EAS_HG00446	0	0	0	0	0	0	0	0	0	0	0	0	0	0	0	0	0	0	0	0	0	1	0	0	0	0	0	0	0	1	0	0	0	0	0	0	0	0	0	0	0	0	0	0	1	0	0	0	0
CHS_EAS_HG00448	0	0	0	0	0	0	0	0	0	0	0	0	0	0	0	0	0	0	0	0	0	0	0	0	0	0	0	0	0	0	0	0	0	0	0	0	0	0	0	0	0	0	0	0	0	0	0	0	0
CHS_EAS_HG00449	0	0	0	0	0	0	0	0	0	0	0	0	0	0	0	0	0	1	0	0	0	0	0	0	0	0	0	0	0	0	0	0	0	0	0	0	0	0	0	0	0	0	0	0	0	0	0	0	0
CHS_EAS_HG00451	0	0	0	0	0	0	0	0	0	0	0	0	0	0	0	0	0	0	0	0	0	0	0	0	0	0	0	0	0	0	0	0	0	0	0	0	0	1	0	0	0	0	0	0	0	0	0	0	0
CHS_EAS_HG00452	0	0	0	0	0	0	0	0	0	0	0	0	0	0	0	0	0	0	0	0	0	0	0	0	0	0	0	0	0	0	0	0	0	0	0	0	0	0	0	0	0	0	0	0	0	0	0	0	0
CHS_EAS_HG00457	0	0	0	0	0	0	0	0	0	0	0	0	1	0	0	0	0	0	0	0	0	0	0	0	0	0	0	0	0	0	0	0	0	0	0	0	0	0	0	0	0	0	0	0	1	0	0	0	0
CHS_EAS_HG00458	0	0	0	0	0	0	0	0	0	0	0	0	0	0	0	0	0	0	0	0	0	0	0	0	0	0	0	0	0	0	0	0	0	0	0	0	0	0	1	0	0	0	0	0	0	0	0	0	0
CHS_EAS_HG00463	0	0	0	0	0	0	0	0	0	0	0	0	0	0	0	0	0	0	0	0	0	0	0	0	0	0	0	0	0	0	0	1	0	0	0	0	0	0	0	0	0	0	0	0	0	0	0	0	1
CHS_EAS_HG00464	0	0	0	0	0	0	0	0	0	0	0	0	0	0	0	0	0	0	0	0	0	0	0	0	0	0	0	0	0	0	0	0	1	0	0	0	0	0	0	0	0	0	0	0	0	0	0	0	0
CHS_EAS_HG00472	0	0	0	0	1	0	0	0	0	0	0	0	0	0	0	0	0	0	0	0	0	0	0	0	0	0	0	0	0	0	0	0	0	0	0	0	0	0	0	0	0	0	1	0	0	0	0	0	0
CHS_EAS_HG00473	1	0	0	0	0	0	0	0	0	0	0	0	0	0	0	0	0	0	0	0	0	0	0	0	0	0	0	0	0	0	0	1	0	0	0	0	0	0	0	0	0	0	0	0	0	0	0	0	0
CHS_EAS_HG00475	0	0	0	0	0	0	0	0	0	0	0	0	0	0	0	0	0	1	0	0	0	0	0	0	0	0	0	0	0	0	0	0	0	0	0	0	0	0	0	0	0	0	0	0	0	0	0	0	0
CHS_EAS_HG00476	0	0	0	0	0	0	0	0	0	0	0	0	0	0	0	0	0	0	0	0	0	0	0	0	0	0	0	0	0	0	0	0	0	0	0	0	0	0	0	0	0	0	0	0	0	0	0	0	0
CHS_EAS_HG00478	0	0	0	0	0	0	0	0	0	0	0	0	1	0	0	0	0	0	0	0	0	0	0	0	0	0	0	0	1	0	0	0	0	0	0	0	0	0	0	0	0	0	0	0	0	0	0	0	0
CHS_EAS_HG00479	0	0	0	0	0	0	0	0	0	0	0	0	0	0	0	0	0	0	0	0	0	0	0	0	0	0	0	0	0	0	0	0	1	0	0	0	0	0	0	0	0	0	0	0	0	0	0	0	0
CHS_EAS_HG00500	0	0	0	0	0	0	0	0	0	0	0	0	0	0	0	0	0	0	0	0	0	0	0	0	0	0	0	0	0	0	0	0	1	0	0	0	0	0	0	0	0	0	0	0	0	0	0	0	0
CHS_EAS_HG00513	0	0	0	0	0	0	0	0	0	0	0	0	0	0	0	0	0	1	0	0	0	0	0	0	0	0	0	0	0	0	0	0	0	0	0	0	0	0	0	0	0	0	0	0	0	0	0	0	0
CHS_EAS_HG00525	0	0	0	0	0	0	0	0	0	0	0	0	0	0	0	0	0	0	0	0	0	1	0	0	0	0	0	0	0	0	0	0	0	0	0	0	0	0	0	0	0	0	0	0	0	0	0	0	0
CHS_EAS_HG00530	0	0	0	0	0	0	0	0	0	0	0	0	0	0	0	0	0	1	0	0	0	0	0	0	0	0	0	0	0	0	0	0	0	0	0	0	0	0	0	0	0	0	0	0	0	0	0	0	0
CHS_EAS_HG00531	0	0	0	0	0	0	0	0	0	0	0	0	0	0	0	0	0	0	0	0	0	0	0	0	0	0	1	0	0	0	0	0	0	0	0	0	0	1	0	0	0	0	0	0	0	0	0	0	0
CHS_EAS_HG00533	0	0	0	0	0	0	0	0	0	0	0	0	0	0	0	0	0	0	0	0	0	0	0	0	0	0	0	0	0	0	0	0	0	0	0	0	1	0	0	0	0	0	0	0	0	0	0	0	1
CHS_EAS_HG00534	0	0	0	0	0	0	0	0	0	0	0	0	0	0	0	0	0	0	0	0	0	0	0	0	0	0	0	0	0	0	0	0	0	0	0	0	0	0	0	0	0	0	0	0	0	0	0	0	0
CHS_EAS_HG00536	0	0	0	0	0	0	0	0	0	0	0	0	0	0	0	0	0	0	0	0	0	0	0	0	0	0	0	0	0	0	0	0	0	0	0	0	0	0	0	0	0	0	0	0	0	0	0	0	0
CHS_EAS_HG00537	0	0	0	0	0	0	0	0	0	0	1	0	0	0	0	0	0	1	0	0	0	0	0	0	0	0	0	0	0	0	0	0	0	0	0	0	0	0	1	0	0	0	0	0	0	0	0	0	0
CHS_EAS_HG00542	0	0	0	0	0	0	0	0	0	0	0	0	0	0	0	0	0	0	0	0	0	1	0	0	0	0	0	0	0	0	0	0	0	0	0	0	0	0	0	0	0	0	0	0	0	0	0	0	0
CHS_EAS_HG00543	0	0	0	0	0	0	0	0	0	0	0	0	0	0	0	0	0	0	0	0	0	0	0	0	0	0	0	0	0	0	0	0	0	0	0	0	0	0	0	0	0	0	0	0	0	0	0	0	0
CHS_EAS_HG00556	0	0	0	0	0	0	0	0	0	0	0	0	0	0	0	0	0	0	0	0	0	0	0	0	0	0	0	0	1	0	0	0	0	0	0	0	0	0	0	0	0	0	0	0	0	1	0	0	0
CHS_EAS_HG00557	0	0	0	0	1	0	0	0	0	0	0	0	1	0	0	0	0	0	0	0	0	0	0	0	0	0	0	0	0	0	0	0	0	0	0	0	0	0	0	0	0	0	0	0	0	0	0	0	0
CHS_EAS_HG00559	0	0	0	0	0	0	0	0	0	0	0	0	0	0	0	0	0	0	0	0	0	0	0	0	0	0	0	0	0	0	0	0	0	0	0	0	0	0	0	0	0	0	0	0	0	0	0	0	0
CHS_EAS_HG00560	0	0	0	0	0	0	0	0	0	0	0	0	0	0	0	0	0	0	0	0	0	0	0	0	0	0	0	0	0	0	0	0	0	0	0	0	0	0	0	0	0	0	0	0	0	0	0	0	0
CHS_EAS_HG00565	0	0	0	0	0	0	0	0	0	0	0	0	0	0	0	0	0	0	0	0	0	0	0	0	0	0	0	0	0	0	0	0	0	0	0	0	0	0	0	0	0	0	0	0	0	0	0	0	0
CHS_EAS_HG00566	0	0	0	1	0	0	0	0	0	0	0	0	0	0	0	0	0	0	0	0	0	0	0	0	1	0	0	0	0	0	0	0	0	0	0	0	0	0	0	0	0	0	0	0	1	0	0	0	0
CHS_EAS_HG00580	0	0	0	0	0	0	0	0	0	0	0	0	0	0	0	0	0	0	0	0	0	0	0	0	0	0	0	0	0	0	0	0	0	0	0	0	0	0	0	0	0	0	0	0	0	0	0	0	0
CHS_EAS_HG00583	0	0	0	0	0	0	0	0	0	0	0	0	0	0	0	0	0	0	0	0	0	0	0	0	0	0	1	0	0	0	0	0	0	0	0	0	0	0	0	0	0	0	0	0	0	0	0	0	0
CHS_EAS_HG00589	0	0	0	0	0	0	0	0	0	0	0	0	0	0	0	0	0	0	0	0	0	1	0	0	0	0	0	0	0	0	0	0	0	0	0	0	0	0	0	0	0	0	0	0	0	0	0	0	0
CHS_EAS_HG00590	0	0	0	0	0	0	0	0	0	0	0	0	0	0	0	0	0	0	1	0	0	0	0	0	0	0	0	1	0	0	0	0	0	0	0	0	0	0	2	0	0	0	1	0	0	1	0	0	0
CHS_EAS_HG00592	0	0	0	0	0	0	0	0	0	0	0	0	0	0	0	0	1	0	0	1	0	0	1	0	0	0	0	0	0	0	0	0	0	0	0	0	0	0	0	0	0	0	0	0	1	0	0	0	0
CHS_EAS_HG00593	0	0	0	0	0	0	0	0	0	0	0	0	0	0	0	0	0	0	0	0	0	0	0	0	0	0	0	0	0	0	0	0	0	0	0	0	0	0	0	0	0	0	0	0	0	0	0	0	0
CHS_EAS_HG00595	0	1	0	0	0	0	0	0	1	0	0	0	0	0	0	0	0	0	0	0	0	0	0	0	0	0	0	0	0	0	0	0	0	0	0	0	0	0	1	0	0	0	0	0	0	0	0	0	0
CHS_EAS_HG00596	0	0	0	0	0	0	0	0	0	0	0	0	0	0	0	0	0	0	0	0	0	0	0	0	0	0	0	0	0	0	0	0	0	0	0	0	0	0	0	0	0	0	0	0	0	0	0	0	0
CHS_EAS_HG00598	0	0	0	1	0	0	0	0	0	0	0	0	0	0	0	0	0	0	0	0	0	0	0	0	0	0	0	0	0	0	0	0	0	0	0	0	0	0	0	0	0	0	0	0	0	0	0	0	0
CHS_EAS_HG00599	0	0	0	0	0	0	0	0	0	0	0	0	0	0	0	0	0	0	0	0	0	0	0	0	0	0	0	0	0	0	0	1	0	0	0	0	0	0	0	0	0	0	0	0	1	0	0	0	0
CHS_EAS_HG00607	0	0	0	0	0	0	0	0	0	0	0	0	1	0	0	0	0	0	0	0	0	0	0	0	0	0	0	0	0	0	0	1	0	0	0	0	0	0	0	1	0	0	0	0	0	1	0	0	0
CHS_EAS_HG00608	0	0	1	0	0	0	0	0	0	0	0	0	0	0	0	0	0	0	0	0	0	0	0	0	0	0	0	0	0	0	0	0	0	0	0	0	0	0	0	0	0	0	0	0	0	0	0	0	0
CHS_EAS_HG00610	0	0	0	0	0	0	0	0	0	0	0	0	0	0	0	0	0	1	0	0	0	0	0	0	0	0	0	0	0	0	0	2	0	0	0	0	0	0	1	0	0	0	0	0	0	0	0	0	0
CHS_EAS_HG00611	0	0	0	0	0	0	0	0	0	0	0	0	0	0	0	0	0	0	0	0	0	0	0	0	0	0	1	0	0	0	0	0	0	0	0	0	0	0	1	1	0	0	0	0	0	1	0	0	0
CHS_EAS_HG00613	0	0	0	0	0	0	0	0	0	0	0	0	0	0	0	0	0	0	0	0	0	0	0	0	0	0	0	0	0	0	0	0	0	0	0	0	0	0	0	0	0	0	0	0	0	0	0	0	0
CHS_EAS_HG00614	0	0	0	0	0	0	0	0	0	0	0	0	0	0	0	0	0	0	0	0	0	0	0	0	0	0	0	0	0	0	0	0	0	0	0	0	0	1	0	0	0	0	0	0	0	0	0	0	0
CHS_EAS_HG00619	0	0	0	0	0	0	0	0	0	0	1	0	0	0	0	0	0	0	0	0	0	1	0	0	0	0	0	0	0	0	0	0	1	0	0	0	0	0	0	0	0	0	0	0	0	0	0	0	0
CHS_EAS_HG00620	0	0	0	0	0	0	0	0	0	0	0	0	0	0	0	0	0	0	0	0	0	0	0	0	0	0	0	0	0	0	0	1	0	0	0	0	0	0	0	0	0	0	0	0	0	0	0	0	0
CHS_EAS_HG00622	0	0	0	0	0	0	0	0	0	0	0	0	0	0	0	0	1	0	0	0	0	0	0	0	0	0	0	0	0	0	0	0	0	0	0	0	0	0	0	0	0	0	0	0	0	0	0	0	0
CHS_EAS_HG00623	0	0	0	0	0	0	0	0	0	0	0	0	0	0	0	0	0	1	0	0	0	0	0	0	0	0	0	0	0	0	0	0	0	0	0	0	0	0	0	0	0	0	0	0	0	0	0	0	0
CHS_EAS_HG00625	0	0	0	1	0	0	0	0	0	0	0	0	0	0	0	0	0	0	0	0	0	0	1	0	0	0	0	0	0	0	0	0	0	0	0	0	0	0	0	0	0	0	0	0	1	0	0	0	0
CHS_EAS_HG00626	0	0	0	0	0	0	0	0	0	0	0	0	0	0	0	0	0	0	0	0	0	0	0	0	0	0	0	0	0	0	0	0	0	0	0	0	0	0	0	0	0	0	0	0	0	0	0	0	0
CHS_EAS_HG00628	0	0	0	0	0	0	0	0	0	0	0	0	0	0	0	0	0	0	0	0	0	0	0	0	0	0	0	0	0	0	0	0	0	0	0	0	0	0	0	1	0	0	0	0	0	0	0	0	0
CHS_EAS_HG00629	0	0	0	0	0	0	0	0	0	0	0	0	0	0	0	0	0	0	0	0	0	0	0	0	0	0	0	0	0	0	0	0	0	0	0	0	0	0	0	0	0	0	0	0	0	0	0	0	0
CHS_EAS_HG00631	0	0	0	0	0	0	0	0	0	0	0	0	0	0	0	0	0	0	0	0	0	0	0	0	0	0	0	0	0	1	0	0	0	0	0	0	0	0	0	0	0	0	0	0	0	0	0	0	0
CHS_EAS_HG00632	0	0	0	0	0	0	0	0	0	0	0	0	0	0	0	0	0	0	0	0	0	0	0	0	0	0	0	0	0	0	0	0	0	0	0	0	0	0	1	0	0	0	0	0	0	0	0	0	0
CHS_EAS_HG00634	0	0	0	0	0	0	0	0	0	0	0	0	0	0	0	0	0	0	0	0	0	0	0	0	0	0	0	0	0	0	0	0	0	0	0	0	0	0	0	0	0	0	0	0	0	0	0	0	0
CHS_EAS_HG00650	1	0	0	0	0	0	0	0	0	0	0	0	0	0	0	0	0	0	0	0	0	0	0	0	0	0	0	0	0	0	0	0	0	0	0	0	1	1	0	0	0	0	0	0	0	0	0	0	0
CHS_EAS_HG00651	0	0	0	0	0	0	0	0	0	0	0	0	0	0	0	0	0	0	0	0	0	0	0	0	0	0	0	0	0	0	1	0	0	0	0	0	0	0	0	0	0	0	0	0	0	1	0	0	0
CHS_EAS_HG00653	0	0	0	0	0	0	0	0	0	0	0	0	1	0	0	0	0	0	0	0	1	0	0	0	0	0	0	0	0	0	0	0	0	0	0	0	0	0	1	0	0	0	0	0	0	0	0	0	0
CHS_EAS_HG00654	0	0	0	0	0	0	0	0	0	0	0	0	0	0	0	0	0	0	0	0	0	1	0	0	0	0	0	0	0	1	0	1	0	0	1	0	0	0	0	0	0	0	0	0	0	0	0	0	0
CHS_EAS_HG00662	0	0	0	0	0	0	0	0	0	0	0	0	0	0	0	0	0	0	1	0	0	0	0	0	0	0	0	0	0	0	0	0	0	0	0	0	0	0	0	0	0	0	0	0	0	0	0	0	0
CHS_EAS_HG00663	0	0	0	0	0	0	0	0	0	0	0	0	0	0	0	0	0	0	0	0	0	0	0	0	0	0	0	0	0	0	0	0	0	0	0	0	0	0	0	0	0	0	0	0	0	0	0	0	0
CHS_EAS_HG00671	0	0	0	0	0	0	0	0	0	0	0	0	0	0	0	0	0	0	0	0	0	0	0	0	0	0	0	0	0	0	0	0	0	0	0	0	0	0	0	0	0	0	0	0	1	0	0	0	0
CHS_EAS_HG00672	0	0	0	0	0	0	0	0	0	0	0	0	0	0	0	0	0	0	0	0	0	0	0	0	0	0	0	0	0	0	0	0	0	0	0	0	0	0	0	0	0	0	0	0	0	0	0	0	0
CHS_EAS_HG00674	0	0	0	0	1	0	0	0	0	0	0	0	0	0	0	0	0	0	0	0	0	0	0	0	0	0	0	0	0	0	0	0	0	0	0	0	0	0	1	0	0	0	0	0	0	0	0	0	0
CHS_EAS_HG00675	0	0	0	0	0	0	0	0	1	0	0	0	0	0	0	0	0	0	0	0	0	0	0	0	0	0	0	0	0	0	0	0	0	0	0	0	0	0	0	0	0	0	0	0	0	0	0	0	0
CHS_EAS_HG00683	0	0	0	0	0	0	1	0	0	0	0	0	1	0	0	0	0	0	0	0	0	0	0	0	0	0	0	0	0	0	0	0	0	0	0	0	0	0	0	0	0	0	0	0	1	0	0	0	0
CHS_EAS_HG00684	0	0	0	0	0	0	0	0	0	0	0	0	0	0	0	0	0	0	0	0	0	0	0	0	0	0	0	0	0	0	0	0	0	0	0	0	0	0	1	0	0	0	0	0	0	0	0	0	0
CHS_EAS_HG00689	1	0	0	0	0	0	0	0	0	0	0	0	0	0	0	0	0	0	0	0	0	0	0	0	0	0	0	0	0	0	0	0	0	0	0	0	0	0	0	0	0	0	0	0	0	0	0	0	0
CHS_EAS_HG00690	0	0	0	0	0	0	0	0	0	0	0	0	0	0	0	0	0	0	0	0	0	0	0	0	0	0	0	0	0	0	0	0	0	0	0	0	0	0	0	0	0	0	0	0	0	0	0	0	0
CHS_EAS_HG00692	0	1	0	0	0	0	0	0	0	0	0	0	0	0	0	0	0	0	0	0	0	0	0	0	0	0	0	0	0	0	0	0	0	0	0	0	0	0	0	0	0	0	0	0	0	0	0	0	0
CHS_EAS_HG00693	0	0	0	0	0	0	0	0	0	0	0	0	0	0	0	0	0	0	0	0	0	0	0	0	0	0	0	0	0	0	0	0	0	0	0	0	0	0	0	0	0	0	0	0	0	0	0	0	0
CHS_EAS_HG00698	0	0	0	0	0	0	0	0	0	0	0	0	0	0	0	0	0	0	0	0	0	0	0	0	0	0	0	0	0	0	0	0	0	0	0	0	0	1	0	0	0	0	0	0	0	0	0	0	0
CHS_EAS_HG00699	0	0	0	0	0	0	0	0	0	0	0	0	0	0	0	0	0	0	0	0	0	0	0	0	0	0	0	0	0	0	0	0	0	0	0	0	0	0	0	0	0	0	0	0	0	0	0	0	0
CHS_EAS_HG00701	0	0	0	0	0	0	0	0	0	0	0	0	0	0	0	0	0	0	0	0	0	0	1	0	0	0	0	0	0	0	0	0	0	0	0	0	0	0	0	0	0	0	0	0	0	0	0	0	0
CHS_EAS_HG00704	0	0	0	0	0	0	0	0	0	0	0	0	0	0	0	0	0	0	0	0	0	0	0	0	0	0	0	0	0	0	0	0	0	0	0	0	0	0	0	0	0	0	0	0	0	1	0	0	0
CHS_EAS_HG00705	0	0	0	0	0	0	0	0	0	0	0	0	0	0	0	0	0	0	0	0	0	0	0	0	0	0	0	0	0	0	0	0	0	0	0	0	0	0	0	0	0	0	0	0	0	0	0	0	0
CHS_EAS_HG00707	0	0	0	0	0	0	0	0	0	0	0	0	0	0	0	0	0	0	0	0	0	0	1	0	0	0	0	0	0	0	1	0	0	0	0	0	0	0	0	0	0	0	0	0	0	1	0	0	0
CHS_EAS_HG00708	0	0	0	0	0	0	0	0	0	0	0	0	0	0	1	0	0	0	0	0	0	0	0	0	0	0	0	0	0	0	0	0	0	0	0	0	0	0	0	0	0	0	0	0	0	0	0	0	0
CHS_EAS_HG00717	0	0	0	0	0	0	0	0	1	0	0	0	0	0	0	0	0	0	0	0	0	0	1	0	0	0	0	0	0	0	0	1	0	0	0	0	0	0	0	0	0	0	0	0	0	0	0	0	0
CHS_EAS_HG00728	0	0	0	0	0	0	0	0	0	0	0	0	1	0	0	0	0	0	0	0	0	1	0	0	0	0	0	0	0	0	0	1	0	0	0	0	0	0	0	0	0	0	0	0	0	0	0	0	0
CHS_EAS_HG00729	0	0	0	0	0	0	0	0	0	0	0	0	0	0	0	0	0	0	0	0	0	0	0	0	0	0	0	0	0	0	0	0	0	0	0	0	0	0	1	0	0	0	0	0	0	0	0	0	1
Dai_EAS_LP6005441-DNA_D04	0	0	0	0	0	0	0	0	0	0	0	0	0	0	0	0	0	0	0	0	0	0	0	0	0	0	0	0	0	0	0	0	0	0	0	0	0	0	0	0	0	0	0	0	0	0	0	0	0
Dai_EAS_LP6005443-DNA_B01	0	0	0	0	0	0	0	0	0	0	0	0	0	0	0	0	0	0	0	0	0	0	0	0	0	0	0	0	0	0	0	0	0	0	0	0	0	0	0	0	0	0	0	0	0	0	0	0	1
Dai_EAS_LP6005592-DNA_D03	0	0	0	0	0	0	0	0	0	0	0	0	0	0	0	0	0	0	0	0	0	0	0	0	0	0	0	0	0	0	0	0	0	0	0	0	0	0	0	0	0	0	0	0	0	1	0	0	1
Dai_EAS_SS6004467	0	0	0	0	0	0	0	0	0	0	0	0	0	0	0	0	0	0	0	1	0	0	0	0	0	0	0	0	0	0	1	0	1	0	0	0	0	0	0	0	0	0	0	0	0	1	0	0	0
Dau_EAS_LP6005441-DNA_F04	0	0	0	0	0	0	0	0	0	0	0	0	0	0	0	0	0	0	0	0	0	0	0	0	0	0	1	0	0	0	0	0	0	0	0	0	0	0	0	0	0	0	0	0	0	0	0	0	0
Han_EAS_LP6005441-DNA_C05	0	0	0	0	0	0	0	0	0	0	0	0	0	0	0	0	0	0	0	0	0	0	0	0	0	0	0	0	0	0	0	0	0	0	0	0	0	0	0	0	0	0	0	0	0	0	0	0	0
Han_EAS_LP6005441-DNA_D05	0	0	0	0	0	0	0	0	0	0	0	0	0	0	0	0	0	0	0	0	0	0	0	0	0	0	0	0	0	0	0	0	0	0	0	0	0	0	0	0	0	0	0	0	0	0	0	0	0
Han_EAS_SS6004469	0	0	0	0	0	0	0	0	0	0	0	0	0	0	0	0	0	0	0	0	0	0	0	0	0	0	0	0	0	0	0	0	0	0	0	0	0	0	0	0	0	0	0	0	0	0	0	0	0
Hez_EAS_LP6005441-DNA_G05	0	0	0	0	0	0	0	0	0	0	0	0	0	0	0	0	0	0	0	0	0	0	0	0	0	0	0	0	0	0	0	0	0	0	0	0	0	0	0	0	0	0	0	0	0	0	0	0	0
Hez_EAS_LP6005441-DNA_H05	0	0	0	0	0	0	0	0	0	0	0	0	0	0	0	0	0	0	0	0	0	0	0	0	0	0	0	1	0	0	0	0	0	0	0	0	0	0	0	0	0	0	0	0	0	0	0	0	0
Jap_EAS_LP6005441-DNA_C06	0	0	0	0	0	0	0	0	1	0	0	0	0	0	1	0	0	0	0	0	0	0	0	0	0	0	0	0	0	0	0	0	0	0	0	0	0	0	0	0	0	0	0	0	0	0	0	0	0
Jap_EAS_LP6005441-DNA_D06	0	0	0	0	0	0	0	0	0	0	0	0	0	0	0	0	0	0	0	0	0	0	0	0	0	0	0	0	0	0	0	0	0	0	0	0	0	0	0	0	0	0	0	0	0	0	0	0	0
Jap_EAS_LP6005592-DNA_C02	0	0	0	0	0	0	0	0	0	0	0	0	0	0	0	0	0	0	0	0	0	0	0	0	0	0	0	0	0	0	0	0	0	0	0	0	0	0	0	0	0	0	0	0	0	0	0	0	0
JPT_EAS_NA18939	0	1	0	0	0	0	0	0	0	0	0	0	0	0	0	0	2	0	0	0	0	0	0	0	0	0	0	0	0	0	0	1	0	0	0	0	0	0	0	0	0	0	0	0	0	0	0	0	0
JPT_EAS_NA18940	0	0	0	0	0	0	0	0	0	0	0	0	0	0	0	0	0	0	0	0	0	0	0	0	0	0	0	0	0	0	0	0	0	0	0	0	0	0	0	0	0	0	0	0	0	0	0	0	0
JPT_EAS_NA18941	0	0	0	0	1	0	0	0	0	0	0	0	0	0	0	0	0	0	0	0	0	0	0	0	0	0	0	0	0	0	0	0	0	0	0	0	0	1	0	0	0	0	0	0	0	0	0	0	0
JPT_EAS_NA18942	0	0	0	0	0	0	0	0	0	0	0	0	0	0	0	0	0	0	0	0	0	0	0	0	0	0	0	0	0	0	0	0	0	0	0	0	0	0	0	0	0	0	0	0	0	0	0	0	0
JPT_EAS_NA18943	0	0	0	0	0	0	0	0	0	0	0	0	0	0	0	0	0	0	0	0	0	0	0	0	0	0	0	0	0	0	0	0	1	0	0	0	0	0	1	1	0	0	0	0	0	0	0	0	1
JPT_EAS_NA18944	0	0	0	0	0	0	0	0	0	0	0	0	0	0	0	0	0	0	0	0	0	0	0	0	0	0	0	0	0	0	0	0	0	0	0	0	0	0	0	0	0	0	0	0	0	0	0	0	0
JPT_EAS_NA18945	0	0	0	0	0	0	0	0	0	0	0	0	1	0	0	0	0	0	0	0	0	0	0	0	0	0	0	0	0	0	0	0	0	0	0	0	0	0	0	1	0	0	0	0	0	0	0	0	0
JPT_EAS_NA18946	0	0	0	0	0	0	0	0	0	0	0	0	0	0	0	0	0	0	0	0	0	0	0	0	0	0	0	0	0	0	0	0	0	0	0	0	0	1	0	0	0	0	0	0	0	0	0	0	0
JPT_EAS_NA18947	0	0	0	0	0	0	0	0	0	0	0	0	0	0	0	0	0	0	0	0	0	0	0	0	0	0	0	0	0	0	0	0	0	0	0	0	0	1	0	0	0	0	0	0	0	0	0	0	0
JPT_EAS_NA18948	0	0	0	0	0	0	0	0	0	0	0	0	0	0	0	0	0	0	0	0	0	0	0	0	0	0	0	0	0	0	0	0	1	0	0	0	0	0	0	0	0	0	0	1	0	0	0	0	0
JPT_EAS_NA18949	0	0	0	0	0	0	0	0	0	0	0	0	0	0	0	0	0	0	0	0	0	0	0	0	0	0	0	0	0	0	0	0	0	0	0	0	0	0	0	0	0	0	0	0	0	0	0	0	0
JPT_EAS_NA18950	0	0	0	0	0	0	0	0	0	0	0	0	0	0	0	0	0	0	0	0	0	0	0	0	0	0	0	0	0	0	0	0	0	0	0	0	0	0	0	0	0	0	0	0	0	0	0	0	0
JPT_EAS_NA18951	0	0	0	0	0	0	0	0	0	0	0	0	0	0	0	0	0	0	0	0	0	0	0	0	0	1	0	0	0	0	0	0	0	0	0	0	0	0	0	0	0	0	0	0	0	0	0	0	0
JPT_EAS_NA18952	0	0	0	0	0	0	0	0	0	0	0	0	0	0	0	0	0	0	0	0	0	0	0	0	0	0	0	0	0	0	0	0	0	0	0	0	0	0	0	0	0	0	0	0	0	0	0	0	0
JPT_EAS_NA18953	0	0	0	0	0	0	0	0	0	0	0	0	0	0	0	0	0	0	0	0	0	0	0	0	0	0	0	0	1	0	0	0	0	0	0	0	0	0	0	0	0	0	0	0	0	0	0	0	0
JPT_EAS_NA18954	0	0	0	0	0	0	0	0	0	0	0	0	0	0	0	0	0	0	0	0	0	0	0	0	0	0	0	0	0	0	0	1	0	0	0	0	0	0	0	0	0	0	0	0	0	0	0	0	0
JPT_EAS_NA18956	0	1	0	0	0	0	0	0	0	0	0	0	0	0	0	0	0	0	0	0	0	0	0	0	0	0	1	0	0	1	0	0	0	0	0	0	0	0	0	0	0	1	0	0	0	0	0	0	0
JPT_EAS_NA18957	0	0	0	0	0	0	0	0	0	0	0	0	0	0	0	0	0	0	0	0	0	0	0	0	0	0	0	0	0	0	0	0	0	0	0	0	0	0	0	1	0	0	0	0	1	0	0	0	0
JPT_EAS_NA18959	0	0	0	0	0	0	0	0	0	0	0	0	0	0	0	0	0	0	0	0	0	0	0	0	0	0	0	0	0	0	0	0	0	0	0	0	0	0	0	0	0	0	0	0	0	0	0	0	0
JPT_EAS_NA18960	0	0	0	0	0	0	0	0	0	0	0	0	0	0	0	0	0	0	0	0	0	0	0	0	0	0	0	0	0	0	0	0	0	0	0	0	0	0	0	0	0	0	0	0	0	0	0	0	0
JPT_EAS_NA18961	0	1	0	0	0	0	0	0	0	0	0	0	0	0	0	0	0	0	0	0	0	0	0	0	0	0	0	0	0	0	0	1	0	0	0	0	0	0	0	0	0	0	0	0	0	0	0	0	0
JPT_EAS_NA18962	0	0	0	0	0	0	0	0	0	0	0	0	0	0	0	0	0	0	0	0	0	0	0	0	0	0	0	0	0	0	0	0	0	0	0	0	0	0	0	0	0	0	0	0	1	0	0	0	0
JPT_EAS_NA18963	0	0	0	0	1	0	0	0	0	0	0	0	0	0	0	0	0	0	0	0	0	0	0	0	0	0	0	0	0	0	0	0	0	0	0	0	0	0	0	0	0	0	0	0	0	0	0	0	0
JPT_EAS_NA18964	0	0	1	0	0	0	0	0	0	0	0	0	1	0	0	0	0	0	0	0	0	0	0	0	0	0	0	0	0	0	0	0	0	0	0	0	0	0	0	0	0	0	0	0	0	0	0	0	0
JPT_EAS_NA18965	0	0	0	0	0	0	0	0	0	0	0	0	0	0	0	0	0	0	0	0	0	0	0	0	0	0	0	0	0	0	0	0	0	0	0	0	0	0	0	0	0	0	0	0	0	0	0	0	0
JPT_EAS_NA18966	0	0	0	0	0	0	0	0	0	0	0	0	0	0	0	0	1	0	0	0	0	0	0	0	0	0	0	0	0	0	0	0	0	0	0	0	0	0	0	0	0	0	0	0	0	0	0	0	0
JPT_EAS_NA18967	0	0	0	0	0	0	0	0	0	0	1	0	0	0	0	0	0	0	0	0	0	0	0	0	0	0	0	0	0	0	0	0	0	0	0	0	0	0	0	0	0	0	0	0	0	0	0	0	0
JPT_EAS_NA18968	0	0	0	0	0	0	0	0	0	0	0	0	0	0	1	0	0	0	0	0	0	0	0	0	0	0	0	0	0	0	0	0	0	0	0	0	0	0	0	0	0	0	0	0	1	0	0	0	0
JPT_EAS_NA18969	0	0	0	0	0	0	0	0	0	0	0	0	0	0	0	0	1	0	0	0	0	0	0	0	0	0	0	0	0	0	0	0	0	0	0	0	0	0	0	0	0	0	0	0	0	0	0	0	0
JPT_EAS_NA18970	0	0	0	0	0	0	0	0	0	0	0	0	0	0	0	0	0	0	0	0	0	0	0	0	0	0	0	0	0	0	0	0	0	0	0	0	0	0	1	0	0	0	0	0	0	0	0	0	0
JPT_EAS_NA18971	0	0	0	0	0	1	0	0	0	0	0	0	0	0	0	0	0	0	0	0	0	0	0	0	0	0	0	0	0	0	0	0	0	0	0	0	0	0	0	0	0	0	0	0	0	0	0	0	0
JPT_EAS_NA18972	0	0	0	0	0	0	0	0	0	0	0	0	0	0	0	0	0	0	0	0	0	0	0	0	0	0	0	0	0	0	0	0	0	0	0	0	0	0	0	0	0	0	0	0	0	0	0	0	0
JPT_EAS_NA18973	0	0	0	0	1	0	0	0	0	0	0	0	0	0	0	0	0	0	1	0	0	0	0	0	0	0	0	0	0	0	0	0	0	0	0	1	0	0	0	0	0	0	0	0	0	0	0	0	0
JPT_EAS_NA18974	0	0	0	0	0	0	0	0	0	0	0	0	0	0	0	0	0	0	0	0	0	0	0	0	0	0	0	0	0	0	0	0	0	0	0	0	0	0	0	0	0	0	0	0	0	0	0	0	0
JPT_EAS_NA18975	0	0	0	0	0	0	0	0	0	0	0	0	0	0	0	0	0	0	0	0	0	0	0	0	0	0	0	0	0	0	0	0	0	0	0	0	0	0	0	0	0	0	0	0	0	0	0	0	0
JPT_EAS_NA18976	0	0	0	0	0	0	0	0	0	0	0	0	1	0	0	0	0	0	0	0	0	0	0	0	0	0	0	0	0	0	0	0	0	0	0	0	1	0	0	0	0	0	0	0	0	0	0	0	0
JPT_EAS_NA18977	0	0	0	0	0	0	0	0	0	0	0	0	0	0	0	0	0	0	0	0	0	0	0	0	0	0	0	0	0	0	0	0	0	0	0	0	0	0	0	0	0	0	0	0	0	0	0	0	0
JPT_EAS_NA18978	0	0	1	0	0	0	0	0	0	0	0	0	0	0	0	0	0	0	0	0	0	0	0	0	0	0	0	0	0	0	0	0	0	0	1	0	0	0	0	0	0	0	0	0	0	0	0	0	0
JPT_EAS_NA18979	0	1	0	0	0	0	0	0	0	0	0	0	0	0	0	0	0	0	0	0	0	0	0	0	0	0	0	0	0	0	0	1	0	0	0	0	0	0	0	0	0	0	0	0	0	0	0	0	0
JPT_EAS_NA18980	0	0	0	0	0	0	0	0	0	0	0	0	0	0	0	0	0	0	0	0	0	0	0	0	0	0	0	0	0	0	0	0	0	0	0	0	0	0	0	0	0	0	0	0	0	0	0	0	0
JPT_EAS_NA18981	0	0	0	0	0	0	0	0	0	0	0	0	0	0	0	0	0	0	0	0	0	0	1	0	0	0	0	0	0	0	0	1	0	0	0	0	0	0	0	0	0	0	0	0	0	0	0	0	0
JPT_EAS_NA18982	0	0	1	0	1	0	0	0	0	0	0	0	0	0	0	0	1	0	0	0	0	0	0	0	0	1	0	0	0	0	0	0	0	1	0	0	0	0	0	0	0	0	0	0	0	0	0	0	0
JPT_EAS_NA18983	0	0	0	0	0	0	0	0	0	0	0	0	0	0	0	0	0	0	0	0	0	0	0	0	0	0	0	0	0	0	0	0	0	0	0	0	0	0	0	0	0	0	0	0	0	0	0	0	0
JPT_EAS_NA18984	0	0	0	1	0	0	0	0	0	0	0	0	0	0	0	0	0	0	0	0	0	0	0	0	0	0	0	0	0	0	0	0	0	0	0	0	0	0	0	0	0	0	0	0	0	0	0	0	0
JPT_EAS_NA18985	0	0	0	0	0	0	0	0	0	0	0	0	0	0	0	0	0	0	0	0	0	0	0	0	0	0	0	0	0	0	0	0	0	0	0	0	0	0	0	0	0	0	0	0	0	0	0	0	0
JPT_EAS_NA18986	0	0	1	0	0	0	0	0	0	0	0	0	0	0	0	0	0	0	0	0	0	0	0	0	0	0	0	0	0	0	0	0	0	0	0	0	0	0	0	0	0	0	0	0	0	0	0	0	0
JPT_EAS_NA18987	0	0	0	0	1	0	0	0	0	0	0	0	0	0	0	0	0	0	1	0	0	0	0	0	0	0	0	0	0	0	0	0	0	0	0	0	0	0	0	0	0	0	0	0	0	0	0	0	0
JPT_EAS_NA18988	0	0	0	0	0	0	0	0	0	0	0	0	0	0	0	0	0	0	0	0	0	0	0	0	0	0	0	0	0	0	0	0	0	0	0	0	0	0	0	0	0	0	0	0	0	0	0	0	0
JPT_EAS_NA18989	0	0	0	0	0	0	0	0	0	0	0	0	0	0	0	0	0	0	0	0	0	0	0	0	0	0	0	0	0	0	0	0	0	0	0	0	0	0	0	0	0	0	0	0	0	0	0	0	0
JPT_EAS_NA18990	0	0	0	0	0	0	0	0	0	0	0	0	0	0	0	0	0	0	0	0	0	0	0	0	0	0	0	0	0	0	0	0	0	0	0	0	0	0	0	0	0	0	0	0	0	0	0	0	0
JPT_EAS_NA18991	0	0	1	0	0	0	0	0	0	0	0	0	0	0	0	0	0	0	0	0	0	0	0	0	0	0	0	0	0	0	0	0	0	0	0	0	0	0	0	0	0	0	0	0	0	0	0	0	0
JPT_EAS_NA18992	0	0	0	0	0	0	0	0	0	0	0	0	0	0	0	0	0	0	0	0	0	0	0	0	0	0	0	0	0	0	0	0	0	0	0	0	0	0	0	0	0	0	0	0	0	0	0	0	0
JPT_EAS_NA18993	0	0	0	0	0	0	0	0	0	0	0	0	0	0	0	1	0	0	0	0	1	0	0	0	0	0	0	0	0	0	0	0	0	0	0	0	0	0	0	0	0	0	0	0	0	0	0	0	0
JPT_EAS_NA18994	0	0	0	0	0	0	0	0	0	0	0	0	0	0	0	0	0	0	0	0	0	0	0	0	0	0	0	0	0	0	0	0	0	0	0	0	0	0	0	0	0	0	0	0	0	0	0	0	0
JPT_EAS_NA18995	0	0	0	0	0	0	0	0	0	0	0	0	0	0	1	0	0	0	0	0	0	0	0	0	0	0	0	0	0	0	0	1	0	0	0	0	0	0	0	0	0	0	1	0	0	0	0	0	0
JPT_EAS_NA18997	0	0	0	0	0	0	0	0	0	0	0	0	0	0	0	0	0	0	0	0	0	0	0	0	0	0	0	0	0	0	0	0	0	0	0	0	0	0	0	0	0	0	0	0	0	0	0	0	0
JPT_EAS_NA18998	0	0	0	0	0	0	0	0	0	0	0	0	0	0	0	1	0	0	0	0	0	0	0	0	0	0	0	0	0	0	0	0	0	0	0	0	0	0	0	0	0	0	0	0	0	0	0	0	0
JPT_EAS_NA18999	0	0	0	0	0	0	0	0	0	0	0	0	0	0	0	0	0	0	0	0	0	0	0	0	0	0	0	0	0	0	0	0	0	0	0	0	0	0	0	0	0	0	0	0	0	0	0	0	0
JPT_EAS_NA19000	0	0	0	0	0	0	0	0	0	0	0	0	0	0	0	0	0	0	0	0	0	0	0	0	0	0	0	0	0	0	0	0	0	0	0	0	0	0	0	0	0	0	0	0	0	0	0	0	0
JPT_EAS_NA19001	0	0	0	0	0	0	0	0	0	0	0	0	0	0	0	0	0	0	0	0	0	0	0	0	0	0	0	0	0	0	0	0	0	0	0	0	1	0	0	1	0	0	0	0	0	0	0	0	0
JPT_EAS_NA19002	0	0	0	0	0	0	0	0	0	0	0	0	0	0	0	0	0	0	0	0	0	0	0	0	0	0	0	0	0	0	0	0	0	0	0	0	0	0	0	0	0	0	0	0	0	0	0	0	0
JPT_EAS_NA19003	0	0	0	0	0	0	0	0	0	0	0	0	0	0	0	0	0	0	0	0	0	0	0	0	0	0	1	0	0	0	0	0	0	0	0	0	0	0	0	0	0	0	0	0	0	0	0	0	0
JPT_EAS_NA19004	0	0	0	0	0	0	0	0	0	0	0	0	0	0	0	0	0	0	0	0	0	0	0	0	0	0	0	0	0	0	0	0	0	0	0	0	0	0	0	0	0	0	0	0	0	0	0	0	0
JPT_EAS_NA19005	0	0	0	0	0	0	0	0	0	0	0	0	0	0	0	0	0	0	0	0	0	0	0	0	0	0	0	0	0	0	0	0	1	0	0	0	0	0	1	0	0	0	0	0	0	0	0	0	0
JPT_EAS_NA19006	0	0	0	0	0	0	0	0	0	0	0	0	0	0	0	0	0	0	0	0	0	0	0	0	0	0	0	0	0	0	0	0	0	0	0	0	0	0	0	0	0	0	0	0	1	0	0	0	0
JPT_EAS_NA19007	0	0	0	0	0	0	0	0	0	0	0	0	0	0	0	0	0	0	0	0	0	0	0	0	0	0	0	0	0	0	0	0	0	0	0	0	0	0	0	0	0	0	0	0	0	0	0	0	0
JPT_EAS_NA19009	0	1	0	0	0	0	0	0	0	0	1	0	0	0	0	0	0	0	0	0	0	0	0	0	0	0	0	0	0	0	0	0	0	0	0	0	0	0	0	0	0	0	0	0	0	0	0	0	0
JPT_EAS_NA19010	0	0	1	0	0	0	0	0	0	0	0	0	0	0	0	0	0	0	0	0	0	0	0	0	0	0	0	0	0	0	0	0	0	0	0	0	0	0	0	0	0	0	0	0	0	0	0	0	0
JPT_EAS_NA19011	0	0	0	0	0	0	0	0	0	0	0	0	0	0	0	0	0	0	0	0	0	0	0	0	0	0	0	0	0	0	0	0	0	0	0	0	0	0	0	0	0	0	0	0	0	0	0	0	0
JPT_EAS_NA19012	0	1	0	0	0	0	0	0	0	0	0	0	0	0	0	0	0	0	0	0	0	0	0	0	0	0	0	0	0	0	0	0	0	0	0	0	0	0	0	0	0	0	0	0	0	0	0	0	0
JPT_EAS_NA19054	0	0	0	0	0	0	0	0	0	0	1	0	0	0	0	0	0	0	0	0	0	0	0	0	0	0	0	0	0	0	0	0	0	0	0	0	0	0	0	0	0	0	0	0	0	0	0	0	1
JPT_EAS_NA19055	0	0	0	0	0	0	0	0	0	0	0	0	0	0	0	0	0	0	0	0	0	0	0	0	0	0	0	0	0	0	0	0	0	0	0	0	0	0	0	0	0	0	0	0	0	0	0	0	0
JPT_EAS_NA19056	0	0	1	0	0	1	0	0	0	0	0	0	0	0	0	0	0	0	0	0	0	0	0	0	0	0	0	0	0	0	0	0	0	0	0	0	1	0	0	1	0	0	1	0	0	0	0	0	0
JPT_EAS_NA19057	0	0	0	0	0	0	0	0	0	0	0	0	0	0	0	0	0	0	0	0	0	0	0	0	0	0	0	0	0	0	0	0	0	0	1	0	0	0	0	0	0	0	0	0	0	0	0	0	0
JPT_EAS_NA19058	0	0	0	0	0	0	0	0	0	0	0	0	0	0	0	1	0	0	0	0	0	0	0	0	0	0	0	0	0	0	0	0	0	0	0	0	0	0	0	0	0	0	0	0	0	0	0	0	0
JPT_EAS_NA19059	0	0	0	0	0	0	0	0	0	0	0	0	1	0	0	0	0	0	0	0	0	0	0	0	0	0	0	0	0	0	0	0	0	0	0	0	0	0	0	0	0	0	0	0	0	0	0	0	0
JPT_EAS_NA19060	0	0	0	0	0	0	0	0	0	0	0	0	0	0	0	0	0	0	0	0	0	0	0	0	0	0	0	0	0	0	0	0	0	0	0	0	0	0	0	0	0	0	0	0	0	0	0	0	0
JPT_EAS_NA19062	0	0	0	0	0	0	0	0	0	0	0	0	0	0	0	0	0	0	0	0	1	0	0	0	0	0	0	0	0	0	0	0	0	0	0	0	0	0	0	0	0	0	0	0	0	0	0	0	0
JPT_EAS_NA19063	0	0	0	0	0	0	0	0	0	0	0	0	0	0	0	0	0	0	0	0	0	0	0	0	0	0	0	0	0	0	0	0	0	0	0	0	1	0	0	0	0	0	0	0	0	0	0	0	0
JPT_EAS_NA19064	0	0	0	0	0	0	0	0	0	0	0	0	0	0	0	0	0	0	0	0	0	0	0	0	0	0	0	0	0	0	0	0	0	0	0	0	0	0	0	0	0	0	0	0	0	0	0	0	0
JPT_EAS_NA19065	0	0	0	0	0	0	0	1	0	0	0	0	0	0	0	0	0	0	0	0	0	0	0	0	0	0	0	0	0	0	0	0	0	0	0	0	0	0	0	0	0	0	2	0	0	0	0	0	0
JPT_EAS_NA19066	0	0	0	0	0	0	0	0	0	0	0	0	0	0	0	0	0	0	0	0	0	0	0	0	0	0	0	0	0	0	0	0	0	0	0	0	0	0	0	0	0	0	0	0	0	0	0	0	0
JPT_EAS_NA19067	0	0	0	0	0	0	0	0	0	0	1	0	0	0	0	0	0	0	0	0	0	0	0	0	0	0	0	0	0	0	0	0	0	0	0	0	0	0	0	0	0	0	0	0	0	0	0	0	0
JPT_EAS_NA19068	0	0	0	0	0	0	0	0	0	0	0	0	0	0	0	0	0	0	0	0	0	0	0	0	0	0	1	0	0	0	0	0	0	0	0	0	0	0	0	0	0	0	0	0	0	0	0	0	0
JPT_EAS_NA19070	0	1	0	0	0	0	0	0	0	0	0	0	0	0	0	0	0	0	0	0	0	0	0	0	0	1	0	1	0	0	0	0	0	0	0	0	0	0	0	0	0	1	0	0	1	0	0	0	0
JPT_EAS_NA19072	0	0	0	0	0	0	0	0	0	0	0	0	0	0	0	0	0	0	0	0	0	0	0	0	0	0	0	0	0	0	0	0	0	0	0	0	0	0	0	1	0	0	0	0	0	0	0	0	0
JPT_EAS_NA19074	0	1	0	0	0	0	0	0	0	0	0	0	0	0	0	0	0	0	0	0	0	0	0	0	0	0	0	0	0	0	0	0	0	0	0	0	0	0	0	0	0	0	0	0	0	0	0	0	0
JPT_EAS_NA19075	0	0	0	0	0	0	0	0	0	0	0	0	0	0	0	0	0	0	0	0	0	0	0	0	0	0	0	0	0	0	0	0	0	0	0	0	0	0	0	0	0	0	0	0	0	0	0	0	0
JPT_EAS_NA19076	0	0	0	0	0	0	0	0	0	0	0	0	0	0	0	0	0	0	0	0	0	0	0	0	0	0	0	0	0	0	0	0	0	0	0	0	0	0	0	0	0	0	0	0	0	0	0	0	0
JPT_EAS_NA19077	0	0	0	0	0	1	0	0	0	0	0	0	0	0	0	0	0	0	0	0	0	0	0	0	0	0	0	0	0	0	0	0	0	0	0	0	0	0	0	0	0	0	0	0	0	0	0	0	0
JPT_EAS_NA19078	0	0	0	0	0	0	0	0	0	0	0	0	0	0	0	0	0	0	0	0	0	0	0	0	0	0	0	0	0	0	0	0	1	0	0	0	0	0	0	0	0	0	0	0	0	0	0	0	0
JPT_EAS_NA19079	0	0	0	0	0	0	0	0	0	0	0	0	0	0	0	0	0	0	0	0	0	0	0	0	0	0	0	0	0	0	0	0	0	0	0	0	0	0	0	0	0	0	0	0	0	0	0	0	0
JPT_EAS_NA19080	0	0	0	0	0	0	0	0	0	0	0	0	0	0	0	0	0	0	0	0	0	0	0	0	0	0	0	0	0	0	0	0	0	0	0	0	0	0	0	0	0	0	0	0	0	0	0	0	0
JPT_EAS_NA19081	0	0	1	0	0	0	0	0	0	0	0	0	0	0	0	0	0	0	0	0	0	0	0	0	0	0	0	0	0	0	0	0	0	0	0	0	0	0	0	0	0	0	1	0	0	0	0	0	0
JPT_EAS_NA19082	0	0	0	0	0	0	0	0	0	0	0	0	0	0	0	0	0	0	0	0	0	0	0	0	0	0	0	0	0	0	1	0	0	0	0	0	0	0	0	0	0	0	0	0	0	0	0	0	0
JPT_EAS_NA19083	0	0	0	0	0	0	0	0	0	0	1	0	0	0	1	0	0	0	0	0	0	0	1	0	0	0	0	0	0	0	0	0	0	0	0	0	0	0	1	0	0	0	0	0	0	0	0	0	0
JPT_EAS_NA19084	0	0	0	0	0	0	0	0	0	0	0	0	0	0	0	0	0	0	0	0	1	0	0	0	0	0	0	0	0	0	0	0	0	0	0	0	0	0	0	0	0	0	0	0	0	0	0	0	0
JPT_EAS_NA19085	0	0	0	0	0	0	0	0	0	0	0	0	0	0	0	0	1	0	0	0	0	0	0	0	0	0	0	0	0	0	0	0	0	0	0	0	0	0	0	0	0	0	0	0	0	0	0	0	0
JPT_EAS_NA19086	0	0	0	0	0	0	0	0	0	0	0	0	0	0	0	0	0	0	0	0	0	0	0	0	0	0	1	0	0	0	0	0	0	0	0	0	0	0	0	0	0	0	0	0	0	0	0	0	0
JPT_EAS_NA19087	0	0	0	0	0	0	0	0	0	0	0	0	0	0	0	0	0	0	0	0	0	0	0	0	0	0	0	0	0	0	0	0	0	0	0	0	0	0	0	0	0	0	1	0	0	0	1	0	0
JPT_EAS_NA19088	0	0	0	0	0	0	0	0	0	0	0	0	0	0	0	0	0	0	0	0	0	0	0	0	0	0	0	0	0	0	0	0	0	0	0	0	0	0	0	0	0	0	0	0	0	0	0	0	0
JPT_EAS_NA19089	0	0	0	0	0	0	0	0	0	0	0	0	1	0	0	0	0	0	0	0	0	0	0	0	0	0	0	0	0	0	0	0	0	0	0	0	0	0	0	0	0	0	0	0	0	0	0	0	0
JPT_EAS_NA19090	1	0	0	0	0	0	0	0	0	0	0	0	0	0	0	0	0	0	0	0	0	0	0	0	0	0	0	0	0	0	0	0	0	0	0	0	0	0	0	0	0	0	0	0	0	0	0	0	0
JPT_EAS_NA19091	0	0	0	0	0	0	0	0	0	0	0	0	0	0	0	0	0	0	0	0	0	0	0	0	0	0	0	0	0	0	0	1	0	0	0	0	0	0	0	0	0	0	0	0	0	0	0	0	0
KHV_EAS_HG01595	0	0	0	0	0	0	0	0	0	0	0	0	0	0	0	0	0	0	0	0	0	0	0	0	0	0	0	0	0	0	0	1	0	0	0	0	0	0	0	0	0	0	0	0	1	0	0	0	0
KHV_EAS_HG01596	0	0	0	0	0	0	0	0	0	0	1	0	0	0	0	0	0	0	0	0	0	0	0	0	0	0	0	0	0	1	0	0	0	0	0	0	0	0	0	1	0	0	0	0	0	0	0	0	0
KHV_EAS_HG01597	0	0	0	0	0	0	0	0	0	0	0	0	0	0	0	0	0	0	1	0	0	0	0	0	0	0	0	0	0	0	0	0	0	0	0	0	0	0	0	0	0	0	0	0	0	1	0	0	0
KHV_EAS_HG01598	0	0	0	0	0	0	0	0	0	0	0	0	0	0	0	0	0	0	0	0	0	0	0	0	0	0	0	0	0	0	0	0	0	0	0	0	0	0	0	0	0	0	0	0	0	0	0	0	0
KHV_EAS_HG01599	0	0	0	0	0	0	0	0	0	0	1	0	0	0	0	0	0	0	0	0	0	0	1	0	0	0	0	0	0	0	0	0	0	0	0	0	0	0	0	0	0	0	0	0	0	0	0	0	0
KHV_EAS_HG01600	0	0	0	0	0	0	0	0	0	0	0	0	0	0	0	0	0	0	0	0	0	0	0	0	0	0	0	0	0	0	0	1	1	0	0	0	0	0	0	0	0	0	0	0	0	0	0	0	0
KHV_EAS_HG01840	0	0	0	0	0	0	0	0	0	0	0	0	0	0	0	0	0	0	0	0	0	0	0	0	0	0	0	0	0	0	0	0	0	0	0	0	0	0	0	0	0	0	0	0	0	1	0	0	0
KHV_EAS_HG01841	0	0	0	0	0	0	0	0	0	0	0	0	0	0	0	0	0	0	0	0	0	0	0	0	0	0	0	0	0	0	0	0	0	0	0	0	0	0	0	1	0	0	0	0	0	1	0	0	0
KHV_EAS_HG01842	0	0	0	0	0	1	0	0	0	0	0	0	0	0	0	0	0	0	1	0	0	0	0	0	0	0	0	0	0	0	0	1	0	0	0	0	0	0	1	0	0	0	0	0	0	0	0	0	0
KHV_EAS_HG01843	0	0	0	0	0	0	0	0	0	0	2	0	0	0	0	0	0	0	0	0	0	0	0	0	0	0	1	0	0	0	0	0	0	0	0	0	0	0	0	0	0	0	0	0	0	0	0	0	0
KHV_EAS_HG01844	0	0	0	0	0	0	0	0	0	0	0	0	0	0	0	0	0	0	0	0	0	0	0	0	0	0	0	0	0	0	0	0	0	0	0	0	0	0	0	0	0	0	0	0	0	0	0	0	0
KHV_EAS_HG01845	0	0	0	0	0	0	0	0	0	0	0	0	0	0	0	0	0	0	0	0	0	0	0	0	0	0	0	0	0	0	0	0	0	0	0	1	0	0	0	0	0	0	0	0	0	0	0	0	0
KHV_EAS_HG01846	1	0	0	0	1	0	0	0	0	0	0	0	0	0	0	0	0	0	0	0	0	0	0	0	0	0	0	0	0	0	0	0	0	0	0	0	0	0	0	0	0	0	0	0	0	0	0	0	0
KHV_EAS_HG01847	0	0	0	0	0	1	0	0	0	1	0	0	0	0	0	0	0	0	0	0	0	0	0	0	0	1	0	1	0	0	0	0	0	0	1	0	1	0	0	1	0	0	0	0	0	0	0	0	0
KHV_EAS_HG01848	0	0	0	0	0	0	0	0	0	0	0	0	0	0	0	0	0	0	0	0	0	0	0	0	0	0	0	0	0	0	0	0	0	0	0	0	0	0	0	0	0	0	0	1	0	0	0	0	0
KHV_EAS_HG01849	0	0	0	0	0	0	0	0	0	0	0	0	0	0	0	0	0	1	0	0	0	0	0	0	0	0	0	0	0	0	0	0	0	0	0	0	0	0	0	1	0	0	1	0	0	0	0	0	1
KHV_EAS_HG01850	0	0	0	0	0	0	0	0	0	0	0	0	0	0	0	0	0	0	0	0	0	0	0	0	0	0	0	0	0	0	0	0	0	1	0	0	0	0	1	0	0	0	0	0	1	0	0	0	0
KHV_EAS_HG01851	0	0	0	0	0	0	0	0	1	0	0	0	0	0	0	0	0	0	0	0	0	0	0	0	0	0	0	0	0	0	0	0	0	0	0	0	0	1	0	0	0	0	0	0	0	0	0	0	0
KHV_EAS_HG01852	0	0	0	0	0	0	0	0	0	0	0	0	0	0	0	1	0	0	0	0	0	0	0	0	0	0	0	0	0	0	0	0	0	0	0	0	0	0	0	0	0	0	0	0	0	0	0	0	0
KHV_EAS_HG01853	0	0	0	0	0	0	0	0	0	0	0	0	0	0	0	0	0	0	0	0	0	1	1	0	1	0	0	0	0	0	0	0	0	0	0	0	0	0	0	0	0	0	0	0	0	0	0	0	0
KHV_EAS_HG01855	0	1	0	0	0	0	0	0	0	0	0	0	0	0	0	0	0	0	0	0	0	0	0	0	0	0	1	0	0	0	0	0	0	0	0	0	0	0	0	0	0	0	0	0	0	0	0	0	0
KHV_EAS_HG01857	1	0	0	0	0	1	0	0	1	0	0	1	0	0	0	0	0	0	1	0	0	0	0	0	0	0	0	0	0	0	0	0	0	1	0	0	0	0	0	0	0	0	0	0	0	0	0	0	0
KHV_EAS_HG01858	0	0	1	0	0	0	0	0	0	0	0	0	0	0	0	0	0	0	0	0	0	0	0	0	0	0	0	0	0	1	0	1	0	0	0	0	0	0	0	1	0	0	1	0	0	0	0	0	0
KHV_EAS_HG01859	0	0	0	0	0	0	0	0	0	0	0	0	0	0	0	0	0	1	0	0	0	0	0	0	0	0	0	0	0	0	0	0	0	0	0	0	0	0	0	0	0	0	0	0	2	0	0	0	0
KHV_EAS_HG01860	0	0	0	0	0	0	0	0	0	0	0	0	0	0	0	0	0	0	0	0	0	0	0	0	0	0	1	0	0	1	0	1	0	0	0	0	0	0	0	0	0	0	1	0	0	0	0	0	0
KHV_EAS_HG01861	0	0	0	0	1	0	0	0	0	0	0	0	0	0	0	0	0	0	0	0	0	0	1	0	0	0	0	0	0	0	0	0	0	0	0	0	0	1	0	0	0	0	0	0	1	0	0	0	0
KHV_EAS_HG01862	0	1	0	0	0	0	0	1	0	0	0	0	0	0	0	0	0	0	0	0	0	0	0	0	0	0	0	0	0	0	1	0	0	0	0	0	0	0	1	0	0	0	0	0	0	0	0	0	0
KHV_EAS_HG01863	1	0	0	0	0	0	0	0	0	0	0	0	0	0	0	0	0	0	0	0	0	0	0	1	0	0	0	0	0	0	0	0	0	0	0	1	1	0	0	0	0	0	0	0	0	0	1	0	1
KHV_EAS_HG01864	0	0	1	0	0	0	0	0	0	0	0	0	1	0	0	0	1	0	0	0	0	0	0	0	0	1	0	0	0	0	0	1	0	0	0	0	1	0	1	0	0	0	0	0	0	0	0	0	0
KHV_EAS_HG01865	0	0	0	0	0	0	0	0	0	0	0	0	0	0	0	0	0	0	0	0	0	0	0	0	0	0	0	0	0	0	0	1	0	0	1	0	0	0	1	0	0	0	0	0	0	0	0	0	1
KHV_EAS_HG01866	0	2	0	0	0	0	0	0	0	0	0	0	0	0	0	0	0	0	0	1	0	0	0	0	0	0	0	0	0	0	0	0	0	0	0	0	0	0	0	0	0	0	0	0	0	0	0	0	0
KHV_EAS_HG01867	0	1	0	0	0	0	0	0	0	0	1	0	0	0	0	0	0	0	0	0	0	0	0	1	0	0	0	0	0	0	0	0	0	1	0	0	0	0	0	1	0	0	0	0	0	0	0	0	0
KHV_EAS_HG01868	0	0	0	0	0	1	0	0	0	0	1	0	0	0	0	0	0	0	0	0	1	0	0	0	0	0	0	0	0	0	0	1	0	0	0	0	0	0	0	0	0	0	1	0	0	0	0	0	0
KHV_EAS_HG01869	0	1	0	0	0	0	0	0	0	0	0	0	0	0	0	0	0	0	1	0	0	0	0	0	0	0	0	0	0	0	0	0	0	0	0	0	0	0	0	0	0	0	0	0	0	0	0	0	0
KHV_EAS_HG01870	0	0	0	0	0	0	0	0	0	0	0	0	0	0	0	0	0	0	0	0	0	0	0	0	0	0	0	0	0	0	0	0	0	0	0	0	0	0	0	0	0	0	0	0	0	0	0	0	1
KHV_EAS_HG01871	0	0	0	0	0	0	0	0	0	0	0	0	0	0	0	0	0	0	0	0	1	0	0	0	0	0	0	0	0	0	0	0	0	0	0	0	0	0	1	1	0	0	0	0	0	0	0	0	0
KHV_EAS_HG01872	0	0	0	1	0	1	0	0	0	0	0	0	0	0	1	0	0	0	1	0	0	0	1	0	0	0	0	0	0	0	0	1	0	0	0	1	0	0	0	0	0	0	0	0	0	0	0	0	1
KHV_EAS_HG01873	0	0	0	0	0	0	0	0	0	0	0	0	0	0	0	0	0	1	0	0	1	0	0	0	0	0	0	0	0	0	0	0	1	0	0	0	0	0	0	0	0	0	0	0	0	0	0	0	1
KHV_EAS_HG01874	0	1	0	0	0	0	0	0	0	0	0	0	0	0	0	0	0	1	0	0	0	0	0	0	0	0	0	0	0	0	0	0	1	0	0	0	0	0	0	0	0	0	0	0	0	0	0	0	0
KHV_EAS_HG01878	0	0	0	0	0	0	0	1	0	0	0	0	0	0	0	0	0	0	0	0	0	0	0	0	0	0	0	0	0	0	0	1	0	0	0	0	0	0	0	0	0	0	0	0	0	0	0	0	0
KHV_EAS_HG02016	0	0	0	0	0	0	0	0	0	0	0	0	0	0	0	1	0	0	0	0	1	0	0	0	0	0	0	0	0	0	0	0	0	1	0	1	0	0	1	0	0	0	0	0	0	0	0	0	2
KHV_EAS_HG02017	0	0	1	1	1	0	0	0	0	0	0	0	1	0	0	0	0	0	0	0	0	0	0	0	0	1	0	1	0	0	0	0	0	0	0	0	0	0	0	1	0	0	0	0	0	1	0	0	0
KHV_EAS_HG02019	0	0	0	0	0	0	0	0	0	0	0	0	0	0	0	0	0	1	0	0	0	0	0	0	0	0	0	0	0	0	0	0	0	0	0	0	0	0	2	0	0	0	0	0	0	0	0	0	0
KHV_EAS_HG02020	0	1	0	0	0	0	0	0	0	0	1	0	0	0	0	0	0	0	0	0	0	0	0	0	0	0	0	0	0	0	0	1	0	0	0	0	0	0	0	0	0	0	0	0	0	0	0	0	0
KHV_EAS_HG02023	0	0	0	0	0	0	0	0	0	0	0	0	0	0	0	0	0	1	0	0	0	0	0	0	0	0	0	1	0	0	0	0	0	1	0	0	0	0	1	0	0	0	0	0	1	0	0	0	0
KHV_EAS_HG02025	0	0	0	0	0	0	0	0	0	0	0	0	1	1	0	0	0	0	1	0	0	0	0	0	0	0	0	0	0	0	0	0	0	0	0	0	0	0	1	0	0	0	0	0	0	0	0	0	0
KHV_EAS_HG02026	0	0	0	0	0	0	0	0	0	0	0	0	0	0	0	0	0	0	0	0	0	0	1	0	0	0	0	0	0	0	0	0	0	0	0	0	0	0	0	0	0	0	0	0	0	0	0	0	0
KHV_EAS_HG02028	0	0	0	0	0	0	0	0	0	0	0	0	0	0	0	0	0	0	0	0	0	0	0	0	0	0	0	0	0	0	0	0	0	0	0	0	0	0	0	0	0	0	0	0	0	0	0	0	0
KHV_EAS_HG02029	0	0	0	0	0	0	0	0	0	0	0	0	1	0	0	0	0	0	0	0	0	0	0	0	0	0	0	0	0	0	0	0	0	0	0	0	0	0	0	0	0	0	0	0	0	0	0	0	0
KHV_EAS_HG02031	0	0	0	0	0	0	0	0	0	0	0	0	0	0	0	0	0	0	0	0	0	0	0	0	0	0	1	0	0	0	0	0	0	0	1	0	0	0	0	0	0	0	0	0	0	0	0	0	0
KHV_EAS_HG02032	0	0	0	0	0	0	0	0	0	0	0	0	0	0	0	0	0	0	0	0	0	0	0	0	0	0	0	0	0	0	0	0	0	0	0	0	0	0	0	0	0	0	0	0	0	0	0	0	0
KHV_EAS_HG02035	0	0	0	0	0	0	0	0	0	0	0	0	0	0	0	0	0	0	0	0	0	0	0	0	0	0	0	0	0	0	0	0	0	0	0	0	0	0	0	0	0	0	0	0	0	0	0	0	0
KHV_EAS_HG02040	0	0	0	0	0	0	1	0	0	0	0	0	0	0	0	0	0	0	0	0	0	0	0	0	0	0	0	0	0	0	0	0	0	0	0	0	0	0	1	0	0	0	0	0	0	0	0	0	0
KHV_EAS_HG02047	0	0	0	0	0	0	0	0	0	0	0	0	0	0	0	0	0	0	0	0	0	0	0	0	0	0	0	0	0	0	0	0	0	1	0	0	0	0	0	0	0	0	0	0	0	0	0	0	0
KHV_EAS_HG02048	0	1	0	0	0	0	0	0	0	0	0	0	0	0	0	0	0	0	0	0	0	0	0	0	0	0	0	1	0	0	0	0	0	1	0	0	1	1	0	0	0	0	0	0	1	0	0	0	0
KHV_EAS_HG02049	1	0	0	0	0	0	0	0	0	0	0	0	0	0	0	0	0	0	0	0	0	0	0	0	0	2	0	0	0	0	0	0	0	0	0	0	0	0	1	1	0	0	0	0	0	0	0	0	0
KHV_EAS_HG02050	0	0	1	0	0	0	0	0	0	0	0	0	0	0	0	0	0	1	0	0	0	0	0	0	0	0	0	0	0	0	0	0	0	0	0	0	0	0	0	0	0	0	0	0	0	0	0	0	0
KHV_EAS_HG02057	0	0	0	0	0	0	0	0	0	0	0	0	0	0	0	0	0	0	0	0	0	0	0	0	0	0	0	0	0	0	0	0	0	0	0	0	0	0	0	0	0	0	0	0	0	0	1	0	0
KHV_EAS_HG02058	0	0	0	0	0	0	0	0	0	0	0	0	0	0	0	0	1	0	0	0	0	0	0	0	0	0	0	0	0	1	0	0	0	0	0	0	0	1	0	0	0	0	0	0	0	0	0	0	0
KHV_EAS_HG02060	0	1	1	0	2	0	0	0	0	0	0	0	0	0	0	0	0	0	0	0	0	0	0	0	0	0	0	0	0	0	0	0	0	0	1	0	0	0	0	0	0	0	0	0	0	1	0	0	0
KHV_EAS_HG02061	0	0	0	0	0	0	0	0	0	0	0	0	0	0	0	1	0	0	0	1	0	0	0	0	0	0	0	0	0	0	0	1	0	0	1	0	0	0	0	0	0	0	1	0	0	0	0	0	0
KHV_EAS_HG02064	0	0	0	0	0	0	0	0	0	0	1	0	0	0	0	0	0	0	0	0	0	0	0	0	0	0	0	0	0	1	0	0	0	0	0	0	0	0	0	0	0	0	0	0	0	0	0	0	0
KHV_EAS_HG02069	0	0	0	0	0	0	0	0	0	0	0	0	0	0	0	0	0	0	0	0	0	0	0	0	0	0	0	0	0	0	0	0	0	0	0	0	0	0	0	0	0	0	1	0	0	0	0	0	0
KHV_EAS_HG02070	0	0	0	0	0	0	0	0	0	0	0	0	0	0	0	0	0	0	2	0	0	1	0	0	0	0	0	0	0	0	0	0	0	0	0	0	0	0	0	0	0	0	0	0	0	0	0	0	0
KHV_EAS_HG02072	0	0	0	0	0	0	0	0	0	0	0	0	0	1	0	0	0	0	0	0	0	0	0	0	0	0	0	0	0	1	0	0	0	0	1	0	0	0	0	1	0	0	0	0	1	0	0	0	0
KHV_EAS_HG02073	0	0	0	0	1	0	0	0	0	0	0	0	0	0	0	0	0	0	0	0	0	0	0	0	0	0	1	0	0	0	0	0	0	0	0	0	0	0	0	0	0	0	0	0	0	0	0	0	0
KHV_EAS_HG02075	0	0	1	0	1	0	0	0	0	0	0	0	0	0	0	0	0	0	0	0	1	0	0	0	0	0	1	0	0	0	0	0	0	0	0	0	0	0	0	0	0	0	0	0	0	0	0	0	1
KHV_EAS_HG02076	0	0	0	0	0	0	0	0	0	0	0	0	0	0	0	0	0	0	0	0	0	0	0	0	0	0	0	0	0	0	0	0	0	0	0	0	0	0	1	0	0	0	0	0	1	0	0	0	0
KHV_EAS_HG02078	0	1	0	0	0	0	0	0	0	0	0	0	0	0	0	0	0	0	0	0	0	0	0	0	0	0	0	0	0	0	0	0	0	0	0	0	0	0	0	0	0	0	0	0	0	0	0	0	0
KHV_EAS_HG02079	0	0	0	0	0	0	0	0	0	0	0	0	0	0	0	0	0	0	0	0	1	0	0	0	0	0	0	0	0	0	0	0	0	1	0	0	0	0	0	0	0	0	0	0	0	0	0	0	0
KHV_EAS_HG02081	0	0	0	0	1	0	0	0	0	0	0	0	0	0	0	0	0	0	0	0	0	0	0	0	0	0	0	0	0	0	0	0	0	0	0	0	0	2	0	0	0	0	0	0	0	0	0	0	0
KHV_EAS_HG02082	0	0	0	0	0	0	0	0	0	0	0	0	0	0	0	0	0	0	0	0	1	0	0	0	0	0	0	0	0	0	0	0	0	0	0	0	0	1	0	0	0	0	0	0	0	0	0	0	0
KHV_EAS_HG02084	0	0	0	0	0	0	0	0	0	0	0	0	0	0	0	1	0	0	0	0	0	0	1	0	0	0	0	0	0	0	0	0	0	0	0	0	0	0	0	0	0	0	0	0	0	1	0	0	0
KHV_EAS_HG02085	0	0	0	0	0	0	0	0	0	0	0	0	1	0	0	0	0	1	0	0	0	0	0	0	0	0	1	0	0	0	1	1	0	0	1	0	0	0	0	0	0	0	0	0	0	0	0	0	0
KHV_EAS_HG02086	0	0	1	0	0	0	0	0	0	0	0	0	0	0	0	0	0	0	0	0	0	0	0	0	0	1	0	0	0	0	0	0	0	0	0	0	0	0	0	0	0	0	0	0	0	1	0	0	0
KHV_EAS_HG02087	0	0	0	0	0	0	0	0	0	0	0	0	0	0	0	0	0	0	0	0	0	0	0	0	0	0	0	0	0	0	0	0	0	0	0	0	0	0	0	0	0	0	0	0	0	0	0	0	0
KHV_EAS_HG02088	0	0	0	0	0	0	2	0	0	0	0	0	0	0	0	0	0	0	0	0	0	0	0	0	0	0	0	0	0	0	1	0	1	0	0	0	0	0	0	0	0	0	0	0	0	1	0	0	0
KHV_EAS_HG02113	0	0	0	0	0	0	0	0	0	0	0	0	0	0	0	0	0	0	0	0	0	0	0	0	0	0	1	0	0	0	0	0	0	0	0	0	0	0	0	1	0	0	0	0	0	1	0	0	0
KHV_EAS_HG02116	0	0	0	0	0	0	0	0	0	0	0	0	0	0	0	0	0	0	0	0	0	0	0	0	0	0	0	0	0	0	0	0	0	0	0	0	0	0	0	0	0	0	0	0	0	0	0	0	0
KHV_EAS_HG02121	0	0	0	0	0	0	0	0	0	0	0	0	0	0	0	0	0	0	0	0	0	0	0	0	0	0	0	0	0	0	0	0	0	0	0	0	0	0	0	0	0	0	1	0	0	1	0	0	0
KHV_EAS_HG02122	0	0	0	0	0	0	0	0	0	0	0	0	0	0	0	0	0	1	0	0	0	0	0	0	0	0	0	0	0	0	0	0	0	0	0	0	0	0	0	0	0	0	0	0	0	0	0	0	0
KHV_EAS_HG02127	0	0	0	0	0	0	1	0	0	0	0	1	0	0	0	0	0	0	1	0	0	0	0	0	0	0	0	0	0	0	1	0	1	0	0	0	0	0	0	0	0	0	0	0	0	0	0	0	0
KHV_EAS_HG02128	0	0	0	0	0	0	0	0	0	0	0	0	0	0	0	0	0	0	0	0	0	1	1	0	0	0	0	0	1	0	0	0	0	0	0	0	0	0	0	0	0	0	0	0	0	0	0	0	0
KHV_EAS_HG02130	0	0	0	0	0	0	0	0	0	0	1	0	0	0	0	0	0	0	0	0	0	0	0	0	0	0	0	0	0	0	0	0	0	0	0	0	0	1	0	0	0	0	0	0	0	0	0	0	0
KHV_EAS_HG02131	0	0	0	0	1	0	0	0	0	0	1	0	0	0	0	0	0	0	0	0	0	0	0	0	0	0	0	0	0	0	0	0	2	0	0	0	0	0	0	0	0	0	1	0	1	0	0	1	1
KHV_EAS_HG02133	0	0	0	0	0	0	0	0	0	0	0	0	0	0	0	0	0	0	0	0	0	0	0	0	0	0	0	0	0	0	0	0	0	0	0	0	0	0	0	0	0	0	0	0	0	0	0	0	0
KHV_EAS_HG02134	0	0	0	0	0	0	0	0	0	0	0	0	0	0	0	1	0	0	0	0	0	0	0	0	0	1	0	0	0	0	0	0	0	0	0	0	0	0	0	0	0	0	0	0	0	1	0	0	0
KHV_EAS_HG02136	0	0	0	0	0	0	0	0	0	0	0	0	0	0	0	0	0	0	0	0	0	1	1	0	0	0	0	0	0	0	0	0	0	0	1	0	0	0	0	0	0	0	0	0	0	0	0	0	0
KHV_EAS_HG02137	0	0	0	0	0	0	0	0	0	0	1	0	0	0	0	0	0	0	0	0	0	0	0	0	0	1	0	0	0	0	0	1	0	0	0	0	0	0	0	0	0	0	0	0	0	0	0	0	1
KHV_EAS_HG02138	0	0	0	0	0	0	0	0	0	0	0	0	0	0	0	0	0	0	0	0	0	0	0	0	0	0	0	0	0	0	0	0	0	0	0	0	0	1	0	1	0	0	0	0	0	0	0	0	0
KHV_EAS_HG02139	0	0	0	0	0	0	0	0	0	0	0	0	0	0	0	0	0	1	0	0	0	0	0	0	0	0	0	0	0	0	0	0	0	0	0	0	0	0	1	0	0	0	1	0	0	0	0	0	0
KHV_EAS_HG02140	1	0	0	0	0	0	0	0	0	0	0	0	0	0	0	0	0	1	0	0	0	0	0	0	0	0	0	0	0	1	0	0	0	0	0	0	0	1	0	0	0	0	1	0	0	0	0	0	1
KHV_EAS_HG02141	0	0	0	0	0	0	0	0	0	0	0	0	0	0	0	0	0	0	0	0	0	0	0	0	0	0	0	0	0	1	0	0	0	0	0	0	0	0	0	0	0	0	1	0	0	1	0	0	0
KHV_EAS_HG02142	1	0	0	0	1	0	0	0	0	0	0	0	0	0	0	0	0	0	0	0	0	0	0	0	0	1	0	0	0	1	0	0	0	0	0	0	0	0	0	0	0	0	0	0	0	0	1	1	0
KHV_EAS_HG02512	0	0	0	0	0	0	0	0	0	0	0	0	0	0	0	0	0	0	0	0	0	0	0	0	0	0	0	0	0	0	0	0	0	0	0	0	0	0	0	0	0	0	0	1	0	0	0	0	0
KHV_EAS_HG02513	0	0	0	0	0	0	0	0	0	0	0	0	0	0	0	0	0	0	0	0	0	0	0	0	0	0	0	0	0	0	0	0	0	0	0	1	0	2	0	0	0	0	0	1	0	1	0	0	0
KHV_EAS_HG02521	1	0	0	0	0	0	0	0	0	0	0	0	1	0	0	0	0	0	0	0	0	0	0	0	0	0	0	0	0	0	0	0	0	0	0	0	1	0	0	0	0	0	0	0	0	0	0	0	2
KHV_EAS_HG02522	0	0	0	0	0	0	0	0	0	0	0	0	0	0	0	0	0	0	0	0	1	0	0	0	0	1	1	0	0	0	0	0	0	0	0	0	0	1	0	0	0	0	0	0	0	0	0	1	1
Kin_EAS_LP6005442-DNA_C11	1	0	0	0	1	0	0	0	0	0	0	0	0	0	0	0	0	0	0	0	0	0	0	0	0	0	0	0	0	0	0	0	0	0	0	0	0	0	0	0	0	0	0	0	0	0	0	0	0
Kin_EAS_LP6005442-DNA_D11	0	0	0	0	0	0	0	0	0	0	0	0	0	0	0	0	0	0	0	0	0	0	0	0	0	0	0	0	0	0	0	1	1	0	0	0	0	0	0	0	0	0	0	0	0	0	0	0	0
Kor_EAS_LP6005443-DNA_C06	0	0	0	0	0	0	0	0	0	0	0	0	0	0	0	0	0	0	0	0	0	0	0	0	0	0	0	0	0	0	0	0	0	0	0	0	0	0	0	0	0	0	0	0	0	0	0	0	1
Kor_EAS_LP6005443-DNA_D06	0	0	0	0	0	0	0	0	0	0	0	0	0	0	0	0	0	0	0	0	0	0	0	0	0	0	0	0	0	0	0	0	0	0	0	0	0	0	0	0	0	0	0	0	0	0	0	0	0
Lah_EAS_LP6005441-DNA_B07	0	1	0	0	0	0	0	0	0	0	0	0	0	0	0	0	0	0	0	0	0	0	0	0	0	0	0	0	0	0	0	0	0	0	0	0	0	0	0	0	0	0	0	0	0	0	0	0	0
Lah_EAS_LP6005443-DNA_E01	1	0	0	0	0	0	0	0	0	0	0	0	0	0	0	0	0	0	1	0	0	0	1	0	0	0	0	0	0	0	0	0	0	0	0	0	0	0	0	0	0	0	0	0	0	0	0	0	0
Mia_EAS_LP6005441-DNA_C08	0	0	0	0	0	0	0	0	0	0	0	0	0	0	0	0	0	0	0	0	0	0	0	0	0	0	0	0	0	0	0	0	0	0	1	0	0	0	0	0	0	0	0	0	0	0	0	0	0
Mia_EAS_LP6005441-DNA_D08	0	0	0	0	0	0	0	0	0	0	0	0	0	0	0	0	0	0	0	0	0	0	0	0	0	0	0	0	0	0	0	0	1	0	0	0	0	0	0	1	0	0	0	0	0	0	0	0	0
Mon_EAS_GS000016190-ASM	0	0	0	0	0	0	0	0	1	0	0	0	0	0	0	0	0	0	0	0	0	0	0	0	0	0	0	0	0	0	0	1	0	0	1	0	0	0	0	0	0	0	0	0	0	0	0	0	1
Mon_EAS_GS000035116-ASM	0	0	0	0	0	0	0	0	0	0	0	0	0	0	1	0	0	0	1	0	0	0	1	0	0	0	0	0	0	0	1	0	0	0	0	0	0	0	0	0	1	0	0	0	0	0	0	0	0
Mon_EAS_GS000035117-ASM	0	0	0	0	0	0	0	0	0	0	0	0	0	0	0	1	0	0	0	0	0	0	0	0	0	0	0	0	0	0	2	0	0	0	0	0	0	0	0	0	0	0	0	0	0	0	1	0	0
Mon_EAS_GS000035234-ASM	0	0	0	0	1	0	0	0	0	0	0	0	1	0	0	0	0	0	0	0	0	0	0	0	0	0	0	0	0	0	0	1	0	0	0	0	0	0	0	0	0	0	0	0	0	0	0	0	0
Mon_EAS_GS000035235-ASM	0	0	0	0	0	0	0	0	1	0	0	0	0	0	0	0	0	0	0	0	0	0	0	0	0	0	0	0	0	0	0	0	0	0	0	0	0	0	0	0	0	0	0	0	0	0	0	0	0
Mon_EAS_GS000035236-ASM	0	0	0	0	0	0	0	0	0	0	0	0	0	0	0	0	0	0	0	0	0	0	0	0	0	0	0	0	0	0	0	0	0	0	1	0	0	0	0	0	0	1	0	0	0	0	0	0	0
Mon_EAS_LP6005441-DNA_E08	0	0	0	0	0	0	0	0	1	0	0	0	0	0	0	0	0	0	0	1	0	1	0	0	0	0	0	0	0	0	0	0	1	0	0	0	0	0	0	0	0	0	0	0	0	0	0	0	0
Mon_EAS_LP6005441-DNA_F08	0	0	0	0	0	0	0	0	0	0	1	0	1	0	0	1	0	0	0	0	0	0	0	0	0	0	0	0	1	0	0	0	0	0	0	0	0	0	0	0	0	0	0	0	0	0	0	0	0
Nax_EAS_LP6005441-DNA_B09	0	0	0	0	0	0	0	0	0	0	0	0	0	0	0	0	0	0	0	0	0	0	0	0	0	0	0	0	0	0	0	0	1	0	0	0	0	0	0	0	0	0	0	0	0	1	0	0	0
Nax_EAS_LP6005443-DNA_E09	0	0	0	0	0	0	0	0	0	0	0	0	0	0	0	0	0	0	0	0	0	0	0	0	0	0	0	0	0	0	0	0	0	1	0	0	0	0	0	0	0	0	0	0	0	0	0	0	0
Oro_EAS_LP6005441-DNA_E09	0	0	0	0	0	0	0	0	0	0	0	0	0	0	0	0	1	0	0	0	0	0	0	0	0	0	0	0	0	0	0	0	0	0	0	0	0	0	0	0	0	0	0	0	0	0	0	0	0
Oro_EAS_LP6005441-DNA_F09	0	0	0	0	0	1	0	0	0	0	0	0	0	0	1	0	0	0	0	0	0	0	0	0	0	0	1	0	0	0	0	0	0	0	0	0	0	0	0	0	0	0	1	0	0	0	0	0	0
She_EAS_LP6005443-DNA_F01	0	0	0	1	0	0	0	0	0	0	0	0	0	0	0	0	0	0	0	0	0	1	1	0	0	0	0	0	0	0	0	0	0	0	0	0	0	0	0	0	0	0	0	0	0	0	0	0	0
She_EAS_LP6005443-DNA_G01	0	0	0	0	0	0	0	0	0	0	0	0	0	0	0	0	0	0	0	0	0	0	0	0	0	0	0	0	0	0	0	0	0	0	0	0	0	0	0	0	0	0	0	0	0	0	0	0	0
Tha_EAS_LP6005443-DNA_A07	0	0	1	0	0	0	0	0	1	0	0	0	0	0	1	0	0	0	0	0	0	0	0	0	0	0	0	0	0	0	0	0	0	0	0	0	1	0	0	0	0	0	0	0	1	0	0	0	0
Tha_EAS_LP6005443-DNA_B07	0	0	0	0	0	0	1	0	1	0	0	0	0	0	0	0	0	0	0	0	0	0	0	0	0	0	1	0	0	0	0	0	0	0	0	2	0	0	0	0	0	0	0	0	1	0	0	0	0
Tuj_EAS_LP6005441-DNA_F12	0	0	0	0	0	0	0	0	1	0	0	0	0	0	0	0	0	0	0	0	0	0	0	0	0	0	0	0	0	0	0	0	0	0	0	0	0	0	0	0	0	0	0	0	0	0	0	0	0
Tuj_EAS_LP6005443-DNA_A02	0	0	0	0	0	0	0	0	0	0	0	0	0	0	0	0	0	0	0	0	0	0	0	0	0	0	0	0	0	0	0	0	0	0	0	0	0	0	0	0	0	0	0	0	0	0	0	0	0
TuX_EAS_LP6005441-DNA_D12	0	1	0	0	0	0	0	0	0	1	0	0	0	0	0	0	0	0	0	0	0	0	1	0	0	0	0	0	1	0	0	0	0	0	0	0	0	0	0	0	0	0	0	0	0	0	0	0	0
TuX_EAS_LP6005443-DNA_H01	0	0	0	1	0	0	0	0	0	0	0	0	0	0	0	0	0	0	0	0	0	0	0	0	0	0	0	0	0	0	0	0	0	0	0	0	0	0	0	0	0	0	0	0	0	0	0	0	0
Vie_EAS_GS000019946-ASM	0	0	0	0	0	0	0	0	0	0	1	0	0	0	0	0	0	0	1	0	0	1	0	0	0	0	0	0	0	1	0	0	0	0	1	0	0	0	0	0	0	0	0	0	0	0	0	0	0
Vie_EAS_GS000019947-ASM	0	0	0	0	0	0	0	0	0	0	0	0	0	0	0	0	0	0	0	0	0	0	0	0	0	0	0	0	0	0	0	0	0	0	0	0	0	0	0	0	0	0	0	0	0	0	0	0	0
Vie_EAS_GS000019948-ASM	0	0	1	0	0	1	0	0	0	0	0	0	0	0	0	0	1	0	0	0	0	0	0	0	0	0	0	0	0	0	0	0	1	0	0	0	1	0	0	0	0	0	0	0	0	1	0	0	0
Vie_EAS_GS000019949-ASM	0	0	0	1	0	0	0	0	1	0	0	0	0	0	0	0	0	0	0	0	0	0	0	0	0	0	1	0	0	0	0	0	0	0	0	0	0	0	0	0	0	0	0	0	1	0	0	0	0
Vie_EAS_GS000019950-ASM	0	1	0	0	0	0	0	0	0	0	0	0	0	0	0	0	0	0	0	0	0	0	0	0	0	0	0	0	0	0	0	0	0	0	0	0	0	0	0	0	0	0	0	0	0	0	0	0	0
Vie_EAS_GS000019951-ASM	0	0	0	0	0	0	0	0	0	0	0	0	0	0	0	0	0	0	0	0	0	0	0	0	0	0	0	0	0	0	0	0	1	0	0	0	0	0	0	0	0	0	0	0	0	0	0	0	0
Vie_EAS_GS000019971-ASM	0	0	0	0	0	0	0	0	0	0	0	0	0	0	0	0	0	0	0	0	0	0	0	0	0	0	0	0	0	0	0	0	0	0	0	0	0	0	0	0	0	0	0	0	0	0	0	0	0
Vie_EAS_GS000019972-ASM	0	0	0	0	0	0	0	0	0	0	0	0	0	0	0	0	0	0	1	0	0	0	0	0	0	0	0	0	0	0	0	0	0	0	0	0	0	0	0	0	0	0	0	0	0	1	0	0	0
Vie_EAS_GS000035110-ASM	0	0	0	0	0	0	0	0	0	0	0	0	0	0	0	0	0	0	0	0	0	0	0	0	0	0	0	0	0	0	0	0	0	1	0	0	0	0	0	0	0	0	0	0	0	0	0	0	0
Vie_EAS_GS000035111-ASM	0	0	0	0	0	0	0	0	0	0	0	0	0	0	0	0	0	0	0	0	0	0	0	0	0	0	0	0	0	0	0	0	0	1	0	0	0	0	0	0	0	0	0	0	0	0	0	0	0
Xib_EAS_LP6005442-DNA_D01	0	1	0	0	0	0	0	0	0	0	0	0	0	0	0	1	0	0	0	0	0	0	0	0	0	0	0	0	0	0	0	0	0	0	0	0	0	0	0	0	0	0	0	0	0	0	0	0	0
Xib_EAS_LP6005443-DNA_C02	0	1	0	0	1	0	0	0	0	0	0	0	0	0	0	0	0	0	0	0	0	0	0	0	0	0	0	0	0	0	0	0	0	0	0	0	0	0	0	0	0	1	1	0	0	0	0	0	0
YiX_EAS_LP6005442-DNA_G01	0	0	0	0	0	0	0	0	0	0	0	0	1	0	0	0	0	0	0	0	0	0	0	0	0	0	0	0	0	0	0	0	0	0	0	0	0	0	0	0	0	0	0	0	0	0	0	0	0
YiX_EAS_LP6005442-DNA_H01	0	0	0	0	0	0	0	0	0	0	0	0	0	0	0	0	1	0	0	0	0	0	0	0	0	0	0	0	0	0	0	0	0	0	0	0	0	0	0	0	0	0	0	0	0	0	0	0	0
Alb_EUR_GS000035021-ASM	0	2	0	0	0	0	0	1	0	1	0	0	0	0	1	2	0	0	1	1	0	0	1	1	0	1	1	1	1	2	0	0	0	0	0	0	0	1	1	0	1	0	0	0	0	1	0	0	0
Alb_EUR_GS000035147-ASM	1	0	0	1	0	0	0	0	1	0	1	0	0	2	0	2	1	0	1	1	1	0	0	2	0	0	1	1	0	0	0	0	0	0	0	0	1	0	0	0	2	0	0	0	0	1	0	0	0
Alb_EUR_GS000035434-ASM	0	1	0	1	0	1	0	0	0	0	0	0	1	1	0	1	1	0	1	1	0	1	1	0	0	1	0	0	1	0	0	0	1	0	0	0	2	0	0	1	0	0	0	1	0	0	1	1	0
Alb_EUR_LP6005677-DNA_B01	0	2	0	2	1	1	0	0	0	0	0	0	4	0	0	2	0	0	0	2	0	0	1	0	0	0	0	0	0	1	0	1	0	0	1	0	0	0	0	1	0	0	1	1	1	1	1	0	0
Bas_EUR_LP6005441-DNA_C02	1	0	0	0	1	2	1	0	0	1	1	1	0	1	2	2	0	0	0	4	0	0	1	0	0	1	1	0	0	1	1	1	0	2	1	1	0	1	1	0	1	0	2	1	0	1	0	1	0
Bas_EUR_LP6005441-DNA_D02	0	1	0	0	0	2	1	1	2	0	1	1	1	0	2	2	3	0	2	1	0	0	3	0	0	0	1	1	1	3	0	0	1	1	0	1	2	2	0	0	1	0	0	0	0	0	0	3	0
Bel_EUR_GS000014324-ASM	0	1	0	0	0	0	2	0	0	0	0	0	1	0	0	1	0	0	0	0	0	1	0	0	0	0	0	0	0	1	0	0	0	0	0	0	0	0	1	0	1	0	0	0	0	0	1	0	0
Bel_EUR_GS000014351-ASM	0	1	0	0	0	1	3	0	1	0	0	0	0	0	0	2	1	1	1	1	0	0	0	0	0	1	0	0	1	0	1	0	1	0	1	0	2	1	3	0	1	0	0	2	1	1	0	0	0
Bel_EUR_GS000016104-ASM	0	0	0	0	1	0	0	0	1	1	0	1	0	0	1	3	0	0	1	0	0	0	0	1	0	1	0	0	0	0	0	0	1	1	1	0	1	2	0	0	0	0	0	0	0	1	1	0	0
Bel_EUR_GS000035241-ASM	0	0	0	2	1	2	0	1	1	1	0	0	0	1	0	0	1	0	3	1	3	0	1	0	0	1	0	0	0	1	2	0	0	0	0	0	1	0	1	0	2	0	0	0	0	0	1	1	0
Ber_EUR_LP6005441-DNA_A06	0	1	0	1	0	1	0	0	1	0	1	1	3	0	0	2	1	0	0	2	0	0	0	0	0	1	0	0	1	0	0	1	1	0	0	0	0	1	1	0	1	0	1	0	1	1	0	0	0
Ber_EUR_LP6005441-DNA_B06	1	2	0	1	0	0	1	0	2	0	0	0	0	0	0	1	1	0	0	3	0	1	0	0	0	0	1	2	0	3	2	1	0	1	0	0	0	1	0	0	2	1	2	1	0	1	0	0	1
BSh_EUR_GS000016134-ASM	0	0	0	0	0	0	0	0	0	1	0	0	0	0	0	1	0	0	0	0	0	0	1	0	0	0	0	1	0	1	0	0	0	0	0	0	0	0	0	2	0	0	0	0	0	0	1	0	0
BSh_EUR_GS000016276-ASM	0	1	1	1	0	1	0	0	0	0	0	0	1	0	0	1	0	0	1	1	0	0	1	0	0	0	0	0	0	1	0	0	0	0	3	1	0	1	0	0	0	0	0	0	0	0	2	0	0
BSh_EUR_GS000019181-ASM	0	1	0	2	0	0	0	0	0	0	0	0	0	0	0	0	0	0	0	1	0	0	0	0	0	0	0	0	0	0	0	0	1	1	1	0	0	0	0	0	2	0	0	0	2	0	0	0	0
BSh_EUR_GS000035032-ASM	0	0	0	1	0	1	0	0	0	0	1	0	0	0	0	1	0	0	1	1	0	0	0	0	0	0	0	0	0	0	0	1	0	0	0	0	0	0	0	0	1	0	0	0	0	0	0	0	0
BSh_EUR_GS000035033-ASM	1	0	0	0	1	0	0	0	1	0	0	0	0	1	1	2	1	0	0	1	0	0	0	0	0	0	0	0	0	0	0	0	0	0	0	0	2	1	0	0	0	0	0	0	1	0	1	0	0
Bul_EUR_LP6005442-DNA_A03	0	0	0	2	0	2	0	0	1	0	0	2	1	0	1	3	0	1	0	1	0	0	0	1	0	0	0	0	0	1	1	3	2	0	1	0	0	1	1	1	0	1	1	0	0	0	0	0	0
Bul_EUR_LP6005442-DNA_B03	1	2	0	2	0	2	1	0	0	1	0	0	0	0	1	2	1	1	2	0	0	1	1	1	0	0	0	0	1	2	2	1	0	0	0	0	0	3	1	0	2	0	1	1	1	0	0	0	0
CEU_EUR_NA06984	0	2	1	3	1	0	0	0	2	3	1	1	1	0	1	1	1	0	1	1	2	0	0	0	0	1	1	2	0	1	1	5	0	1	0	0	2	2	1	0	1	0	1	0	0	0	1	2	1
CEU_EUR_NA06985	0	2	3	0	1	4	0	0	2	2	0	0	1	3	3	4	0	0	2	2	0	1	2	0	1	2	5	0	1	3	0	2	2	0	1	1	0	3	3	0	1	1	0	1	0	1	2	1	1
CEU_EUR_NA06986	2	2	0	0	0	0	0	0	1	3	1	0	1	1	3	2	1	3	0	2	0	0	0	0	0	0	1	0	1	1	0	3	1	2	0	2	3	1	0	0	1	2	0	1	0	0	0	0	0
CEU_EUR_NA06989	0	1	1	4	1	0	1	0	3	2	0	0	1	0	0	3	0	2	3	1	1	0	1	0	1	0	0	1	1	3	0	1	0	0	0	0	2	5	3	1	0	0	2	1	0	0	1	1	1
CEU_EUR_NA06994	1	1	1	0	0	1	0	0	1	1	0	0	2	1	2	9	3	0	2	2	0	0	1	1	0	0	1	2	0	0	1	1	0	0	0	0	5	2	2	0	0	1	1	2	1	1	0	0	0
CEU_EUR_NA07000	0	1	1	2	0	4	0	0	1	2	0	0	0	1	0	6	2	0	1	3	0	1	1	0	0	2	0	1	0	6	0	0	1	0	2	1	2	3	0	1	0	1	1	0	0	2	0	0	0
CEU_EUR_NA07037	2	0	1	2	0	1	0	0	1	1	0	1	0	0	2	2	0	0	2	2	0	1	2	0	0	0	0	1	0	2	1	1	1	2	2	1	0	2	1	0	0	1	0	1	2	1	2	0	0
CEU_EUR_NA07051	0	1	0	2	0	1	0	0	1	2	0	1	1	1	2	3	2	1	1	1	0	0	0	0	0	0	2	0	0	1	1	1	1	0	2	1	1	2	3	2	0	2	1	4	0	0	0	0	0
CEU_EUR_NA07347	0	1	1	2	0	1	1	1	1	4	0	1	0	0	0	4	2	1	1	3	0	0	0	1	0	1	1	1	0	2	0	2	0	1	2	0	6	1	0	0	0	0	0	4	0	0	3	0	1
CEU_EUR_NA07357	0	1	0	1	0	1	0	0	2	2	0	1	0	1	3	4	1	1	1	1	0	0	0	1	1	0	0	1	0	2	0	2	0	1	1	2	0	2	1	1	0	1	1	1	2	1	3	0	0
CEU_EUR_NA11829	1	3	1	0	0	1	1	0	0	1	0	2	1	2	0	2	0	1	2	1	0	2	0	0	1	1	2	1	0	1	1	0	1	0	3	0	4	1	2	0	0	0	0	2	0	0	1	2	1
CEU_EUR_NA11830	0	1	0	0	0	0	1	0	0	1	0	0	1	1	1	1	1	0	1	0	0	0	0	0	0	2	1	0	0	0	0	2	0	0	0	0	2	7	0	0	0	0	2	3	0	0	0	1	0
CEU_EUR_NA11831	1	0	0	2	0	0	1	0	0	1	0	0	0	0	1	3	1	0	1	0	0	0	1	1	0	0	0	1	0	1	0	1	1	2	1	1	2	0	0	1	1	1	1	0	0	0	2	0	0
CEU_EUR_NA11832	0	1	0	1	0	1	1	0	0	0	2	0	2	0	0	4	0	1	3	1	1	0	1	0	0	0	1	0	0	0	1	3	1	1	0	0	2	5	1	1	0	0	0	1	2	0	1	0	1
CEU_EUR_NA11840	1	0	0	1	0	1	0	0	1	2	1	1	3	1	1	7	1	0	3	3	0	0	3	0	0	2	0	0	0	4	1	1	0	1	3	0	2	1	3	0	2	1	0	1	0	1	2	1	0
CEU_EUR_NA11843	0	1	0	3	0	3	1	0	1	2	0	1	0	1	2	4	0	1	0	2	0	0	1	1	0	0	1	0	0	1	0	1	1	0	1	1	2	1	0	0	0	0	0	1	0	1	2	1	0
CEU_EUR_NA11881	0	0	0	1	0	1	0	0	0	1	1	1	4	0	1	2	0	1	2	2	1	0	1	0	0	0	2	1	0	0	0	2	0	0	3	0	3	2	1	1	0	1	0	1	0	0	0	1	0
CEU_EUR_NA11892	0	1	1	3	0	0	1	0	1	0	0	1	0	0	1	9	0	2	2	3	1	1	2	0	0	2	2	0	0	1	0	2	0	0	1	0	4	1	5	1	1	1	2	0	0	3	4	2	0
CEU_EUR_NA11893	1	4	2	1	0	0	3	0	1	2	0	0	0	0	2	5	1	0	0	0	0	0	0	0	0	1	2	0	1	2	0	4	1	0	3	0	3	4	2	0	2	1	0	0	0	1	1	1	0
CEU_EUR_NA11894	0	1	1	0	1	0	0	0	1	0	0	1	0	0	1	3	1	2	0	1	0	0	1	0	0	1	1	0	1	1	1	2	0	0	1	0	4	3	1	0	0	1	1	2	0	0	0	1	0
CEU_EUR_NA11918	0	1	1	2	0	1	1	0	0	1	2	2	3	0	2	0	1	1	0	0	0	1	1	1	1	2	1	2	0	0	0	1	0	0	3	1	1	0	3	0	0	3	0	2	0	1	0	0	0
CEU_EUR_NA11919	0	1	0	0	0	0	0	0	1	2	4	0	0	1	1	1	2	0	0	2	1	0	0	1	0	0	1	2	1	0	0	3	0	1	2	2	1	1	3	0	0	1	0	2	1	1	3	0	0
CEU_EUR_NA11920	2	1	2	1	0	1	0	0	0	3	0	0	0	1	1	2	3	1	1	2	0	0	2	0	1	0	1	1	0	3	0	1	1	1	0	0	2	1	1	0	0	3	1	1	0	1	5	1	0
CEU_EUR_NA11930	0	1	0	2	1	2	0	1	0	1	0	0	2	2	2	3	1	1	2	3	1	0	2	0	0	1	1	1	0	0	0	1	0	0	6	0	2	2	1	0	1	0	0	0	0	2	1	1	0
CEU_EUR_NA11931	1	2	1	0	0	0	0	0	2	0	0	0	2	0	2	6	2	1	1	2	0	0	1	0	0	1	1	0	0	1	0	0	1	1	2	2	5	2	0	1	1	1	0	0	0	0	4	1	0
CEU_EUR_NA11932	0	2	1	0	1	0	1	0	2	0	0	1	2	0	1	5	2	1	2	1	1	0	0	0	1	2	0	1	0	4	0	0	1	0	3	0	0	1	3	2	0	1	2	1	3	1	1	0	0
CEU_EUR_NA11933	0	1	0	0	0	0	0	0	1	0	0	0	0	0	1	6	2	1	1	2	1	0	0	0	0	1	0	1	0	0	1	2	0	0	1	2	1	0	0	0	0	0	1	1	0	0	2	0	1
CEU_EUR_NA11992	1	2	0	1	0	0	2	0	1	0	2	2	0	1	2	1	1	0	1	0	0	0	1	0	0	0	2	1	0	2	0	1	0	3	3	2	1	2	0	0	0	1	0	3	0	2	1	0	0
CEU_EUR_NA11994	1	3	0	1	0	1	2	1	0	5	1	1	2	0	0	2	0	1	1	2	0	3	2	0	0	1	2	0	0	2	0	3	1	1	2	0	1	0	1	0	0	1	0	1	0	0	3	1	0
CEU_EUR_NA11995	0	1	2	3	0	0	0	0	3	4	0	0	1	0	1	5	1	1	3	1	2	0	0	0	0	4	0	0	1	1	1	0	1	1	2	0	1	1	1	2	1	0	0	0	0	0	3	0	0
CEU_EUR_NA12003	0	1	0	0	0	2	0	0	0	0	1	0	0	0	1	6	3	1	0	2	0	0	1	0	0	0	0	0	0	5	2	3	1	0	1	0	3	1	0	1	0	0	0	1	0	1	2	1	0
CEU_EUR_NA12004	0	2	0	2	1	2	1	0	1	1	0	0	0	2	2	5	3	1	1	0	0	1	0	1	0	1	1	0	0	2	0	0	0	1	2	2	0	0	1	1	0	0	1	0	1	2	1	0	0
CEU_EUR_NA12005	1	1	1	2	0	0	1	0	1	0	1	1	1	1	2	5	0	2	1	1	0	1	2	0	0	2	1	1	1	0	0	0	1	0	3	1	2	3	1	0	2	0	1	0	1	0	3	2	0
CEU_EUR_NA12006	0	1	0	0	0	1	0	0	0	1	0	1	3	1	0	3	2	1	1	1	0	0	0	0	0	1	3	0	0	2	1	4	0	0	1	0	2	2	4	0	0	0	2	2	0	0	0	0	0
CEU_EUR_NA12043	0	1	0	0	0	1	1	0	1	3	0	0	1	1	1	3	2	0	4	1	1	1	2	0	0	1	1	0	0	3	0	1	0	0	0	0	1	4	1	0	3	1	2	3	0	1	1	1	0
CEU_EUR_NA12044	0	4	0	2	0	0	1	0	0	2	0	0	3	0	2	5	1	0	1	1	1	0	3	0	0	0	0	1	0	0	1	0	0	2	3	1	3	1	2	0	3	1	0	1	0	0	0	1	0
CEU_EUR_NA12046	0	1	2	2	0	3	0	0	2	3	0	0	1	1	2	3	0	2	0	2	1	0	0	0	0	0	2	1	0	4	2	2	0	0	1	0	3	0	0	1	1	1	1	1	0	1	1	1	0
CEU_EUR_NA12058	1	2	0	0	1	0	2	1	1	2	0	2	0	1	0	6	0	2	4	0	1	0	1	0	0	0	0	0	1	2	1	1	1	1	2	1	0	2	3	0	1	1	1	1	2	1	1	1	0
CEU_EUR_NA12144	1	1	0	2	0	1	1	0	2	4	0	1	1	0	0	7	1	0	3	2	0	0	1	0	1	0	2	2	0	1	0	1	0	0	5	0	0	2	1	0	1	0	1	0	0	1	0	0	0
CEU_EUR_NA12154	0	0	4	1	0	1	0	0	1	2	0	0	0	1	1	2	1	0	3	2	1	0	3	1	1	0	1	0	0	1	0	2	1	2	1	0	1	2	1	0	0	0	0	1	0	0	0	1	0
CEU_EUR_NA12156	0	1	1	2	0	2	0	0	1	2	1	0	3	2	4	4	2	1	1	1	1	0	3	0	0	0	1	0	0	0	1	0	2	0	0	0	4	0	0	1	2	0	1	0	0	0	1	0	0
CEU_EUR_NA12234	0	0	1	2	0	2	0	1	3	0	0	0	2	1	0	4	1	2	1	2	0	1	1	1	0	2	0	2	0	0	0	2	0	0	2	1	1	4	1	1	0	2	1	0	0	0	2	2	0
CEU_EUR_NA12249	0	1	1	1	0	2	1	0	1	4	1	1	0	1	1	4	1	0	1	3	1	0	0	0	0	2	1	0	0	2	2	1	1	0	0	0	0	0	3	0	0	1	0	2	2	0	1	1	1
CEU_EUR_NA12272	0	0	0	3	0	2	1	2	1	6	0	1	1	1	1	1	1	1	2	3	1	0	1	1	0	1	0	0	0	3	0	1	1	0	2	1	2	4	2	0	0	1	0	1	0	1	3	0	0
CEU_EUR_NA12273	0	3	0	0	1	0	2	0	1	2	2	2	0	1	2	3	1	1	1	1	1	0	0	1	1	1	3	2	0	1	0	1	1	1	1	0	3	4	1	0	3	1	0	0	1	0	1	0	0
CEU_EUR_NA12275	2	2	0	0	1	0	0	0	1	2	0	1	1	2	1	4	1	1	0	1	1	0	2	0	0	0	1	1	1	1	1	2	2	0	1	0	1	0	1	0	1	0	0	0	1	0	1	0	1
CEU_EUR_NA12282	0	1	1	2	0	5	0	0	1	0	0	1	2	1	1	2	2	0	3	0	3	0	2	1	1	2	2	0	0	1	0	3	1	2	0	1	1	5	1	0	3	1	1	0	1	0	0	0	1
CEU_EUR_NA12283	1	2	2	3	2	1	1	0	3	2	0	1	1	1	1	2	0	1	4	5	0	0	0	1	0	1	2	0	0	2	2	1	0	0	2	1	1	2	1	0	4	2	1	0	0	1	1	0	1
CEU_EUR_NA12286	0	4	0	1	0	0	0	0	0	0	1	1	0	0	2	3	1	0	0	1	1	1	1	0	0	1	1	0	0	0	3	2	0	1	1	0	1	1	1	0	3	0	0	1	0	0	1	0	0
CEU_EUR_NA12287	1	0	1	1	0	3	1	1	1	4	2	0	1	2	2	3	2	1	2	1	0	1	1	0	0	0	1	1	0	1	0	2	1	0	1	0	2	4	4	1	1	0	0	1	0	1	0	0	0
CEU_EUR_NA12340	0	2	1	0	0	2	1	0	0	2	0	1	2	0	3	8	1	0	2	2	2	1	2	0	0	1	0	1	0	0	0	3	2	1	2	1	3	2	2	0	0	0	0	1	0	0	0	0	0
CEU_EUR_NA12341	0	1	0	1	0	1	0	0	1	1	0	0	0	0	2	5	0	0	2	1	1	0	3	1	0	2	1	1	0	1	0	1	1	2	0	1	2	3	3	0	1	0	0	0	0	1	0	0	0
CEU_EUR_NA12342	0	0	1	1	1	3	0	1	0	3	1	3	0	0	3	9	2	0	0	1	0	1	1	0	0	0	0	0	2	2	0	1	0	0	1	0	2	1	1	1	1	1	0	1	1	0	1	0	0
CEU_EUR_NA12347	0	1	0	0	0	2	1	0	0	1	0	1	2	2	1	5	3	1	3	1	2	1	2	0	0	0	2	0	0	3	0	1	2	0	0	1	3	1	1	1	0	0	0	1	1	0	0	0	1
CEU_EUR_NA12348	0	1	1	0	0	1	0	1	0	1	0	2	0	0	1	3	3	0	2	0	0	0	0	1	0	2	1	0	0	1	0	4	2	0	1	0	0	1	1	1	0	0	0	1	0	0	0	1	1
CEU_EUR_NA12383	0	3	1	1	0	1	1	0	1	4	3	1	2	0	0	1	1	1	3	0	1	0	1	0	1	0	0	0	0	1	0	1	0	3	2	1	1	4	0	0	1	1	1	1	1	1	1	0	0
CEU_EUR_NA12399	1	1	0	1	0	1	1	1	0	2	0	0	3	0	3	2	0	0	3	5	1	0	3	0	0	1	0	0	0	2	0	1	1	2	1	0	0	1	3	0	2	2	2	0	1	1	1	0	1
CEU_EUR_NA12400	1	0	0	0	0	1	2	0	1	0	0	0	1	0	1	2	3	2	0	0	0	0	0	0	2	3	1	1	0	0	2	1	1	1	1	0	1	0	0	1	2	0	0	0	1	0	2	1	1
CEU_EUR_NA12413	0	1	1	0	0	0	1	1	2	1	0	0	0	0	0	7	1	0	1	1	1	0	1	0	0	3	0	0	0	2	0	2	2	1	5	0	2	0	2	0	2	0	0	3	0	0	0	1	0
CEU_EUR_NA12414	0	2	0	1	0	0	0	0	1	1	1	0	1	0	1	5	0	1	0	3	1	0	2	0	0	1	1	1	0	1	1	1	0	2	4	0	2	1	5	0	1	0	0	2	0	0	1	0	1
CEU_EUR_NA12489	3	2	0	1	0	0	0	0	1	3	2	1	0	1	4	1	2	2	1	1	2	0	1	0	1	1	1	1	1	1	2	3	1	1	1	1	0	2	3	0	0	0	1	0	0	2	0	0	0
CEU_EUR_NA12546	0	2	1	0	0	3	1	0	0	1	1	0	1	1	0	3	0	1	3	0	2	0	1	0	0	1	4	1	0	2	0	1	1	0	3	0	1	1	2	0	0	1	0	3	0	0	1	0	0
CEU_EUR_NA12716	0	1	0	1	0	0	2	0	0	0	0	0	0	0	0	5	3	1	1	2	0	0	2	0	0	0	2	0	1	2	1	2	0	0	1	0	2	0	2	0	1	1	0	0	0	0	0	0	0
CEU_EUR_NA12717	1	2	0	1	1	1	1	0	1	1	1	0	1	0	0	3	1	0	1	2	0	1	2	0	0	1	0	0	0	1	2	1	1	0	0	0	2	1	0	0	2	0	3	1	0	1	0	0	0
CEU_EUR_NA12718	0	1	0	1	1	1	1	1	1	0	0	0	0	0	3	3	1	0	1	0	0	0	1	0	0	0	1	0	0	1	0	1	0	0	2	1	2	2	1	0	0	0	0	1	1	1	0	0	0
CEU_EUR_NA12748	1	1	0	1	0	0	1	0	0	1	0	2	0	1	1	5	0	0	1	2	1	0	1	0	0	0	0	0	0	0	1	2	1	1	2	0	1	3	1	1	2	0	1	1	0	0	0	1	0
CEU_EUR_NA12749	0	1	0	1	1	0	0	0	0	0	0	1	1	0	1	0	0	0	0	2	0	0	0	0	0	0	1	0	0	0	0	0	0	1	1	0	2	0	1	1	2	0	1	2	0	2	0	0	0
CEU_EUR_NA12750	1	1	1	1	0	2	0	0	1	0	1	1	1	0	0	5	1	1	1	2	0	0	4	0	0	1	1	2	1	1	0	1	0	1	4	1	4	3	3	1	0	3	0	0	0	0	1	1	0
CEU_EUR_NA12751	2	1	2	4	0	0	1	0	2	1	0	1	2	1	0	5	0	0	3	2	0	0	0	0	0	0	2	0	0	3	0	0	2	2	4	2	1	0	0	1	1	1	0	1	1	0	0	0	0
CEU_EUR_NA12760	1	3	0	0	1	2	2	0	0	0	0	0	1	1	1	3	1	0	1	0	1	0	3	0	1	1	0	0	1	1	2	0	1	1	2	0	1	2	1	1	0	1	3	2	2	1	2	0	0
CEU_EUR_NA12761	0	3	0	3	0	1	1	1	1	1	1	0	2	0	0	2	4	2	3	1	0	1	0	0	0	1	3	2	2	1	0	3	4	0	4	0	2	2	2	2	1	0	1	0	0	2	2	0	0
CEU_EUR_NA12762	0	2	0	2	2	3	1	0	1	2	0	1	2	0	1	5	1	1	1	1	0	0	0	1	1	4	1	1	4	1	0	0	0	1	2	0	5	0	0	1	1	2	1	0	0	3	1	1	0
CEU_EUR_NA12763	0	1	0	0	0	2	0	0	1	1	0	1	2	2	1	4	0	0	0	2	2	0	2	1	0	2	1	0	1	2	0	2	0	1	1	1	3	2	0	0	1	1	1	2	0	0	1	0	1
CEU_EUR_NA12775	1	0	1	1	0	0	0	0	2	1	1	1	1	2	0	2	1	3	1	1	0	0	0	0	1	0	0	2	0	0	0	2	0	0	2	0	0	1	2	2	1	0	2	0	0	0	4	1	0
CEU_EUR_NA12776	1	0	1	1	0	1	0	0	1	0	2	1	2	1	0	3	0	0	3	4	1	0	2	0	0	1	1	1	0	4	2	2	0	0	1	0	3	1	2	0	1	3	0	3	0	2	0	1	1
CEU_EUR_NA12777	1	1	0	2	0	2	2	0	1	1	0	1	3	1	0	5	0	0	1	3	0	0	2	0	0	2	1	1	0	2	1	2	0	0	1	1	3	2	2	3	0	0	0	0	0	0	2	0	0
CEU_EUR_NA12778	1	3	0	1	0	1	0	1	3	2	0	0	1	1	0	5	2	2	1	2	0	0	0	0	0	1	2	0	0	1	0	1	0	1	3	0	0	2	2	1	0	0	0	0	0	0	3	2	1
CEU_EUR_NA12812	0	0	0	3	0	1	0	1	1	0	0	1	2	1	0	4	1	1	3	1	1	0	0	0	0	0	2	0	1	0	0	4	0	0	1	2	2	1	0	1	1	0	0	1	0	1	1	0	1
CEU_EUR_NA12814	0	1	1	4	0	1	0	0	0	2	1	1	2	1	0	9	2	1	1	1	0	2	0	0	0	0	1	1	0	0	0	1	1	0	3	0	5	1	2	0	0	1	1	1	0	1	2	0	0
CEU_EUR_NA12815	0	0	0	0	0	3	1	1	1	0	0	0	1	1	0	4	0	1	1	2	1	0	2	0	0	2	0	1	0	2	0	0	1	0	0	2	3	1	3	0	2	1	0	1	0	1	2	0	0
CEU_EUR_NA12827	2	1	0	1	1	0	0	0	1	4	1	0	1	0	1	5	0	0	0	1	0	1	2	1	0	1	1	0	2	1	1	2	0	0	3	3	2	2	2	2	1	1	2	0	0	0	0	0	2
CEU_EUR_NA12828	0	2	0	1	1	1	1	1	2	4	0	0	0	0	0	1	5	2	3	3	2	0	1	3	1	2	2	2	0	2	0	1	0	2	3	0	1	0	4	0	1	0	1	0	1	1	1	0	0
CEU_EUR_NA12829	0	0	0	1	0	1	0	0	2	1	0	0	1	0	0	3	0	0	2	0	0	0	1	0	0	1	0	0	1	0	0	2	0	0	0	0	1	3	3	0	2	0	1	0	0	1	0	1	1
CEU_EUR_NA12830	0	3	1	0	0	3	4	1	3	3	1	1	2	1	0	5	2	1	1	2	0	0	1	0	1	0	1	1	0	3	1	0	0	1	2	0	0	1	3	0	1	1	1	3	0	0	1	0	0
CEU_EUR_NA12842	0	1	0	2	0	1	2	0	1	0	0	0	1	1	1	7	0	1	3	3	1	0	0	0	0	2	1	2	0	1	1	3	0	0	2	0	0	2	3	1	1	1	0	0	0	0	1	0	0
CEU_EUR_NA12843	0	2	3	0	0	0	2	0	1	1	0	0	0	0	0	2	2	2	0	2	0	0	0	0	0	1	1	0	0	0	0	1	1	1	2	0	6	1	2	0	1	0	1	0	1	0	0	1	1
CEU_EUR_NA12872	2	1	2	0	0	0	0	0	1	2	1	0	1	1	2	1	1	0	2	1	0	0	1	0	0	2	1	1	1	2	0	2	0	1	2	1	2	1	2	0	1	1	2	1	0	0	0	0	0
CEU_EUR_NA12873	0	3	1	1	0	0	0	0	1	1	0	1	2	0	1	6	0	0	1	1	1	0	1	1	0	1	1	1	0	0	1	3	1	0	0	1	1	0	1	0	0	4	1	0	2	1	1	0	0
CEU_EUR_NA12874	0	0	3	1	0	2	1	0	1	1	0	2	1	0	1	3	1	1	1	0	0	0	0	0	0	1	2	0	1	5	1	1	0	0	4	0	1	3	1	1	2	1	1	1	0	0	0	0	1
CEU_EUR_NA12889	0	1	0	1	0	2	0	1	0	0	0	0	2	1	3	4	1	0	2	1	0	0	2	1	0	0	1	1	0	1	0	0	1	1	2	1	2	4	3	1	0	1	1	1	0	0	2	0	1
CEU_EUR_NA12890	0	3	1	0	1	1	0	1	0	2	0	0	1	1	0	3	1	1	1	1	1	0	3	0	0	2	1	0	0	4	0	1	1	2	2	0	1	1	2	1	3	0	1	0	0	0	4	0	0
Chu_EUR_GS000013764-ASM	0	0	0	0	0	1	0	0	0	1	1	0	0	0	0	0	0	2	1	1	0	0	0	0	0	0	0	0	0	0	1	1	0	0	1	0	1	0	1	0	1	0	0	0	0	1	1	0	0
Chu_EUR_GS000019182-ASM	0	1	0	0	0	0	0	0	0	0	0	0	0	0	0	1	2	0	0	0	1	0	0	0	0	0	0	1	0	1	0	1	0	1	0	0	1	1	0	0	0	0	1	1	0	0	1	1	0
Chu_EUR_GS000020097-ASM	0	1	1	0	0	0	0	0	0	1	0	0	0	0	0	1	0	0	2	2	0	0	1	0	0	0	0	1	0	0	0	1	0	0	1	0	0	0	0	0	0	0	0	0	0	0	0	0	0
Cos_EUR_GS000016186-ASM	1	1	0	0	0	1	0	0	0	2	1	0	0	1	0	2	1	0	0	0	0	0	0	0	0	1	1	0	0	0	0	0	0	0	1	0	1	2	1	0	0	0	0	0	1	0	0	1	0
Cos_EUR_GS000035179-ASM	0	0	1	0	0	0	0	1	0	0	0	1	1	0	0	1	0	0	1	1	0	0	0	0	1	0	0	0	0	0	0	0	0	1	1	1	0	0	0	0	0	0	0	1	0	1	2	0	0
Cos_EUR_GS000035238-ASM	0	0	0	1	0	1	0	0	2	0	0	0	3	0	0	1	2	1	0	0	0	0	2	0	0	0	0	2	0	1	1	0	0	0	0	0	0	0	0	0	0	1	1	1	0	0	0	0	0
Cos_EUR_GS000035239-ASM	0	1	1	0	0	0	0	0	0	0	1	1	1	0	0	2	0	0	0	1	0	0	0	0	0	1	0	1	1	0	0	0	0	0	1	0	2	0	0	0	1	1	0	1	0	0	1	0	1
Cre_EUR_LP6007068-DNA_A01	1	2	1	0	0	0	1	1	0	0	1	0	0	0	2	2	2	2	0	1	1	2	1	1	0	1	0	2	1	0	0	1	1	1	1	2	1	0	0	0	2	0	0	1	1	1	0	1	0
Cre_EUR_LP6007069-DNA_A01	0	0	0	4	0	1	0	1	1	0	0	1	0	1	0	1	0	1	1	0	1	1	0	1	0	2	0	0	0	0	0	1	0	0	0	1	3	1	2	2	2	0	0	0	2	1	0	0	1
Cro_EUR_GS000013754-ASM	0	0	0	0	0	0	0	0	0	1	0	1	1	2	0	2	0	1	1	4	0	0	0	0	0	0	0	0	0	2	0	2	0	1	1	2	1	3	0	1	0	0	0	1	0	0	0	0	0
Cro_EUR_GS000015871-ASM	0	0	0	1	0	0	0	0	0	0	0	1	1	0	0	2	0	0	3	1	0	1	0	0	0	1	1	0	0	1	0	3	0	0	0	0	2	1	1	0	0	3	1	0	0	0	3	0	0
Cro_EUR_GS000015872-ASM	0	0	0	1	1	2	1	1	0	0	0	0	0	0	0	0	0	2	0	1	1	0	0	0	0	0	0	0	1	1	0	1	0	1	0	0	2	0	0	0	0	0	0	0	0	0	0	0	0
Cro_EUR_GS000015873-ASM	0	0	0	0	0	1	0	0	0	1	0	1	2	0	2	1	0	0	0	0	0	0	0	0	0	0	0	0	0	2	0	1	0	1	0	1	1	1	0	1	0	0	0	0	0	0	1	0	0
Eng_EUR_LP6005442-DNA_E10	0	3	0	3	0	1	1	0	1	0	0	0	0	1	2	1	2	0	2	2	0	0	1	0	1	1	2	2	1	2	0	2	0	0	1	0	3	1	1	0	0	0	1	0	1	0	1	0	1
Est_EUR_GS000016919-ASM	0	1	0	0	0	0	0	0	0	3	1	0	0	1	1	2	1	2	2	1	0	1	1	0	0	0	0	0	0	1	0	2	0	0	0	0	0	2	0	0	1	0	0	0	0	0	0	0	0
Est_EUR_GS000017199-ASM	1	0	0	0	0	0	0	0	0	0	0	0	1	0	0	3	0	1	1	1	0	0	0	0	0	0	1	1	0	1	0	0	1	0	0	0	2	0	1	0	0	1	2	0	0	0	0	1	1
Est_EUR_GS000017206-ASM	0	0	0	1	0	0	0	0	0	1	0	0	1	0	0	1	0	0	0	1	0	0	0	0	0	0	0	0	0	0	0	1	0	1	0	0	1	0	3	0	0	1	1	0	0	0	0	0	0
Est_EUR_GS000017208-ASM	0	1	0	0	0	0	0	0	1	1	0	0	0	0	0	3	1	0	0	1	0	0	1	0	0	0	1	0	0	0	0	1	0	2	1	1	0	0	0	0	0	0	0	0	0	0	1	1	0
Est_EUR_GS000017209-ASM	0	0	0	0	0	0	0	0	0	1	0	0	1	0	1	0	0	0	0	1	0	0	1	0	0	0	0	0	0	0	0	0	0	1	0	1	1	1	2	0	0	1	0	0	0	0	0	0	0
Est_EUR_GS000017210-ASM	0	1	1	0	0	0	1	0	0	1	0	0	1	0	2	2	2	0	1	0	1	0	0	0	0	0	1	0	0	0	0	0	0	2	1	0	2	5	1	0	1	0	0	1	0	0	1	0	0
Est_EUR_LP6005442-DNA_G03	0	0	0	1	1	2	0	0	0	1	0	1	0	1	2	2	2	1	1	3	0	0	3	0	0	0	0	0	0	2	2	1	0	2	2	0	0	2	3	0	0	2	0	0	1	0	1	1	0
Est_EUR_LP6005442-DNA_H03	1	2	1	0	0	0	0	0	2	0	0	0	1	0	0	4	0	0	0	4	0	0	0	0	0	2	2	0	0	1	0	3	0	1	2	0	0	3	1	0	0	1	1	0	0	1	0	0	1
Fin_EUR_GS000016894-ASM	0	1	0	0	0	0	0	0	0	0	0	0	0	1	0	0	2	1	0	1	1	0	1	0	1	0	1	2	0	0	0	1	0	1	0	0	0	0	2	0	0	2	0	0	0	0	0	0	0
Fin_EUR_GS000016895-ASM	0	0	1	0	0	1	0	0	1	0	1	0	0	1	0	3	0	0	0	2	0	0	2	0	0	0	2	0	0	2	3	1	1	0	2	0	1	0	0	1	0	1	0	0	0	0	0	0	0
Fin_EUR_GS000018756-ASM	0	0	1	0	1	0	0	0	1	0	0	0	0	0	0	1	0	2	1	1	0	0	0	0	0	0	0	0	0	1	0	0	0	0	0	0	2	2	3	1	0	2	0	0	0	1	0	2	0
FIN_EUR_HG00171	1	1	0	1	0	0	0	1	1	0	0	0	1	0	0	1	0	0	1	1	0	0	2	0	0	0	0	1	0	0	0	1	0	0	1	0	1	1	0	0	0	0	0	0	0	0	0	0	0
FIN_EUR_HG00173	0	1	0	0	0	2	0	0	2	0	1	1	0	0	0	2	0	0	1	1	0	0	2	0	0	0	1	0	1	1	1	0	0	1	2	1	0	1	1	0	0	1	1	0	0	0	2	0	0
FIN_EUR_HG00174	0	0	1	2	1	1	1	0	1	1	1	0	0	1	1	3	1	0	1	1	1	0	1	0	0	1	0	0	0	2	0	1	0	2	1	0	2	2	2	0	1	0	1	1	0	1	1	0	0
FIN_EUR_HG00176	1	1	0	0	1	0	0	0	0	1	1	1	1	0	2	5	2	1	0	2	0	1	0	0	0	0	3	0	0	1	1	1	1	1	0	0	0	2	1	1	1	0	0	0	1	1	0	1	0
FIN_EUR_HG00177	0	0	0	1	0	0	0	0	1	0	0	1	0	0	2	2	1	0	0	3	0	0	1	0	0	0	0	0	0	1	1	4	1	0	0	0	0	1	0	0	0	1	1	1	0	0	1	1	0
FIN_EUR_HG00178	0	1	1	1	0	0	0	0	0	0	1	0	0	1	1	1	1	0	0	1	0	2	1	0	0	1	0	1	0	2	0	1	0	1	2	0	0	1	2	0	1	0	0	1	1	0	0	0	0
FIN_EUR_HG00179	1	1	1	0	0	2	0	0	0	0	0	0	0	0	0	3	1	0	1	4	3	0	1	0	0	0	2	0	0	0	0	0	0	1	1	0	0	1	1	2	1	0	0	2	0	0	0	0	0
FIN_EUR_HG00180	0	0	0	1	0	0	1	0	0	0	0	0	1	1	0	2	0	0	1	1	0	1	1	0	0	0	1	0	0	2	0	0	0	0	0	0	2	0	1	0	2	0	0	0	0	1	1	0	0
FIN_EUR_HG00181	1	2	0	1	0	0	1	1	1	1	0	2	1	0	2	0	1	0	0	0	0	0	0	1	0	0	0	0	1	1	2	2	1	1	0	0	2	1	3	0	1	1	0	0	0	0	1	0	0
FIN_EUR_HG00182	0	1	0	1	0	1	0	0	1	1	0	1	0	0	0	1	2	0	0	0	1	0	0	0	0	0	1	0	0	1	1	1	0	1	1	0	1	1	1	0	0	0	0	1	0	0	0	0	0
FIN_EUR_HG00183	0	0	0	0	0	0	0	0	0	1	0	0	0	0	1	2	0	0	1	2	0	0	0	0	0	0	2	0	0	2	0	1	0	0	2	2	2	0	0	0	1	0	0	2	0	1	2	0	0
FIN_EUR_HG00185	0	2	0	0	0	0	1	0	1	0	0	1	0	1	2	1	1	0	1	2	1	1	1	0	0	1	0	0	0	2	1	1	0	0	4	0	1	0	0	0	0	1	0	0	0	0	0	0	0
FIN_EUR_HG00186	0	1	1	0	0	0	2	0	0	3	1	1	1	0	1	5	0	1	0	1	0	0	2	0	0	0	2	0	0	1	0	3	0	0	1	0	0	0	1	0	1	0	0	0	0	0	1	0	0
FIN_EUR_HG00187	0	0	0	0	1	0	1	0	2	0	1	0	1	0	1	1	0	0	0	5	1	0	2	0	0	0	3	0	0	1	1	0	0	0	0	1	0	1	2	0	1	0	0	1	0	1	0	0	0
FIN_EUR_HG00188	0	0	0	1	0	0	0	0	2	3	0	3	1	1	1	3	2	0	0	1	0	0	0	0	0	0	1	2	0	4	1	2	0	0	1	0	0	5	1	0	0	0	0	0	1	0	2	0	1
FIN_EUR_HG00189	1	1	1	0	0	1	1	0	2	1	0	0	1	0	1	5	2	1	0	2	0	0	2	0	0	0	1	0	0	0	1	0	0	1	1	0	0	1	3	0	1	1	0	0	0	1	1	0	0
FIN_EUR_HG00190	1	0	1	1	0	1	0	0	1	0	1	0	1	0	1	1	0	1	0	1	0	0	0	0	0	0	1	0	1	2	0	2	0	1	3	0	0	0	0	0	0	1	0	0	1	0	0	0	0
FIN_EUR_HG00266	0	2	1	1	0	1	1	0	1	0	0	0	1	0	1	3	3	1	1	2	0	0	0	0	0	1	0	0	0	0	0	0	0	0	0	0	1	1	1	1	2	0	1	0	1	1	0	0	0
FIN_EUR_HG00267	0	2	1	1	0	0	0	0	2	1	0	1	0	0	0	5	0	0	0	0	0	0	2	0	0	2	1	0	0	1	0	1	1	0	3	0	1	0	0	1	1	1	0	1	0	0	0	0	0
FIN_EUR_HG00268	1	0	0	1	1	3	0	0	1	0	0	0	1	0	0	2	1	0	1	4	1	0	0	0	0	0	1	1	1	1	0	4	2	0	1	0	2	2	0	0	1	0	0	2	2	0	3	0	1
FIN_EUR_HG00269	0	0	1	2	0	0	0	0	1	1	1	0	0	0	2	3	1	0	0	3	0	0	1	0	0	0	0	0	1	1	1	0	0	1	1	1	0	0	0	0	1	0	0	0	0	0	0	0	1
FIN_EUR_HG00271	1	0	0	0	0	0	1	0	0	0	0	0	1	0	1	4	1	0	1	0	0	0	1	0	0	0	1	0	0	1	0	0	0	1	0	0	1	0	2	0	0	3	1	0	0	0	1	0	0
FIN_EUR_HG00272	0	0	0	0	0	0	1	0	1	0	1	1	0	1	0	0	0	0	0	3	0	0	0	0	0	0	1	0	0	1	0	0	0	0	0	0	0	2	2	0	0	0	0	0	1	0	0	0	1
FIN_EUR_HG00273	0	0	1	0	0	0	0	0	0	2	0	1	0	0	1	2	1	0	0	1	1	0	1	0	0	0	0	0	0	3	0	0	0	1	0	2	1	2	2	0	0	1	1	0	0	0	0	0	0
FIN_EUR_HG00274	0	0	2	3	0	2	0	0	0	0	0	0	1	0	0	1	1	0	1	1	1	0	1	0	0	0	1	0	0	0	1	1	0	0	0	1	1	2	0	0	1	2	0	0	0	2	1	0	0
FIN_EUR_HG00275	0	0	0	0	0	0	1	0	1	0	1	2	1	0	1	3	1	0	0	2	0	0	0	0	0	0	1	1	0	2	0	0	1	1	0	0	1	0	3	1	1	1	0	0	0	0	0	0	1
FIN_EUR_HG00276	0	1	0	0	0	1	0	0	1	1	1	1	0	3	0	2	0	0	0	1	0	1	0	0	0	0	1	0	0	3	0	0	0	0	2	0	1	1	1	0	1	1	0	0	0	0	0	0	0
FIN_EUR_HG00277	0	0	3	2	0	1	0	0	1	1	0	2	0	0	1	4	0	0	0	0	0	0	2	0	0	0	0	0	0	2	1	0	1	1	3	0	1	0	1	1	2	1	0	1	0	1	1	1	0
FIN_EUR_HG00278	0	0	1	0	0	2	2	0	1	4	0	1	2	0	0	3	0	0	0	1	0	0	0	0	0	1	1	0	0	2	1	0	0	1	4	0	2	1	1	0	0	0	0	1	0	0	0	0	0
FIN_EUR_HG00280	1	2	0	0	0	0	0	0	0	0	1	0	1	0	0	1	1	1	0	2	0	0	0	0	0	0	0	0	0	2	0	3	0	0	1	0	2	1	1	0	0	1	0	1	1	0	0	0	0
FIN_EUR_HG00281	0	0	1	0	1	0	1	0	1	0	0	0	0	0	1	1	0	1	1	0	1	1	0	0	0	0	0	0	0	0	1	1	0	0	0	0	1	1	0	0	2	0	0	0	0	0	0	0	0
FIN_EUR_HG00282	0	2	1	0	0	2	1	0	0	2	0	0	0	0	1	4	0	0	3	0	0	0	0	0	0	0	1	2	2	3	1	1	1	0	2	1	1	0	1	0	1	1	0	0	0	0	0	1	0
FIN_EUR_HG00284	0	1	0	1	0	0	0	0	0	1	0	0	0	1	0	5	2	0	1	3	0	0	1	0	0	0	0	1	1	5	3	2	0	1	2	0	2	1	1	1	0	2	0	1	1	1	0	0	0
FIN_EUR_HG00285	0	0	0	1	0	1	0	0	0	2	0	0	1	0	2	2	0	0	1	0	0	0	1	0	0	1	1	0	1	0	1	1	0	0	2	0	1	2	1	0	0	0	1	1	0	1	2	0	0
FIN_EUR_HG00288	0	0	0	1	0	1	0	0	1	1	0	2	1	0	0	0	0	1	3	2	0	0	2	0	0	0	1	0	0	1	0	2	0	0	1	0	0	1	3	1	1	1	0	0	0	0	1	0	0
FIN_EUR_HG00290	0	1	0	0	0	1	0	0	2	1	0	2	0	0	1	4	0	1	2	3	0	0	0	0	0	0	1	2	0	0	1	0	1	0	1	0	1	2	0	0	0	0	0	0	0	0	0	0	0
FIN_EUR_HG00304	0	0	0	1	0	1	0	0	1	0	0	0	2	0	0	1	1	0	2	1	0	0	0	1	0	0	0	0	2	0	1	0	0	1	2	0	2	4	0	1	1	0	0	1	0	0	2	2	0
FIN_EUR_HG00306	0	0	0	3	0	1	0	0	2	0	0	0	0	0	0	4	0	1	1	1	1	1	0	0	0	0	1	0	0	2	1	1	1	0	1	0	2	1	0	0	1	1	2	0	0	0	0	0	0
FIN_EUR_HG00308	0	0	0	0	1	0	1	0	0	1	0	0	0	1	0	4	2	0	0	1	0	0	0	0	0	1	0	0	0	1	0	1	1	0	2	1	1	1	1	0	0	0	0	0	0	0	1	2	0
FIN_EUR_HG00309	0	1	0	0	1	2	0	0	0	1	0	0	0	1	1	2	1	1	2	0	0	1	0	0	0	2	1	1	0	1	0	1	0	2	1	0	2	1	2	0	0	0	1	1	0	1	1	0	0
FIN_EUR_HG00310	0	1	0	0	0	1	1	0	0	1	0	0	1	0	1	1	1	0	0	0	0	0	1	0	0	0	0	0	0	1	0	3	0	0	0	0	1	3	0	1	1	1	0	0	0	2	1	0	0
FIN_EUR_HG00311	0	1	0	1	0	0	0	0	1	1	0	2	2	1	1	2	0	0	3	0	0	0	1	1	0	0	2	0	0	0	2	0	1	0	3	0	2	1	1	0	0	0	0	0	0	0	0	2	0
FIN_EUR_HG00313	0	0	1	1	0	1	0	0	0	1	0	0	2	0	2	2	0	0	0	3	0	0	1	0	0	0	0	0	0	0	0	1	0	0	2	0	0	1	1	0	1	1	0	0	0	0	2	1	0
FIN_EUR_HG00315	1	0	0	1	1	1	0	0	1	1	0	1	0	0	1	1	1	2	2	2	0	1	1	0	0	0	1	0	0	2	0	0	0	0	1	0	0	1	2	0	1	2	1	3	0	1	1	1	0
FIN_EUR_HG00318	0	2	0	0	0	1	0	0	0	1	0	0	0	0	0	3	0	2	2	0	0	0	0	0	0	0	0	0	0	2	1	0	1	2	1	0	1	1	1	0	0	1	0	0	2	0	0	1	0
FIN_EUR_HG00319	0	0	1	1	0	1	1	0	0	0	0	2	1	1	0	0	2	0	2	0	1	0	0	0	0	0	1	0	0	1	0	1	0	0	0	0	3	1	0	0	1	0	0	0	0	0	0	0	0
FIN_EUR_HG00320	0	1	0	1	1	2	0	0	0	1	0	0	1	1	0	2	0	0	2	0	1	0	0	0	1	0	0	0	0	1	0	1	0	1	1	1	0	0	0	0	0	1	0	0	0	0	0	0	0
FIN_EUR_HG00321	1	1	0	1	0	0	1	0	1	0	0	1	1	2	0	0	1	0	0	3	0	0	2	0	0	0	0	0	0	3	0	2	0	0	0	0	1	0	4	0	0	2	0	0	1	0	0	0	0
FIN_EUR_HG00323	0	1	0	0	1	0	1	0	0	1	0	0	0	0	0	1	1	0	2	0	0	0	0	0	0	2	1	0	0	0	0	2	0	0	0	0	3	1	1	0	0	0	0	0	0	0	0	0	0
FIN_EUR_HG00324	0	0	1	2	0	0	0	0	0	0	0	0	2	1	0	2	2	0	0	1	0	0	0	0	0	0	0	0	1	2	0	0	0	0	1	1	0	1	1	0	0	1	0	1	0	1	1	0	0
FIN_EUR_HG00325	0	1	0	2	0	1	0	0	0	0	0	1	2	0	1	1	0	0	0	0	1	0	1	0	0	0	0	0	0	3	1	0	1	1	1	0	1	1	1	1	2	0	1	0	0	0	0	1	0
FIN_EUR_HG00326	0	0	1	2	0	2	1	0	1	0	0	1	1	0	1	0	1	0	0	2	0	0	0	2	0	0	2	2	0	1	1	0	0	0	2	0	0	2	3	0	0	1	0	1	0	1	1	0	0
FIN_EUR_HG00327	0	0	1	0	0	0	0	0	0	1	0	1	1	0	1	4	1	1	0	1	0	1	0	0	0	1	0	0	0	1	0	2	0	0	0	1	4	0	0	1	2	0	1	1	0	0	1	0	0
FIN_EUR_HG00328	0	2	0	2	1	1	0	0	1	1	0	1	1	0	0	3	0	0	1	0	0	0	1	0	0	0	0	0	0	1	0	2	0	0	2	1	1	1	3	0	0	1	0	0	0	0	1	0	0
FIN_EUR_HG00329	0	2	0	3	0	1	0	0	1	0	0	2	0	0	0	0	0	3	1	1	0	0	1	0	0	1	2	1	0	4	0	1	1	0	1	2	2	2	0	0	2	0	0	0	1	0	0	1	0
FIN_EUR_HG00330	0	0	0	2	0	0	1	0	0	3	0	3	1	0	1	2	0	0	3	0	0	0	0	0	0	1	1	0	0	1	1	2	0	0	2	0	2	3	3	0	1	1	0	0	0	0	0	0	1
FIN_EUR_HG00331	1	0	1	1	0	0	0	0	0	2	2	1	2	0	1	4	0	2	1	1	0	0	0	0	0	0	0	0	0	1	0	1	0	0	2	0	1	1	2	0	0	1	0	0	1	0	1	1	0
FIN_EUR_HG00332	0	0	0	0	0	2	0	0	2	1	0	0	0	1	2	3	2	0	0	2	0	0	0	0	0	1	4	0	0	1	1	1	0	1	2	0	0	0	1	1	0	3	0	2	0	0	0	0	0
FIN_EUR_HG00334	0	0	0	1	0	0	0	0	1	1	0	2	1	0	2	0	0	1	1	1	0	0	2	0	1	1	1	3	0	1	0	1	0	0	2	1	0	2	2	1	0	1	0	1	0	1	2	0	0
FIN_EUR_HG00335	0	1	0	0	0	0	0	0	1	1	0	2	0	0	0	1	0	0	1	1	0	1	1	0	1	1	2	0	1	0	0	1	0	0	2	0	2	2	3	2	2	1	1	0	0	1	0	0	0
FIN_EUR_HG00336	0	1	0	0	0	0	0	0	0	0	0	0	0	0	0	2	0	1	2	1	0	0	0	0	0	1	1	0	0	0	1	0	0	0	2	0	3	0	0	0	1	1	0	2	0	0	0	1	0
FIN_EUR_HG00337	0	0	0	1	0	0	0	0	0	0	0	1	0	1	0	3	0	0	2	2	1	0	1	0	0	2	0	0	0	0	0	1	0	1	2	0	1	0	3	0	2	2	1	1	0	1	0	0	0
FIN_EUR_HG00338	0	1	0	1	1	1	0	0	1	0	0	0	3	1	0	3	2	0	0	2	0	0	1	0	0	0	1	0	0	1	1	1	1	1	2	0	0	0	0	0	0	1	0	0	0	1	0	0	0
FIN_EUR_HG00339	1	0	0	1	0	0	0	0	0	0	0	1	1	0	0	4	0	0	2	1	1	0	2	0	0	0	0	0	0	0	0	0	0	0	0	0	1	1	1	0	0	1	1	0	0	1	0	0	0
FIN_EUR_HG00341	0	1	0	0	0	0	1	0	1	1	0	1	1	0	1	2	2	0	1	1	1	0	0	2	1	0	2	1	0	2	0	1	1	1	1	1	0	0	1	0	2	0	0	1	0	0	0	3	0
FIN_EUR_HG00342	0	0	0	1	0	0	1	0	0	2	0	0	0	0	0	1	0	1	1	1	0	0	0	0	0	0	0	0	0	1	0	3	0	0	0	0	0	1	1	1	4	0	0	0	0	0	0	0	0
FIN_EUR_HG00343	0	1	0	2	0	1	2	0	0	1	1	0	1	0	0	1	0	0	0	1	0	1	0	0	0	2	2	0	0	1	0	0	0	1	2	0	3	1	1	0	0	1	0	0	0	0	1	0	0
FIN_EUR_HG00344	2	1	0	0	0	1	0	0	1	3	0	0	0	0	2	4	1	0	1	0	0	0	1	0	0	0	0	0	0	3	0	0	0	1	0	0	1	2	1	0	1	0	2	0	1	0	2	1	2
FIN_EUR_HG00345	0	1	1	0	0	1	0	0	0	0	0	0	1	0	1	4	0	1	0	0	1	0	1	0	0	0	0	0	0	2	1	3	0	0	1	0	0	1	1	0	0	1	0	1	0	1	0	0	0
FIN_EUR_HG00346	0	0	0	0	0	1	0	0	1	0	0	0	0	1	1	3	2	0	1	1	1	1	1	0	0	1	4	0	0	0	0	1	0	0	2	0	2	0	0	0	0	2	1	1	0	0	0	0	0
FIN_EUR_HG00349	0	1	0	1	0	0	0	0	0	0	0	1	0	0	1	3	0	0	0	1	0	0	1	0	0	0	2	1	1	1	0	1	2	0	1	0	2	0	1	0	0	0	0	0	1	0	0	0	0
FIN_EUR_HG00350	0	1	2	1	1	1	1	0	0	1	1	0	0	1	0	2	1	0	1	1	0	0	2	0	0	0	1	1	0	0	0	0	2	0	2	0	1	1	2	0	1	0	1	0	0	1	0	1	0
FIN_EUR_HG00351	0	0	0	0	0	2	1	0	0	1	0	0	0	0	1	3	0	2	1	2	1	0	2	0	0	0	0	0	0	0	0	2	0	1	1	0	1	0	1	0	1	0	0	1	0	0	0	0	0
FIN_EUR_HG00353	0	1	0	1	0	1	0	0	0	0	1	2	1	0	1	2	2	0	0	2	1	0	2	0	0	0	2	1	0	0	0	1	1	0	0	0	2	0	2	0	2	1	0	0	1	0	0	0	1
FIN_EUR_HG00355	0	1	1	1	1	1	0	0	2	0	0	0	1	0	0	3	2	0	4	0	0	0	2	0	1	0	0	0	0	1	0	0	0	0	0	0	2	1	1	0	0	1	1	0	0	1	1	1	0
FIN_EUR_HG00356	0	0	0	0	0	2	1	0	0	0	0	1	1	1	0	1	0	0	2	1	0	1	0	0	1	0	1	0	0	1	0	1	0	2	0	0	0	1	1	0	0	0	0	0	0	0	1	0	0
FIN_EUR_HG00357	0	0	0	1	1	4	0	1	1	0	0	1	1	3	2	2	0	1	0	4	0	1	1	0	0	0	1	0	0	1	0	0	0	2	1	0	0	0	0	0	0	1	0	0	1	1	0	1	1
FIN_EUR_HG00358	0	0	1	0	0	0	0	0	0	1	0	0	0	1	1	1	0	1	1	0	0	0	2	0	0	0	0	1	0	1	0	1	0	1	0	1	0	0	0	0	2	1	0	1	0	0	1	0	0
FIN_EUR_HG00360	1	0	3	1	0	0	1	0	1	1	1	1	2	0	2	0	1	0	2	1	0	0	4	0	0	0	2	0	2	2	0	0	0	0	1	0	0	2	3	0	0	1	1	0	0	0	1	0	1
FIN_EUR_HG00361	0	0	0	2	1	1	1	0	1	1	0	0	0	0	0	3	2	1	1	0	1	0	1	0	0	0	0	1	0	0	0	2	0	2	2	0	1	2	0	2	1	0	0	0	0	0	0	0	1
FIN_EUR_HG00362	0	0	0	1	0	1	2	0	1	0	0	1	0	3	2	3	2	0	1	1	0	1	2	0	0	1	2	1	0	1	0	1	0	1	1	0	0	1	0	0	0	0	1	2	0	0	1	0	0
FIN_EUR_HG00364	0	1	0	1	0	1	1	0	0	3	0	2	1	0	1	1	0	0	1	1	1	0	0	0	0	0	2	0	0	1	0	2	1	0	1	0	1	2	2	0	2	0	0	1	0	2	1	1	0
FIN_EUR_HG00365	0	0	0	0	0	0	0	0	0	2	0	1	1	0	1	1	1	1	2	1	0	0	1	0	0	0	1	0	0	4	1	0	0	0	1	0	1	2	1	0	0	1	0	2	1	0	0	0	0
FIN_EUR_HG00366	0	0	0	1	0	0	0	0	1	1	0	0	2	0	1	1	0	0	3	2	1	0	1	0	0	0	1	0	0	1	0	2	2	0	2	0	1	0	1	0	1	0	0	1	0	0	1	1	0
FIN_EUR_HG00367	0	0	0	0	0	0	2	0	1	2	1	0	2	0	1	4	0	0	1	0	0	0	1	0	0	0	0	0	0	0	0	0	1	1	1	0	1	1	0	0	0	0	0	1	0	0	0	0	0
FIN_EUR_HG00368	0	1	1	2	0	0	0	0	0	0	0	2	0	0	1	1	1	0	1	0	0	0	1	0	0	0	0	0	0	0	0	0	0	0	1	0	0	0	0	0	1	0	0	0	0	0	1	0	0
FIN_EUR_HG00369	1	1	0	1	0	0	0	0	3	1	0	0	0	0	1	2	1	0	0	1	0	0	0	0	0	0	1	0	0	1	0	1	0	0	3	1	1	0	0	0	1	0	1	0	1	0	1	0	1
FIN_EUR_HG00371	0	1	0	1	0	1	0	0	1	0	0	0	0	1	1	3	0	1	1	1	0	0	0	0	1	0	0	0	0	1	3	4	0	1	1	0	1	0	3	0	0	2	0	2	0	0	0	1	0
FIN_EUR_HG00372	1	0	1	2	0	0	0	0	0	2	1	2	0	0	1	0	1	0	1	1	1	1	1	0	0	0	0	0	1	0	1	0	0	0	1	0	0	1	0	0	2	1	0	0	0	0	0	0	0
FIN_EUR_HG00373	0	1	0	0	0	1	0	0	1	1	0	0	0	0	1	1	0	0	0	2	0	0	1	0	0	0	1	0	1	0	0	1	0	0	0	0	2	1	1	0	0	1	0	1	0	0	0	1	0
FIN_EUR_HG00375	1	0	0	0	0	0	1	1	0	1	1	1	1	1	0	1	1	0	2	1	0	0	2	0	0	0	2	0	0	0	0	1	0	1	1	0	0	0	0	1	0	0	1	0	2	0	2	0	0
FIN_EUR_HG00376	1	2	0	1	0	1	0	0	0	1	0	1	3	0	0	6	1	0	0	3	0	0	0	0	0	1	1	0	1	0	0	1	0	1	1	0	1	2	4	1	0	1	0	0	0	0	1	1	0
FIN_EUR_HG00378	1	0	0	2	0	0	1	0	1	0	0	0	1	0	0	1	0	1	1	3	0	0	0	0	0	0	0	0	1	1	1	0	0	1	1	0	0	1	2	0	0	1	0	1	0	0	0	0	0
FIN_EUR_HG00379	1	2	0	0	1	1	0	0	1	2	0	0	1	0	0	2	2	0	3	3	0	0	1	0	0	1	2	1	0	0	0	1	0	0	1	1	0	1	1	1	0	0	1	0	2	0	1	0	0
FIN_EUR_HG00380	0	0	2	1	1	0	0	0	1	2	0	1	0	2	1	4	0	2	0	0	0	0	0	1	0	1	0	0	0	0	1	0	0	0	1	2	3	1	0	1	0	1	1	0	0	2	0	1	0
FIN_EUR_HG00381	0	0	1	1	0	0	0	0	2	1	0	1	1	0	1	3	3	0	0	2	0	0	1	0	0	0	2	0	1	1	0	1	0	0	0	0	2	3	4	0	0	0	1	0	1	0	0	0	0
FIN_EUR_HG00382	0	0	1	1	0	2	0	0	1	0	1	1	1	1	0	5	0	1	0	1	1	0	1	0	0	1	0	0	0	1	1	0	0	0	2	0	2	2	4	1	0	1	0	0	1	0	0	1	0
FIN_EUR_HG00383	0	1	0	0	1	1	2	0	1	1	0	0	1	0	0	2	1	3	0	1	0	0	1	0	0	2	1	1	0	2	0	2	1	0	1	0	1	3	1	0	0	0	0	2	0	0	0	0	0
FIN_EUR_HG00384	0	0	0	0	0	1	0	0	0	0	0	0	1	0	1	1	2	0	0	0	0	0	0	0	0	1	2	2	0	1	0	2	2	1	0	0	2	2	4	0	0	1	0	2	0	1	0	0	0
Fin_EUR_LP6005442-DNA_C10	1	1	1	1	0	2	0	0	1	1	1	0	1	0	1	0	1	2	1	1	0	0	0	0	0	0	0	0	0	2	0	2	0	1	3	0	0	0	0	0	0	1	1	0	1	0	0	1	0
Fin_EUR_LP6005442-DNA_D10	0	0	0	2	1	1	0	0	0	2	1	3	0	1	1	3	0	0	0	1	1	0	1	0	1	1	0	0	0	2	0	0	0	3	1	0	2	2	1	0	2	0	1	0	0	1	1	0	0
Fin_EUR_LP6005592-DNA_A02	0	0	3	1	0	0	1	0	1	1	1	1	1	0	2	0	1	0	2	1	0	0	3	0	0	0	2	0	2	3	0	0	0	0	1	0	0	1	2	0	0	0	1	0	0	0	1	0	1
Fre_EUR_LP6005441-DNA_A05	0	2	0	2	1	2	0	0	1	2	0	0	0	0	2	5	1	0	2	4	1	1	1	1	0	1	1	0	0	2	0	1	0	1	1	1	7	0	0	0	0	0	1	1	0	0	2	2	1
Fre_EUR_LP6005441-DNA_B05	0	1	0	1	1	1	0	0	0	0	0	0	2	1	1	4	0	0	2	2	0	0	2	0	0	0	0	1	0	1	0	1	0	2	0	0	1	1	0	1	2	1	2	1	2	0	1	0	0
Fre_EUR_SS6004468	0	1	1	1	0	2	1	1	1	0	0	0	1	1	1	3	1	0	3	0	0	0	0	0	0	0	0	1	1	3	2	0	0	2	1	0	2	3	2	1	1	0	1	0	2	0	0	1	0
GBR_EUR_HG00096	0	1	0	1	0	1	2	0	1	2	2	0	2	0	0	7	1	0	3	0	1	0	2	1	2	1	1	1	0	3	0	0	0	0	1	0	3	0	2	1	1	0	1	0	0	0	0	1	0
GBR_EUR_HG00097	1	2	0	2	0	1	0	0	1	2	0	0	0	1	2	6	3	1	0	1	0	0	1	0	0	2	0	1	0	2	0	4	1	2	1	0	1	1	3	0	0	1	0	0	1	0	2	0	0
GBR_EUR_HG00099	0	1	1	1	1	1	3	0	1	1	1	0	5	1	1	0	1	1	4	3	0	0	1	0	0	0	3	1	1	2	1	0	0	0	0	0	5	1	2	0	0	0	0	0	1	0	2	0	0
GBR_EUR_HG00100	1	1	1	1	1	2	0	1	0	1	1	2	1	0	2	5	3	1	2	1	1	0	1	0	1	0	3	0	0	0	1	3	1	1	1	0	4	0	4	0	2	1	0	0	0	0	0	1	0
GBR_EUR_HG00101	1	3	0	3	0	3	0	0	0	1	1	1	1	0	1	4	0	1	3	3	1	1	1	0	0	0	2	0	1	3	0	5	0	0	1	2	1	1	2	0	1	0	3	0	1	0	1	1	0
GBR_EUR_HG00102	0	2	1	0	0	1	3	0	0	1	0	0	0	0	0	1	0	0	2	0	1	0	0	0	0	0	1	1	0	0	1	0	0	1	1	0	1	1	1	0	1	0	2	0	0	0	1	0	0
GBR_EUR_HG00103	0	1	2	1	0	1	1	1	0	3	0	0	2	0	1	5	2	2	0	1	0	0	1	0	0	0	1	0	0	1	0	6	0	2	2	0	0	2	3	0	2	1	2	2	2	0	0	1	0
GBR_EUR_HG00105	1	0	0	2	0	0	0	0	1	0	2	1	0	1	0	3	1	2	3	4	1	0	1	0	0	0	1	1	0	3	0	1	0	1	0	0	1	2	0	0	1	1	0	1	0	0	3	1	0
GBR_EUR_HG00106	1	3	2	3	0	1	0	0	0	2	0	0	0	1	0	3	3	0	3	2	0	0	0	0	0	0	2	0	0	0	0	2	0	2	2	0	3	2	2	2	2	1	1	0	0	1	0	1	0
GBR_EUR_HG00107	1	2	0	1	1	0	0	0	0	0	0	0	2	0	2	2	1	0	3	0	0	1	1	0	0	1	1	1	0	1	0	1	0	1	1	2	3	0	0	2	1	1	1	0	0	0	2	0	0
GBR_EUR_HG00108	1	0	1	1	0	1	1	0	1	4	0	0	0	0	2	4	1	0	2	2	1	0	1	0	0	0	2	2	0	2	0	3	0	0	1	0	3	2	0	1	1	2	0	1	0	1	1	2	0
GBR_EUR_HG00109	1	4	0	2	0	0	1	0	1	1	3	1	2	0	2	5	3	0	3	1	0	0	2	0	0	0	1	0	0	0	2	1	0	0	2	0	0	2	1	1	1	0	0	0	0	0	0	0	0
GBR_EUR_HG00110	0	2	1	1	0	2	0	0	1	1	0	0	0	1	1	4	0	0	1	1	0	0	0	0	0	1	1	0	0	2	0	0	2	0	0	0	2	3	3	1	1	2	0	2	1	0	1	3	0
GBR_EUR_HG00111	0	0	0	0	0	1	1	0	0	2	1	2	2	0	0	1	1	0	2	0	0	0	1	0	0	1	0	0	0	4	0	1	0	0	0	0	0	0	2	1	2	0	0	1	1	0	2	1	0
GBR_EUR_HG00112	0	1	0	3	0	2	0	0	2	0	1	0	2	0	1	6	3	0	1	4	0	0	0	0	0	0	0	1	0	0	0	1	1	0	0	0	3	2	1	0	0	1	0	0	0	0	0	1	1
GBR_EUR_HG00113	1	1	0	0	0	1	0	0	0	1	1	1	1	0	3	3	1	1	3	1	0	1	0	0	1	0	0	0	1	2	0	1	2	0	2	0	1	2	1	1	0	0	0	1	1	1	2	1	0
GBR_EUR_HG00114	0	1	0	3	0	1	2	0	1	1	0	0	1	1	0	3	0	0	1	1	1	0	0	0	0	1	0	1	0	0	0	1	1	1	1	0	3	1	1	1	1	0	1	1	0	1	1	0	0
GBR_EUR_HG00115	0	0	2	1	0	1	0	0	0	1	0	0	1	0	0	1	0	0	3	2	0	0	0	0	0	2	2	1	0	2	1	1	0	0	2	2	1	2	3	0	0	2	1	0	1	0	2	4	0
GBR_EUR_HG00116	0	2	0	1	0	2	0	0	0	0	3	1	2	0	1	5	4	1	2	1	0	0	1	1	0	0	0	1	1	1	0	0	1	0	2	1	1	0	0	0	1	1	1	2	0	1	0	1	1
GBR_EUR_HG00117	0	1	1	2	1	1	1	0	2	2	0	0	0	0	0	5	3	0	3	0	0	0	1	0	0	1	0	0	0	0	2	2	1	2	1	0	6	2	1	2	0	0	0	2	1	1	2	0	0
GBR_EUR_HG00118	0	2	0	0	0	1	0	0	0	0	2	3	3	0	1	3	0	0	2	0	1	0	4	0	0	0	0	0	0	1	0	0	0	0	1	1	0	2	0	0	3	1	0	2	0	1	1	1	0
GBR_EUR_HG00120	0	2	0	0	1	0	0	0	1	0	1	1	0	0	1	4	1	4	2	1	0	0	0	0	0	1	0	0	0	1	0	2	0	2	2	1	0	1	1	0	1	1	0	1	0	0	0	2	1
GBR_EUR_HG00121	0	4	0	6	1	2	1	0	0	4	1	0	0	0	2	5	0	1	2	1	2	0	0	0	0	0	2	1	0	1	0	2	0	0	0	0	4	3	1	1	1	0	1	1	1	0	2	3	1
GBR_EUR_HG00122	0	2	0	0	0	1	0	0	1	0	0	0	0	0	0	1	1	1	3	0	0	0	0	1	0	2	0	0	0	0	0	2	2	2	2	0	4	1	0	1	2	2	0	2	0	0	2	1	0
GBR_EUR_HG00123	0	1	0	1	0	1	1	0	2	1	0	0	0	1	1	1	2	1	2	1	1	0	1	0	0	1	0	0	0	3	1	2	0	3	2	0	1	1	3	1	0	0	0	3	1	0	1	2	0
GBR_EUR_HG00125	0	0	1	2	0	1	0	1	2	2	0	1	0	0	2	1	0	0	1	4	0	0	1	0	0	2	0	2	0	1	0	0	0	2	3	0	0	1	1	0	1	2	0	1	1	0	1	1	0
GBR_EUR_HG00126	0	3	0	2	0	0	1	0	1	0	0	0	0	1	2	1	2	0	2	2	0	0	1	0	1	1	2	2	1	2	0	3	0	0	1	0	3	1	2	0	0	0	1	0	1	0	1	0	1
GBR_EUR_HG00127	0	1	1	0	0	0	3	0	0	1	0	0	1	0	2	2	2	1	0	1	0	0	0	0	1	0	0	0	0	1	0	1	0	1	1	0	2	0	3	0	3	0	0	2	0	0	0	0	0
GBR_EUR_HG00128	1	1	0	3	0	0	2	0	1	2	0	0	1	0	0	3	2	0	2	2	2	0	0	0	0	2	0	1	0	2	0	2	1	0	2	0	2	2	1	1	0	1	0	0	2	0	1	0	0
GBR_EUR_HG00129	0	0	1	1	0	2	0	0	1	0	2	0	0	0	1	7	3	2	4	3	1	0	2	0	0	0	2	0	1	0	0	4	4	1	2	0	4	4	1	0	1	0	0	2	1	2	0	2	0
GBR_EUR_HG00130	0	2	0	1	0	1	0	1	0	2	0	0	0	0	1	5	1	1	0	1	1	0	2	1	0	1	1	1	0	3	1	1	1	1	1	1	4	3	1	0	1	0	0	1	0	1	0	1	0
GBR_EUR_HG00131	0	1	0	4	0	2	1	0	1	1	1	1	1	0	2	4	2	0	2	2	0	0	0	0	1	1	1	1	1	2	2	2	0	0	1	1	0	2	1	0	4	1	1	1	0	0	2	0	2
GBR_EUR_HG00132	0	3	2	2	1	0	1	0	2	1	2	0	1	0	2	3	1	0	3	2	1	0	0	0	0	1	2	1	0	1	1	2	1	1	4	0	1	1	3	0	0	2	0	2	0	0	2	0	0
GBR_EUR_HG00133	0	1	0	0	3	3	2	0	1	1	0	1	0	2	1	2	1	1	0	0	0	1	1	0	0	1	0	0	1	1	1	2	1	0	1	0	1	5	2	0	4	0	0	0	0	0	1	0	2
GBR_EUR_HG00136	0	2	0	0	0	3	2	0	0	2	0	0	0	1	0	3	1	0	1	2	1	0	1	0	0	0	2	0	0	4	0	0	0	1	2	0	0	3	1	1	0	1	1	1	2	1	0	0	1
GBR_EUR_HG00137	1	0	0	1	1	2	0	0	0	0	1	2	2	0	0	1	2	1	0	2	0	1	3	0	0	0	1	0	0	0	0	1	0	0	0	2	2	2	2	0	0	0	1	2	1	0	1	0	0
GBR_EUR_HG00138	0	0	0	0	0	2	0	0	3	1	1	0	0	0	0	2	1	0	0	2	1	0	0	2	0	0	0	1	0	1	0	2	0	1	0	0	2	2	0	0	0	0	0	1	0	0	1	0	1
GBR_EUR_HG00139	0	3	0	2	0	0	1	0	1	1	1	1	0	1	2	3	1	1	0	2	0	1	1	0	0	0	1	0	0	2	0	2	0	2	3	1	2	0	2	0	3	1	0	2	0	1	3	0	0
GBR_EUR_HG00140	0	1	1	2	0	0	2	0	1	2	1	1	2	0	2	4	1	0	3	5	1	0	1	0	1	1	2	1	0	4	1	1	1	1	2	0	0	3	0	1	2	1	1	0	0	1	0	2	0
GBR_EUR_HG00141	0	2	0	0	0	2	0	0	0	0	0	0	1	0	1	3	2	0	3	1	1	0	2	0	0	1	1	0	1	2	0	0	0	2	3	0	3	3	1	0	2	0	0	0	0	3	1	1	0
GBR_EUR_HG00142	0	0	0	1	1	2	1	0	1	1	0	1	3	0	2	3	0	0	1	0	1	0	1	0	0	2	0	0	1	0	2	0	0	1	0	1	1	1	1	1	2	0	1	0	0	0	0	0	0
GBR_EUR_HG00143	1	1	0	1	0	3	0	2	0	3	1	1	1	1	1	2	4	0	2	3	1	0	2	1	1	1	0	1	0	3	0	1	3	1	0	0	2	5	3	0	1	0	0	0	0	0	1	0	0
GBR_EUR_HG00145	0	1	1	1	0	2	2	0	1	2	2	0	3	1	1	5	2	1	2	2	1	0	0	0	0	0	2	0	3	0	0	3	2	1	2	0	1	1	3	0	5	0	0	0	0	0	1	0	1
GBR_EUR_HG00148	0	2	1	1	0	1	1	0	0	0	0	0	1	1	2	1	2	0	3	1	2	0	0	0	1	0	0	1	0	0	0	3	1	0	1	0	2	2	2	0	2	1	0	1	2	0	0	0	0
GBR_EUR_HG00149	0	0	0	1	1	1	1	0	1	2	1	0	1	1	0	6	2	0	3	2	0	0	0	0	0	1	0	2	0	2	0	2	1	0	1	0	2	4	1	1	1	0	0	1	0	0	0	0	1
GBR_EUR_HG00150	1	0	1	5	0	1	1	0	1	1	0	0	1	0	0	2	1	1	0	0	0	0	0	0	0	1	1	1	0	3	0	2	0	0	3	1	1	1	1	1	1	0	0	2	0	0	0	0	2
GBR_EUR_HG00151	0	0	0	1	1	0	0	0	3	1	1	1	0	0	0	5	2	0	3	0	1	0	0	0	0	0	0	1	0	1	0	3	0	2	0	0	2	2	3	2	1	1	0	0	0	4	1	0	1
GBR_EUR_HG00154	0	1	0	3	0	1	3	0	2	4	0	1	1	0	2	3	2	0	0	5	0	0	1	0	0	0	3	0	0	2	1	2	0	0	1	0	2	1	3	0	2	0	1	1	0	0	1	1	0
GBR_EUR_HG00157	2	3	2	0	0	2	1	0	0	1	0	1	2	0	4	1	1	0	4	3	0	0	1	0	0	1	2	0	0	1	0	3	0	1	0	0	2	0	1	0	1	0	0	2	1	3	2	1	0
GBR_EUR_HG00158	0	1	0	0	0	0	0	0	0	0	1	2	0	0	2	4	1	0	2	1	2	1	0	0	0	3	0	0	0	3	1	0	0	0	2	1	1	3	2	1	1	0	0	2	1	0	2	1	1
GBR_EUR_HG00159	0	2	0	1	0	0	0	1	1	3	2	0	1	0	1	5	1	1	3	0	0	0	1	0	1	1	0	0	0	1	1	0	1	2	3	1	2	0	3	0	0	0	0	1	0	0	1	1	0
GBR_EUR_HG00160	2	3	0	2	0	1	1	0	1	1	1	0	3	1	0	9	0	0	1	1	1	1	1	0	0	1	1	1	1	0	0	0	0	1	2	0	2	1	2	0	0	0	0	0	0	0	0	0	0
GBR_EUR_HG00231	0	1	1	1	0	1	0	0	0	1	0	0	2	0	0	3	0	0	1	4	0	0	1	0	0	3	1	0	2	0	0	0	0	1	2	0	1	4	1	0	0	2	2	0	1	2	0	1	0
GBR_EUR_HG00232	2	0	1	1	1	2	0	0	1	3	0	0	0	2	1	0	2	0	0	1	1	0	1	0	0	0	0	0	0	3	0	1	0	1	1	0	0	2	0	1	0	1	0	0	0	1	2	0	0
GBR_EUR_HG00233	0	0	0	4	1	3	0	0	1	2	0	0	0	1	0	1	2	0	3	1	1	0	1	1	0	1	3	0	0	3	0	1	0	0	0	0	1	1	2	2	0	0	0	1	1	0	1	0	0
GBR_EUR_HG00234	1	2	0	2	1	1	0	0	3	1	0	1	1	3	2	3	4	2	1	0	2	0	2	0	0	2	1	0	0	3	0	1	0	0	1	1	3	1	0	0	1	0	0	2	3	0	2	1	0
GBR_EUR_HG00235	0	2	0	1	1	0	0	0	0	2	0	0	1	1	3	5	1	0	0	3	0	0	0	0	0	0	1	1	1	2	1	2	0	0	1	0	2	0	1	0	3	1	1	0	2	0	1	0	0
[truncated: 1,123 more rows]
[truncated: 3,072 more columns]
