# Supplementary material for: Global Picture of Genetic Relatedness and the Evolution of Humankind
Source: Biology (Basel). 2020 Nov 10;9(11):392. doi: 10.3390/biology9110392 (PMC7696950; doi:10.3390/biology9110392)
Supplement: Supplementary file 1 [file biology-09-00392-s001.zip › SupplementaryBiology979429/TableS2.xlsx]

## Sheet: Studied Individuals
TABLE OF INDIVIDUALS FROM FOUR PUBLIC PROJECTS
LIST OF STUDIED INDIVIDUALS FROM 1000 GENOME PROJECT
REGION	Population	Individual
AFR	ACB	HG01879
AFR	ACB	HG01880
AFR	ACB	HG01882
AFR	ACB	HG01883
AFR	ACB	HG01885
AFR	ACB	HG01886
AFR	ACB	HG01889
AFR	ACB	HG01890
AFR	ACB	HG01894
AFR	ACB	HG01896
AFR	ACB	HG01912
AFR	ACB	HG01914
AFR	ACB	HG01915
AFR	ACB	HG01956
AFR	ACB	HG01958
AFR	ACB	HG01985
AFR	ACB	HG01986
AFR	ACB	HG01988
AFR	ACB	HG01989
AFR	ACB	HG01990
AFR	ACB	HG02009
AFR	ACB	HG02010
AFR	ACB	HG02012
AFR	ACB	HG02013
AFR	ACB	HG02014
AFR	ACB	HG02051
AFR	ACB	HG02052
AFR	ACB	HG02053
AFR	ACB	HG02054
AFR	ACB	HG02095
AFR	ACB	HG02107
AFR	ACB	HG02108
AFR	ACB	HG02111
AFR	ACB	HG02143
AFR	ACB	HG02144
AFR	ACB	HG02255
AFR	ACB	HG02256
AFR	ACB	HG02281
AFR	ACB	HG02282
AFR	ACB	HG02283
AFR	ACB	HG02284
AFR	ACB	HG02307
AFR	ACB	HG02308
AFR	ACB	HG02309
AFR	ACB	HG02314
AFR	ACB	HG02315
AFR	ACB	HG02317
AFR	ACB	HG02318
AFR	ACB	HG02322
AFR	ACB	HG02323
AFR	ACB	HG02325
AFR	ACB	HG02330
AFR	ACB	HG02332
AFR	ACB	HG02334
AFR	ACB	HG02337
AFR	ACB	HG02339
AFR	ACB	HG02343
AFR	ACB	HG02419
AFR	ACB	HG02420
AFR	ACB	HG02427
AFR	ACB	HG02429
AFR	ACB	HG02433
AFR	ACB	HG02439
AFR	ACB	HG02442
AFR	ACB	HG02445
AFR	ACB	HG02449
AFR	ACB	HG02450
AFR	ACB	HG02455
AFR	ACB	HG02470
AFR	ACB	HG02471
AFR	ACB	HG02476
AFR	ACB	HG02477
AFR	ACB	HG02479
AFR	ACB	HG02481
AFR	ACB	HG02484
AFR	ACB	HG02485
AFR	ACB	HG02489
AFR	ACB	HG02496
AFR	ACB	HG02497
AFR	ACB	HG02501
AFR	ACB	HG02502
AFR	ACB	HG02505
AFR	ACB	HG02508
AFR	ACB	HG02511
AFR	ACB	HG02536
AFR	ACB	HG02537
AFR	ACB	HG02541
AFR	ACB	HG02545
AFR	ACB	HG02546
AFR	ACB	HG02549
AFR	ACB	HG02554
AFR	ACB	HG02555
AFR	ACB	HG02557
AFR	ACB	HG02558
AFR	ACB	HG02577
AFR	ACB	HG02580
AFR	ASW	NA19625 REMOVED relative
AFR	ASW	NA19700
AFR	ASW	NA19701
AFR	ASW	NA19703
AFR	ASW	NA19704
AFR	ASW	NA19707
AFR	ASW	NA19711
AFR	ASW	NA19712
AFR	ASW	NA19713 REMOVED relative
AFR	ASW	NA19818
AFR	ASW	NA19819
AFR	ASW	NA19834
AFR	ASW	NA19835
AFR	ASW	NA19900
AFR	ASW	NA19901
AFR	ASW	NA19904
AFR	ASW	NA19908
AFR	ASW	NA19909
AFR	ASW	NA19913
AFR	ASW	NA19914
AFR	ASW	NA19916
AFR	ASW	NA19917
AFR	ASW	NA19920
AFR	ASW	NA19921
AFR	ASW	NA19922
AFR	ASW	NA19923
AFR	ASW	NA19982
AFR	ASW	NA19984
AFR	ASW	NA20126
AFR	ASW	NA20127
AFR	ASW	NA20274
AFR	ASW	NA20276
AFR	ASW	NA20278
AFR	ASW	NA20281
AFR	ASW	NA20282 REMOVED relative
AFR	ASW	NA20287
AFR	ASW	NA20289 REMOVED relative
AFR	ASW	NA20291
AFR	ASW	NA20294
AFR	ASW	NA20296
AFR	ASW	NA20298
AFR	ASW	NA20299
AFR	ASW	NA20314
AFR	ASW	NA20317
AFR	ASW	NA20318
AFR	ASW	NA20320
AFR	ASW	NA20321 REMOVED relative
AFR	ASW	NA20332 REMOVED relative
AFR	ASW	NA20334 REMOVED relative
AFR	ASW	NA20339
AFR	ASW	NA20340
AFR	ASW	NA20342
AFR	ASW	NA20346
AFR	ASW	NA20348
AFR	ASW	NA20351
AFR	ASW	NA20355
AFR	ASW	NA20356
AFR	ASW	NA20357
AFR	ASW	NA20359 REMOVED relative
AFR	ASW	NA20362
AFR	ASW	NA20412
SAS	BEB	HG03006
SAS	BEB	HG03007
SAS	BEB	HG03009
SAS	BEB	HG03012
SAS	BEB	HG03585
SAS	BEB	HG03589
SAS	BEB	HG03593
SAS	BEB	HG03594
SAS	BEB	HG03595
SAS	BEB	HG03598
SAS	BEB	HG03600
SAS	BEB	HG03603
SAS	BEB	HG03604
SAS	BEB	HG03607
SAS	BEB	HG03611
SAS	BEB	HG03615
SAS	BEB	HG03616
SAS	BEB	HG03793
SAS	BEB	HG03796
SAS	BEB	HG03800
SAS	BEB	HG03802
SAS	BEB	HG03803
SAS	BEB	HG03805
SAS	BEB	HG03808
SAS	BEB	HG03809
SAS	BEB	HG03812
SAS	BEB	HG03814
SAS	BEB	HG03815
SAS	BEB	HG03817
SAS	BEB	HG03821
SAS	BEB	HG03823
SAS	BEB	HG03824
SAS	BEB	HG03826
SAS	BEB	HG03829
SAS	BEB	HG03830
SAS	BEB	HG03832
SAS	BEB	HG03833
SAS	BEB	HG03902
SAS	BEB	HG03905
SAS	BEB	HG03907
SAS	BEB	HG03908
SAS	BEB	HG03910
SAS	BEB	HG03911
SAS	BEB	HG03913
SAS	BEB	HG03914
SAS	BEB	HG03916
SAS	BEB	HG03917
SAS	BEB	HG03919
SAS	BEB	HG03920
SAS	BEB	HG03922
SAS	BEB	HG03925
SAS	BEB	HG03926
SAS	BEB	HG03928
SAS	BEB	HG03931
SAS	BEB	HG03934
SAS	BEB	HG03937
SAS	BEB	HG03940
SAS	BEB	HG03941
SAS	BEB	HG04131
SAS	BEB	HG04134
SAS	BEB	HG04140
SAS	BEB	HG04141
SAS	BEB	HG04144
SAS	BEB	HG04146
SAS	BEB	HG04152
SAS	BEB	HG04153
SAS	BEB	HG04155
SAS	BEB	HG04156
SAS	BEB	HG04158
SAS	BEB	HG04159
SAS	BEB	HG04161
SAS	BEB	HG04162
SAS	BEB	HG04164
SAS	BEB	HG04171
SAS	BEB	HG04173
SAS	BEB	HG04176
SAS	BEB	HG04177
SAS	BEB	HG04180
SAS	BEB	HG04182
SAS	BEB	HG04183
SAS	BEB	HG04185
SAS	BEB	HG04186
SAS	BEB	HG04188
SAS	BEB	HG04189
SAS	BEB	HG04194
SAS	BEB	HG04195
EAS	CDX	HG00759
EAS	CDX	HG00766
EAS	CDX	HG00844
EAS	CDX	HG00851
EAS	CDX	HG00864
EAS	CDX	HG00867 REMOVED relative
EAS	CDX	HG00879
EAS	CDX	HG00881
EAS	CDX	HG00956
EAS	CDX	HG00978 REMOVED relative
EAS	CDX	HG00982
EAS	CDX	HG01028
EAS	CDX	HG01029
EAS	CDX	HG01031
EAS	CDX	HG01046
EAS	CDX	HG01794
EAS	CDX	HG01795
EAS	CDX	HG01796
EAS	CDX	HG01797
EAS	CDX	HG01798
EAS	CDX	HG01799
EAS	CDX	HG01800
EAS	CDX	HG01801
EAS	CDX	HG01802
EAS	CDX	HG01804
EAS	CDX	HG01805
EAS	CDX	HG01806
EAS	CDX	HG01807
EAS	CDX	HG01808
EAS	CDX	HG01809
EAS	CDX	HG01810
EAS	CDX	HG01811
EAS	CDX	HG01812
EAS	CDX	HG01813
EAS	CDX	HG01815
EAS	CDX	HG01816
EAS	CDX	HG01817
EAS	CDX	HG02151
EAS	CDX	HG02152
EAS	CDX	HG02153
EAS	CDX	HG02154
EAS	CDX	HG02155
EAS	CDX	HG02156
EAS	CDX	HG02164
EAS	CDX	HG02165
EAS	CDX	HG02166
EAS	CDX	HG02178
EAS	CDX	HG02179
EAS	CDX	HG02180
EAS	CDX	HG02181
EAS	CDX	HG02182
EAS	CDX	HG02184
EAS	CDX	HG02185
EAS	CDX	HG02186
EAS	CDX	HG02187
EAS	CDX	HG02188
EAS	CDX	HG02190
EAS	CDX	HG02250 REMOVED relative
EAS	CDX	HG02351
EAS	CDX	HG02353 REMOVED relative
EAS	CDX	HG02355
EAS	CDX	HG02356
EAS	CDX	HG02360
EAS	CDX	HG02364
EAS	CDX	HG02367
EAS	CDX	HG02371
EAS	CDX	HG02373 REMOVED relative
EAS	CDX	HG02374
EAS	CDX	HG02375 REMOVED relative
EAS	CDX	HG02379
EAS	CDX	HG02380
EAS	CDX	HG02382
EAS	CDX	HG02383
EAS	CDX	HG02384
EAS	CDX	HG02385
EAS	CDX	HG02386 REMOVED relative
EAS	CDX	HG02389
EAS	CDX	HG02390
EAS	CDX	HG02391
EAS	CDX	HG02392
EAS	CDX	HG02394
EAS	CDX	HG02395
EAS	CDX	HG02396
EAS	CDX	HG02397
EAS	CDX	HG02398
EAS	CDX	HG02399
EAS	CDX	HG02401
EAS	CDX	HG02402
EAS	CDX	HG02406
EAS	CDX	HG02407
EAS	CDX	HG02408
EAS	CDX	HG02409
EAS	CDX	HG02410
EUR	CEU	NA06984
EUR	CEU	NA06985
EUR	CEU	NA06986
EUR	CEU	NA06989
EUR	CEU	NA06994
EUR	CEU	NA07000
EUR	CEU	NA07037
EUR	CEU	NA07048 REMOVED relative
EUR	CEU	NA07051
EUR	CEU	NA07056 REMOVED relative
EUR	CEU	NA07347
EUR	CEU	NA07357
EUR	CEU	NA10847 REMOVED relative
EUR	CEU	NA10851 REMOVED relative
EUR	CEU	NA11829
EUR	CEU	NA11830
EUR	CEU	NA11831
EUR	CEU	NA11832
EUR	CEU	NA11840
EUR	CEU	NA11843
EUR	CEU	NA11881
EUR	CEU	NA11892
EUR	CEU	NA11893
EUR	CEU	NA11894
EUR	CEU	NA11918
EUR	CEU	NA11919
EUR	CEU	NA11920
EUR	CEU	NA11930
EUR	CEU	NA11931
EUR	CEU	NA11932
EUR	CEU	NA11933
EUR	CEU	NA11992
EUR	CEU	NA11994
EUR	CEU	NA11995
EUR	CEU	NA12003
EUR	CEU	NA12004
EUR	CEU	NA12005
EUR	CEU	NA12006
EUR	CEU	NA12043
EUR	CEU	NA12044
EUR	CEU	NA12045 REMOVED relative
EUR	CEU	NA12046
EUR	CEU	NA12058
EUR	CEU	NA12144
EUR	CEU	NA12154
EUR	CEU	NA12155 REMOVED relative
EUR	CEU	NA12156
EUR	CEU	NA12234
EUR	CEU	NA12249
EUR	CEU	NA12272
EUR	CEU	NA12273
EUR	CEU	NA12275
EUR	CEU	NA12282
EUR	CEU	NA12283
EUR	CEU	NA12286
EUR	CEU	NA12287
EUR	CEU	NA12340
EUR	CEU	NA12341
EUR	CEU	NA12342
EUR	CEU	NA12347
EUR	CEU	NA12348
EUR	CEU	NA12383
EUR	CEU	NA12399
EUR	CEU	NA12400
EUR	CEU	NA12413
EUR	CEU	NA12414
EUR	CEU	NA12489
EUR	CEU	NA12546
EUR	CEU	NA12716
EUR	CEU	NA12717
EUR	CEU	NA12718
EUR	CEU	NA12748
EUR	CEU	NA12749
EUR	CEU	NA12750
EUR	CEU	NA12751
EUR	CEU	NA12760
EUR	CEU	NA12761
EUR	CEU	NA12762
EUR	CEU	NA12763
EUR	CEU	NA12775
EUR	CEU	NA12776
EUR	CEU	NA12777
EUR	CEU	NA12778
EUR	CEU	NA12812
EUR	CEU	NA12813 REMOVED relative
EUR	CEU	NA12814
EUR	CEU	NA12815
EUR	CEU	NA12827
EUR	CEU	NA12828
EUR	CEU	NA12829
EUR	CEU	NA12830
EUR	CEU	NA12842
EUR	CEU	NA12843
EUR	CEU	NA12872
EUR	CEU	NA12873
EUR	CEU	NA12874
EUR	CEU	NA12878 REMOVED relative
EUR	CEU	NA12889
EUR	CEU	NA12890
EAS	CHB	NA18525
EAS	CHB	NA18526
EAS	CHB	NA18528
EAS	CHB	NA18530
EAS	CHB	NA18531
EAS	CHB	NA18532
EAS	CHB	NA18533
EAS	CHB	NA18534
EAS	CHB	NA18535
EAS	CHB	NA18536
EAS	CHB	NA18537
EAS	CHB	NA18538
EAS	CHB	NA18539
EAS	CHB	NA18541
EAS	CHB	NA18542
EAS	CHB	NA18543
EAS	CHB	NA18544
EAS	CHB	NA18545
EAS	CHB	NA18546
EAS	CHB	NA18547
EAS	CHB	NA18548
EAS	CHB	NA18549
EAS	CHB	NA18550
EAS	CHB	NA18552
EAS	CHB	NA18553
EAS	CHB	NA18555
EAS	CHB	NA18557
EAS	CHB	NA18558
EAS	CHB	NA18559
EAS	CHB	NA18560
EAS	CHB	NA18561
EAS	CHB	NA18562
EAS	CHB	NA18563
EAS	CHB	NA18564
EAS	CHB	NA18565
EAS	CHB	NA18566
EAS	CHB	NA18567
EAS	CHB	NA18570
EAS	CHB	NA18571
EAS	CHB	NA18572
EAS	CHB	NA18573
EAS	CHB	NA18574
EAS	CHB	NA18577
EAS	CHB	NA18579
EAS	CHB	NA18582
EAS	CHB	NA18591
EAS	CHB	NA18592
EAS	CHB	NA18593
EAS	CHB	NA18595
EAS	CHB	NA18596
EAS	CHB	NA18597
EAS	CHB	NA18599
EAS	CHB	NA18602
EAS	CHB	NA18603
EAS	CHB	NA18605
EAS	CHB	NA18606
EAS	CHB	NA18608
EAS	CHB	NA18609
EAS	CHB	NA18610
EAS	CHB	NA18611
EAS	CHB	NA18612
EAS	CHB	NA18613
EAS	CHB	NA18614
EAS	CHB	NA18615
EAS	CHB	NA18616
EAS	CHB	NA18617
EAS	CHB	NA18618
EAS	CHB	NA18619
EAS	CHB	NA18620
EAS	CHB	NA18621
EAS	CHB	NA18622
EAS	CHB	NA18623
EAS	CHB	NA18624
EAS	CHB	NA18625
EAS	CHB	NA18626
EAS	CHB	NA18627
EAS	CHB	NA18628
EAS	CHB	NA18629
EAS	CHB	NA18630
EAS	CHB	NA18631
EAS	CHB	NA18632
EAS	CHB	NA18633
EAS	CHB	NA18634
EAS	CHB	NA18635
EAS	CHB	NA18636
EAS	CHB	NA18637
EAS	CHB	NA18638
EAS	CHB	NA18639
EAS	CHB	NA18640
EAS	CHB	NA18641
EAS	CHB	NA18642
EAS	CHB	NA18643
EAS	CHB	NA18644
EAS	CHB	NA18645
EAS	CHB	NA18646
EAS	CHB	NA18647
EAS	CHB	NA18648
EAS	CHB	NA18740
EAS	CHB	NA18745
EAS	CHB	NA18747
EAS	CHB	NA18748
EAS	CHB	NA18749
EAS	CHB	NA18757
EAS	CHS	HG00403
EAS	CHS	HG00404
EAS	CHS	HG00406
EAS	CHS	HG00407
EAS	CHS	HG00409
EAS	CHS	HG00410
EAS	CHS	HG00419
EAS	CHS	HG00421
EAS	CHS	HG00422
EAS	CHS	HG00428
EAS	CHS	HG00436
EAS	CHS	HG00437
EAS	CHS	HG00442
EAS	CHS	HG00443
EAS	CHS	HG00445
EAS	CHS	HG00446
EAS	CHS	HG00448
EAS	CHS	HG00449
EAS	CHS	HG00451
EAS	CHS	HG00452
EAS	CHS	HG00457
EAS	CHS	HG00458
EAS	CHS	HG00463
EAS	CHS	HG00464
EAS	CHS	HG00472
EAS	CHS	HG00473
EAS	CHS	HG00475
EAS	CHS	HG00476
EAS	CHS	HG00478
EAS	CHS	HG00479
EAS	CHS	HG00500
EAS	CHS	HG00513
EAS	CHS	HG00524 REMOVED relative
EAS	CHS	HG00525
EAS	CHS	HG00530
EAS	CHS	HG00531
EAS	CHS	HG00533
EAS	CHS	HG00534
EAS	CHS	HG00536
EAS	CHS	HG00537
EAS	CHS	HG00542
EAS	CHS	HG00543
EAS	CHS	HG00556
EAS	CHS	HG00557
EAS	CHS	HG00559
EAS	CHS	HG00560
EAS	CHS	HG00565
EAS	CHS	HG00566
EAS	CHS	HG00580
EAS	CHS	HG00581 REMOVED relative
EAS	CHS	HG00583
EAS	CHS	HG00584 REMOVED relative
EAS	CHS	HG00589
EAS	CHS	HG00590
EAS	CHS	HG00592
EAS	CHS	HG00593
EAS	CHS	HG00595
EAS	CHS	HG00596
EAS	CHS	HG00598
EAS	CHS	HG00599
EAS	CHS	HG00607
EAS	CHS	HG00608
EAS	CHS	HG00610
EAS	CHS	HG00611
EAS	CHS	HG00613
EAS	CHS	HG00614
EAS	CHS	HG00619
EAS	CHS	HG00620
EAS	CHS	HG00622
EAS	CHS	HG00623
EAS	CHS	HG00625
EAS	CHS	HG00626
EAS	CHS	HG00628
EAS	CHS	HG00629
EAS	CHS	HG00631
EAS	CHS	HG00632
EAS	CHS	HG00634
EAS	CHS	HG00650
EAS	CHS	HG00651
EAS	CHS	HG00653
EAS	CHS	HG00654
EAS	CHS	HG00656 REMOVED relative
EAS	CHS	HG00657 REMOVED relative
EAS	CHS	HG00662
EAS	CHS	HG00663
EAS	CHS	HG00671
EAS	CHS	HG00672
EAS	CHS	HG00674
EAS	CHS	HG00675
EAS	CHS	HG00683
EAS	CHS	HG00684
EAS	CHS	HG00689
EAS	CHS	HG00690
EAS	CHS	HG00692
EAS	CHS	HG00693
EAS	CHS	HG00698
EAS	CHS	HG00699
EAS	CHS	HG00701
EAS	CHS	HG00704
EAS	CHS	HG00705
EAS	CHS	HG00707
EAS	CHS	HG00708
EAS	CHS	HG00717
EAS	CHS	HG00728
EAS	CHS	HG00729
AMR	CLM	HG01112
AMR	CLM	HG01113
AMR	CLM	HG01119
AMR	CLM	HG01121
AMR	CLM	HG01122
AMR	CLM	HG01124
AMR	CLM	HG01125
AMR	CLM	HG01130
AMR	CLM	HG01131
AMR	CLM	HG01133
AMR	CLM	HG01134
AMR	CLM	HG01136
AMR	CLM	HG01137
AMR	CLM	HG01139
AMR	CLM	HG01140
AMR	CLM	HG01142
AMR	CLM	HG01148
AMR	CLM	HG01149
AMR	CLM	HG01250
AMR	CLM	HG01251
AMR	CLM	HG01253
AMR	CLM	HG01254
AMR	CLM	HG01256
AMR	CLM	HG01257
AMR	CLM	HG01259
AMR	CLM	HG01260
AMR	CLM	HG01269
AMR	CLM	HG01271
AMR	CLM	HG01272
AMR	CLM	HG01275
AMR	CLM	HG01277
AMR	CLM	HG01280
AMR	CLM	HG01281
AMR	CLM	HG01284
AMR	CLM	HG01341
AMR	CLM	HG01342
AMR	CLM	HG01344
AMR	CLM	HG01345
AMR	CLM	HG01348
AMR	CLM	HG01350
AMR	CLM	HG01351
AMR	CLM	HG01353
AMR	CLM	HG01354
AMR	CLM	HG01356
AMR	CLM	HG01357
AMR	CLM	HG01359
AMR	CLM	HG01360
AMR	CLM	HG01362
AMR	CLM	HG01363
AMR	CLM	HG01365
AMR	CLM	HG01366
AMR	CLM	HG01369
AMR	CLM	HG01372
AMR	CLM	HG01374
AMR	CLM	HG01375
AMR	CLM	HG01377
AMR	CLM	HG01378
AMR	CLM	HG01383
AMR	CLM	HG01384
AMR	CLM	HG01389
AMR	CLM	HG01390
AMR	CLM	HG01431
AMR	CLM	HG01432
AMR	CLM	HG01435
AMR	CLM	HG01437
AMR	CLM	HG01438
AMR	CLM	HG01440 REMOVED relative
AMR	CLM	HG01441
AMR	CLM	HG01443
AMR	CLM	HG01444
AMR	CLM	HG01447
AMR	CLM	HG01455
AMR	CLM	HG01456
AMR	CLM	HG01459
AMR	CLM	HG01461
AMR	CLM	HG01462
AMR	CLM	HG01464
AMR	CLM	HG01465
AMR	CLM	HG01468
AMR	CLM	HG01474
AMR	CLM	HG01479
AMR	CLM	HG01485
AMR	CLM	HG01486
AMR	CLM	HG01488
AMR	CLM	HG01489
AMR	CLM	HG01491
AMR	CLM	HG01492
AMR	CLM	HG01494
AMR	CLM	HG01495
AMR	CLM	HG01497
AMR	CLM	HG01498
AMR	CLM	HG01550
AMR	CLM	HG01551
AMR	CLM	HG01556
AFR	ESN	HG02922
AFR	ESN	HG02923
AFR	ESN	HG02938
AFR	ESN	HG02941
AFR	ESN	HG02943
AFR	ESN	HG02944
AFR	ESN	HG02946
AFR	ESN	HG02947
AFR	ESN	HG02952
AFR	ESN	HG02953
AFR	ESN	HG02968
AFR	ESN	HG02970
AFR	ESN	HG02971
AFR	ESN	HG02973
AFR	ESN	HG02974
AFR	ESN	HG02976
AFR	ESN	HG02977
AFR	ESN	HG02979
AFR	ESN	HG02981
AFR	ESN	HG03099
AFR	ESN	HG03100
AFR	ESN	HG03103
AFR	ESN	HG03105
AFR	ESN	HG03108
AFR	ESN	HG03109
AFR	ESN	HG03111
AFR	ESN	HG03112
AFR	ESN	HG03114
AFR	ESN	HG03115
AFR	ESN	HG03117
AFR	ESN	HG03118
AFR	ESN	HG03120
AFR	ESN	HG03121
AFR	ESN	HG03123
AFR	ESN	HG03124
AFR	ESN	HG03126
AFR	ESN	HG03127
AFR	ESN	HG03129
AFR	ESN	HG03130
AFR	ESN	HG03132
AFR	ESN	HG03133
AFR	ESN	HG03135
AFR	ESN	HG03136
AFR	ESN	HG03139
AFR	ESN	HG03157
AFR	ESN	HG03159
AFR	ESN	HG03160
AFR	ESN	HG03162
AFR	ESN	HG03163
AFR	ESN	HG03166
AFR	ESN	HG03168
AFR	ESN	HG03169
AFR	ESN	HG03172
AFR	ESN	HG03175
AFR	ESN	HG03189
AFR	ESN	HG03190
AFR	ESN	HG03193
AFR	ESN	HG03195
AFR	ESN	HG03196
AFR	ESN	HG03198
AFR	ESN	HG03199
AFR	ESN	HG03202
AFR	ESN	HG03265
AFR	ESN	HG03267
AFR	ESN	HG03268 REMOVED relative
AFR	ESN	HG03270
AFR	ESN	HG03271 REMOVED relative
AFR	ESN	HG03279
AFR	ESN	HG03280
AFR	ESN	HG03291
AFR	ESN	HG03294
AFR	ESN	HG03295
AFR	ESN	HG03297
AFR	ESN	HG03298
AFR	ESN	HG03300
AFR	ESN	HG03301 REMOVED relative
AFR	ESN	HG03303
AFR	ESN	HG03304
AFR	ESN	HG03311
AFR	ESN	HG03313
AFR	ESN	HG03342
AFR	ESN	HG03343 REMOVED relative
AFR	ESN	HG03351
AFR	ESN	HG03352 REMOVED relative
AFR	ESN	HG03354
AFR	ESN	HG03363
AFR	ESN	HG03366 REMOVED relative
AFR	ESN	HG03367
AFR	ESN	HG03369
AFR	ESN	HG03370
AFR	ESN	HG03372 REMOVED relative
AFR	ESN	HG03499
AFR	ESN	HG03511
AFR	ESN	HG03514
AFR	ESN	HG03515
AFR	ESN	HG03517
AFR	ESN	HG03518
AFR	ESN	HG03520
AFR	ESN	HG03521
EUR	FIN	HG00171
EUR	FIN	HG00173
EUR	FIN	HG00174
EUR	FIN	HG00176
EUR	FIN	HG00177
EUR	FIN	HG00178
EUR	FIN	HG00179
EUR	FIN	HG00180
EUR	FIN	HG00181
EUR	FIN	HG00182
EUR	FIN	HG00183
EUR	FIN	HG00185
EUR	FIN	HG00186
EUR	FIN	HG00187
EUR	FIN	HG00188
EUR	FIN	HG00189
EUR	FIN	HG00190
EUR	FIN	HG00266
EUR	FIN	HG00267
EUR	FIN	HG00268
EUR	FIN	HG00269
EUR	FIN	HG00271
EUR	FIN	HG00272
EUR	FIN	HG00273
EUR	FIN	HG00274
EUR	FIN	HG00275
EUR	FIN	HG00276
EUR	FIN	HG00277
EUR	FIN	HG00278
EUR	FIN	HG00280
EUR	FIN	HG00281
EUR	FIN	HG00282
EUR	FIN	HG00284
EUR	FIN	HG00285
EUR	FIN	HG00288
EUR	FIN	HG00290
EUR	FIN	HG00304
EUR	FIN	HG00306
EUR	FIN	HG00308
EUR	FIN	HG00309
EUR	FIN	HG00310
EUR	FIN	HG00311
EUR	FIN	HG00313
EUR	FIN	HG00315
EUR	FIN	HG00318
EUR	FIN	HG00319
EUR	FIN	HG00320
EUR	FIN	HG00321
EUR	FIN	HG00323
EUR	FIN	HG00324
EUR	FIN	HG00325
EUR	FIN	HG00326
EUR	FIN	HG00327
EUR	FIN	HG00328
EUR	FIN	HG00329
EUR	FIN	HG00330
EUR	FIN	HG00331
EUR	FIN	HG00332
EUR	FIN	HG00334
EUR	FIN	HG00335
EUR	FIN	HG00336
EUR	FIN	HG00337
EUR	FIN	HG00338
EUR	FIN	HG00339
EUR	FIN	HG00341
EUR	FIN	HG00342
EUR	FIN	HG00343
EUR	FIN	HG00344
EUR	FIN	HG00345
EUR	FIN	HG00346
EUR	FIN	HG00349
EUR	FIN	HG00350
EUR	FIN	HG00351
EUR	FIN	HG00353
EUR	FIN	HG00355
EUR	FIN	HG00356
EUR	FIN	HG00357
EUR	FIN	HG00358
EUR	FIN	HG00360
EUR	FIN	HG00361
EUR	FIN	HG00362
EUR	FIN	HG00364
EUR	FIN	HG00365
EUR	FIN	HG00366
EUR	FIN	HG00367
EUR	FIN	HG00368
EUR	FIN	HG00369
EUR	FIN	HG00371
EUR	FIN	HG00372
EUR	FIN	HG00373
EUR	FIN	HG00375
EUR	FIN	HG00376
EUR	FIN	HG00378
EUR	FIN	HG00379
EUR	FIN	HG00380
EUR	FIN	HG00381
EUR	FIN	HG00382
EUR	FIN	HG00383
EUR	FIN	HG00384
EUR	GBR	HG00096
EUR	GBR	HG00097
EUR	GBR	HG00099
EUR	GBR	HG00100
EUR	GBR	HG00101
EUR	GBR	HG00102
EUR	GBR	HG00103
EUR	GBR	HG00105
EUR	GBR	HG00106
EUR	GBR	HG00107
EUR	GBR	HG00108
EUR	GBR	HG00109
EUR	GBR	HG00110
EUR	GBR	HG00111
EUR	GBR	HG00112
EUR	GBR	HG00113
EUR	GBR	HG00114
EUR	GBR	HG00115
EUR	GBR	HG00116
EUR	GBR	HG00117
EUR	GBR	HG00118
EUR	GBR	HG00119 REMOVED relative
EUR	GBR	HG00120
EUR	GBR	HG00121
EUR	GBR	HG00122
EUR	GBR	HG00123
EUR	GBR	HG00125
EUR	GBR	HG00126
EUR	GBR	HG00127
EUR	GBR	HG00128
EUR	GBR	HG00129
EUR	GBR	HG00130
EUR	GBR	HG00131
EUR	GBR	HG00132
EUR	GBR	HG00133
EUR	GBR	HG00136
EUR	GBR	HG00137
EUR	GBR	HG00138
EUR	GBR	HG00139
EUR	GBR	HG00140
EUR	GBR	HG00141
EUR	GBR	HG00142
EUR	GBR	HG00143
EUR	GBR	HG00145
EUR	GBR	HG00146 REMOVED relative
EUR	GBR	HG00148
EUR	GBR	HG00149
EUR	GBR	HG00150
EUR	GBR	HG00151
EUR	GBR	HG00154
EUR	GBR	HG00155 REMOVED relative
EUR	GBR	HG00157
EUR	GBR	HG00158
EUR	GBR	HG00159
EUR	GBR	HG00160
EUR	GBR	HG00231
EUR	GBR	HG00232
EUR	GBR	HG00233
EUR	GBR	HG00234
EUR	GBR	HG00235
EUR	GBR	HG00236
EUR	GBR	HG00237
EUR	GBR	HG00238
EUR	GBR	HG00239
EUR	GBR	HG00240
EUR	GBR	HG00242
EUR	GBR	HG00243
EUR	GBR	HG00244
EUR	GBR	HG00245
EUR	GBR	HG00246
EUR	GBR	HG00250
EUR	GBR	HG00251
EUR	GBR	HG00252
EUR	GBR	HG00253
EUR	GBR	HG00254
EUR	GBR	HG00255
EUR	GBR	HG00256
EUR	GBR	HG00257
EUR	GBR	HG00258
EUR	GBR	HG00259
EUR	GBR	HG00260
EUR	GBR	HG00261
EUR	GBR	HG00262
EUR	GBR	HG00263
EUR	GBR	HG00264
EUR	GBR	HG00265
EUR	GBR	HG01334
EUR	GBR	HG01789
EUR	GBR	HG01790
EUR	GBR	HG01791
EUR	GBR	HG02215
SAS	GIH	NA20845
SAS	GIH	NA20846
SAS	GIH	NA20847
SAS	GIH	NA20849
SAS	GIH	NA20850
SAS	GIH	NA20851
SAS	GIH	NA20852
SAS	GIH	NA20853
SAS	GIH	NA20854
SAS	GIH	NA20856
SAS	GIH	NA20858
SAS	GIH	NA20859
SAS	GIH	NA20861
SAS	GIH	NA20862
SAS	GIH	NA20863
SAS	GIH	NA20864
SAS	GIH	NA20866
SAS	GIH	NA20867
SAS	GIH	NA20868
SAS	GIH	NA20869
SAS	GIH	NA20870
SAS	GIH	NA20872
SAS	GIH	NA20874 REMOVED relative
SAS	GIH	NA20875
SAS	GIH	NA20876
SAS	GIH	NA20877
SAS	GIH	NA20878
SAS	GIH	NA20881
SAS	GIH	NA20882
SAS	GIH	NA20884
SAS	GIH	NA20885
SAS	GIH	NA20886
SAS	GIH	NA20887
SAS	GIH	NA20888
SAS	GIH	NA20889
SAS	GIH	NA20890
SAS	GIH	NA20891 REMOVED relative
SAS	GIH	NA20892
SAS	GIH	NA20894
SAS	GIH	NA20895 REMOVED relative
SAS	GIH	NA20896
SAS	GIH	NA20897
SAS	GIH	NA20899
SAS	GIH	NA20900
SAS	GIH	NA20901
SAS	GIH	NA20902
SAS	GIH	NA20903
SAS	GIH	NA20904
SAS	GIH	NA20905
SAS	GIH	NA20906
SAS	GIH	NA20908
SAS	GIH	NA20910 REMOVED relative
SAS	GIH	NA20911
SAS	GIH	NA21086
SAS	GIH	NA21087
SAS	GIH	NA21088
SAS	GIH	NA21089
SAS	GIH	NA21090
SAS	GIH	NA21091
SAS	GIH	NA21092
SAS	GIH	NA21093
SAS	GIH	NA21094
SAS	GIH	NA21095
SAS	GIH	NA21097
SAS	GIH	NA21098
SAS	GIH	NA21099
SAS	GIH	NA21100
SAS	GIH	NA21101
SAS	GIH	NA21102
SAS	GIH	NA21103
SAS	GIH	NA21104
SAS	GIH	NA21105
SAS	GIH	NA21106
SAS	GIH	NA21107
SAS	GIH	NA21108
SAS	GIH	NA21109
SAS	GIH	NA21110
SAS	GIH	NA21111
SAS	GIH	NA21112
SAS	GIH	NA21113
SAS	GIH	NA21114 REMOVED relative
SAS	GIH	NA21115
SAS	GIH	NA21116
SAS	GIH	NA21117
SAS	GIH	NA21118
SAS	GIH	NA21119
SAS	GIH	NA21120
SAS	GIH	NA21122
SAS	GIH	NA21123
SAS	GIH	NA21124
SAS	GIH	NA21125
SAS	GIH	NA21126
SAS	GIH	NA21127
SAS	GIH	NA21128
SAS	GIH	NA21129
SAS	GIH	NA21130
SAS	GIH	NA21133
SAS	GIH	NA21135
SAS	GIH	NA21137
SAS	GIH	NA21141
SAS	GIH	NA21142
SAS	GIH	NA21143
SAS	GIH	NA21144
AFR	GWD	HG02461
AFR	GWD	HG02462
AFR	GWD	HG02464
AFR	GWD	HG02465
AFR	GWD	HG02561
AFR	GWD	HG02562
AFR	GWD	HG02568
AFR	GWD	HG02570
AFR	GWD	HG02571
AFR	GWD	HG02573
AFR	GWD	HG02574
AFR	GWD	HG02582
AFR	GWD	HG02583
AFR	GWD	HG02585
AFR	GWD	HG02586
AFR	GWD	HG02588
AFR	GWD	HG02589
AFR	GWD	HG02594
AFR	GWD	HG02595
AFR	GWD	HG02610 REMOVED relative
AFR	GWD	HG02611
AFR	GWD	HG02613
AFR	GWD	HG02614
AFR	GWD	HG02620
AFR	GWD	HG02621
AFR	GWD	HG02623 REMOVED relative
AFR	GWD	HG02624
AFR	GWD	HG02628
AFR	GWD	HG02629
AFR	GWD	HG02634
AFR	GWD	HG02635
AFR	GWD	HG02642
AFR	GWD	HG02643
AFR	GWD	HG02645
AFR	GWD	HG02646
AFR	GWD	HG02666 REMOVED relative
AFR	GWD	HG02667
AFR	GWD	HG02675
AFR	GWD	HG02676
AFR	GWD	HG02678
AFR	GWD	HG02679
AFR	GWD	HG02702
AFR	GWD	HG02703
AFR	GWD	HG02715
AFR	GWD	HG02716
AFR	GWD	HG02721
AFR	GWD	HG02722
AFR	GWD	HG02756
AFR	GWD	HG02757
AFR	GWD	HG02759
AFR	GWD	HG02760
AFR	GWD	HG02763
AFR	GWD	HG02768
AFR	GWD	HG02769
AFR	GWD	HG02771
AFR	GWD	HG02772
AFR	GWD	HG02798
AFR	GWD	HG02799
AFR	GWD	HG02804
AFR	GWD	HG02805
AFR	GWD	HG02807
AFR	GWD	HG02808
AFR	GWD	HG02810
AFR	GWD	HG02811
AFR	GWD	HG02813
AFR	GWD	HG02814
AFR	GWD	HG02816
AFR	GWD	HG02817
AFR	GWD	HG02819
AFR	GWD	HG02820
AFR	GWD	HG02836
AFR	GWD	HG02837
AFR	GWD	HG02839
AFR	GWD	HG02840
AFR	GWD	HG02851
AFR	GWD	HG02852
AFR	GWD	HG02854
AFR	GWD	HG02855
AFR	GWD	HG02860
AFR	GWD	HG02861
AFR	GWD	HG02870
AFR	GWD	HG02878
AFR	GWD	HG02879
AFR	GWD	HG02881
AFR	GWD	HG02882
AFR	GWD	HG02884
AFR	GWD	HG02885
AFR	GWD	HG02887
AFR	GWD	HG02888
AFR	GWD	HG02890
AFR	GWD	HG02891
AFR	GWD	HG02895
AFR	GWD	HG02896
AFR	GWD	HG02982
AFR	GWD	HG02983
AFR	GWD	HG03024
AFR	GWD	HG03025
AFR	GWD	HG03027
AFR	GWD	HG03028
AFR	GWD	HG03039
AFR	GWD	HG03040
AFR	GWD	HG03045
AFR	GWD	HG03046
AFR	GWD	HG03048
AFR	GWD	HG03049
AFR	GWD	HG03240
AFR	GWD	HG03241
AFR	GWD	HG03246
AFR	GWD	HG03247
AFR	GWD	HG03258
AFR	GWD	HG03259
AFR	GWD	HG03538
AFR	GWD	HG03539
EUR	IBS	HG01500
EUR	IBS	HG01501
EUR	IBS	HG01503
EUR	IBS	HG01504
EUR	IBS	HG01506
EUR	IBS	HG01507
EUR	IBS	HG01509
EUR	IBS	HG01510
EUR	IBS	HG01512
EUR	IBS	HG01513
EUR	IBS	HG01515
EUR	IBS	HG01516
EUR	IBS	HG01518
EUR	IBS	HG01519
EUR	IBS	HG01521
EUR	IBS	HG01522
EUR	IBS	HG01524
EUR	IBS	HG01525
EUR	IBS	HG01527
EUR	IBS	HG01528
EUR	IBS	HG01530
EUR	IBS	HG01531
EUR	IBS	HG01536
EUR	IBS	HG01537
EUR	IBS	HG01602
EUR	IBS	HG01603
EUR	IBS	HG01605
EUR	IBS	HG01606
EUR	IBS	HG01607
EUR	IBS	HG01608
EUR	IBS	HG01610
EUR	IBS	HG01612
EUR	IBS	HG01613
EUR	IBS	HG01615
EUR	IBS	HG01617
EUR	IBS	HG01618
EUR	IBS	HG01619
EUR	IBS	HG01620
EUR	IBS	HG01623
EUR	IBS	HG01624
EUR	IBS	HG01625
EUR	IBS	HG01626
EUR	IBS	HG01628
EUR	IBS	HG01630
EUR	IBS	HG01631
EUR	IBS	HG01632
EUR	IBS	HG01668
EUR	IBS	HG01669
EUR	IBS	HG01670
EUR	IBS	HG01672
EUR	IBS	HG01673
EUR	IBS	HG01675
EUR	IBS	HG01676
EUR	IBS	HG01678
EUR	IBS	HG01679
EUR	IBS	HG01680
EUR	IBS	HG01682
EUR	IBS	HG01684
EUR	IBS	HG01685
EUR	IBS	HG01686
EUR	IBS	HG01694
EUR	IBS	HG01695
EUR	IBS	HG01697
EUR	IBS	HG01699
EUR	IBS	HG01700
EUR	IBS	HG01702
EUR	IBS	HG01704
EUR	IBS	HG01705
EUR	IBS	HG01707
EUR	IBS	HG01708
EUR	IBS	HG01709
EUR	IBS	HG01710
EUR	IBS	HG01746
EUR	IBS	HG01747
EUR	IBS	HG01756
EUR	IBS	HG01757
EUR	IBS	HG01761
EUR	IBS	HG01762
EUR	IBS	HG01765
EUR	IBS	HG01766
EUR	IBS	HG01767
EUR	IBS	HG01768
EUR	IBS	HG01770
EUR	IBS	HG01771
EUR	IBS	HG01773
EUR	IBS	HG01775
EUR	IBS	HG01776
EUR	IBS	HG01777
EUR	IBS	HG01779
EUR	IBS	HG01781
EUR	IBS	HG01783
EUR	IBS	HG01784
EUR	IBS	HG01785
EUR	IBS	HG01786
EUR	IBS	HG02219
EUR	IBS	HG02220
EUR	IBS	HG02221
EUR	IBS	HG02223
EUR	IBS	HG02224
EUR	IBS	HG02230
EUR	IBS	HG02231
EUR	IBS	HG02232
EUR	IBS	HG02233
EUR	IBS	HG02235
EUR	IBS	HG02236
EUR	IBS	HG02238
EUR	IBS	HG02239
SAS	ITU	HG03713
SAS	ITU	HG03714
SAS	ITU	HG03716
SAS	ITU	HG03717
SAS	ITU	HG03718
SAS	ITU	HG03720
SAS	ITU	HG03722
SAS	ITU	HG03727
SAS	ITU	HG03729
SAS	ITU	HG03730
SAS	ITU	HG03731
SAS	ITU	HG03742
SAS	ITU	HG03770
SAS	ITU	HG03771
SAS	ITU	HG03772
SAS	ITU	HG03773
SAS	ITU	HG03774
SAS	ITU	HG03775
SAS	ITU	HG03777
SAS	ITU	HG03778
SAS	ITU	HG03779
SAS	ITU	HG03780
SAS	ITU	HG03781
SAS	ITU	HG03782
SAS	ITU	HG03784
SAS	ITU	HG03785
SAS	ITU	HG03786
SAS	ITU	HG03787
SAS	ITU	HG03788
SAS	ITU	HG03789
SAS	ITU	HG03790
SAS	ITU	HG03792
SAS	ITU	HG03861
SAS	ITU	HG03862
SAS	ITU	HG03863
SAS	ITU	HG03864
SAS	ITU	HG03866
SAS	ITU	HG03867
SAS	ITU	HG03868
SAS	ITU	HG03869
SAS	ITU	HG03870
SAS	ITU	HG03871
SAS	ITU	HG03872
SAS	ITU	HG03873
SAS	ITU	HG03874
SAS	ITU	HG03875
SAS	ITU	HG03882
SAS	ITU	HG03960
SAS	ITU	HG03963
SAS	ITU	HG03965
SAS	ITU	HG03967
SAS	ITU	HG03968
SAS	ITU	HG03969
SAS	ITU	HG03971
SAS	ITU	HG03973
SAS	ITU	HG03974
SAS	ITU	HG03976
SAS	ITU	HG03977
SAS	ITU	HG03978
SAS	ITU	HG04001
SAS	ITU	HG04002
SAS	ITU	HG04014
SAS	ITU	HG04015
SAS	ITU	HG04017
SAS	ITU	HG04018
SAS	ITU	HG04019
SAS	ITU	HG04020
SAS	ITU	HG04022
SAS	ITU	HG04023
SAS	ITU	HG04025
SAS	ITU	HG04026
SAS	ITU	HG04054
SAS	ITU	HG04056
SAS	ITU	HG04059
SAS	ITU	HG04060
SAS	ITU	HG04061
SAS	ITU	HG04062
SAS	ITU	HG04063
SAS	ITU	HG04070
SAS	ITU	HG04076
SAS	ITU	HG04080
SAS	ITU	HG04090
SAS	ITU	HG04093
SAS	ITU	HG04094
SAS	ITU	HG04096
SAS	ITU	HG04098
SAS	ITU	HG04118
SAS	ITU	HG04198
SAS	ITU	HG04200
SAS	ITU	HG04202
SAS	ITU	HG04206
SAS	ITU	HG04209
SAS	ITU	HG04211
SAS	ITU	HG04212
SAS	ITU	HG04214
SAS	ITU	HG04216
SAS	ITU	HG04219
SAS	ITU	HG04222
SAS	ITU	HG04225
SAS	ITU	HG04235
SAS	ITU	HG04238
SAS	ITU	HG04239
EAS	JPT	NA18939
EAS	JPT	NA18940
EAS	JPT	NA18941
EAS	JPT	NA18942
EAS	JPT	NA18943
EAS	JPT	NA18944
EAS	JPT	NA18945
EAS	JPT	NA18946
EAS	JPT	NA18947
EAS	JPT	NA18948
EAS	JPT	NA18949
EAS	JPT	NA18950
EAS	JPT	NA18951
EAS	JPT	NA18952
EAS	JPT	NA18953
EAS	JPT	NA18954
EAS	JPT	NA18956
EAS	JPT	NA18957
EAS	JPT	NA18959
EAS	JPT	NA18960
EAS	JPT	NA18961
EAS	JPT	NA18962
EAS	JPT	NA18963
EAS	JPT	NA18964
EAS	JPT	NA18965
EAS	JPT	NA18966
EAS	JPT	NA18967
EAS	JPT	NA18968
EAS	JPT	NA18969
EAS	JPT	NA18970
EAS	JPT	NA18971
EAS	JPT	NA18972
EAS	JPT	NA18973
EAS	JPT	NA18974
EAS	JPT	NA18975
EAS	JPT	NA18976
EAS	JPT	NA18977
EAS	JPT	NA18978
EAS	JPT	NA18979
EAS	JPT	NA18980
EAS	JPT	NA18981
EAS	JPT	NA18982
EAS	JPT	NA18983
EAS	JPT	NA18984
EAS	JPT	NA18985
EAS	JPT	NA18986
EAS	JPT	NA18987
EAS	JPT	NA18988
EAS	JPT	NA18989
EAS	JPT	NA18990
EAS	JPT	NA18991
EAS	JPT	NA18992
EAS	JPT	NA18993
EAS	JPT	NA18994
EAS	JPT	NA18995
EAS	JPT	NA18997
EAS	JPT	NA18998
EAS	JPT	NA18999
EAS	JPT	NA19000
EAS	JPT	NA19001
EAS	JPT	NA19002
EAS	JPT	NA19003
EAS	JPT	NA19004
EAS	JPT	NA19005
EAS	JPT	NA19006
EAS	JPT	NA19007
EAS	JPT	NA19009
EAS	JPT	NA19010
EAS	JPT	NA19011
EAS	JPT	NA19012
EAS	JPT	NA19054
EAS	JPT	NA19055
EAS	JPT	NA19056
EAS	JPT	NA19057
EAS	JPT	NA19058
EAS	JPT	NA19059
EAS	JPT	NA19060
EAS	JPT	NA19062
EAS	JPT	NA19063
EAS	JPT	NA19064
EAS	JPT	NA19065
EAS	JPT	NA19066
EAS	JPT	NA19067
EAS	JPT	NA19068
EAS	JPT	NA19070
EAS	JPT	NA19072
EAS	JPT	NA19074
EAS	JPT	NA19075
EAS	JPT	NA19076
EAS	JPT	NA19077
EAS	JPT	NA19078
EAS	JPT	NA19079
EAS	JPT	NA19080
EAS	JPT	NA19081
EAS	JPT	NA19082
EAS	JPT	NA19083
EAS	JPT	NA19084
EAS	JPT	NA19085
EAS	JPT	NA19086
EAS	JPT	NA19087
EAS	JPT	NA19088
EAS	JPT	NA19089
EAS	JPT	NA19090
EAS	JPT	NA19091
EAS	KHV	HG01595
EAS	KHV	HG01596
EAS	KHV	HG01597
EAS	KHV	HG01598
EAS	KHV	HG01599
EAS	KHV	HG01600
EAS	KHV	HG01840
EAS	KHV	HG01841
EAS	KHV	HG01842
EAS	KHV	HG01843
EAS	KHV	HG01844
EAS	KHV	HG01845
EAS	KHV	HG01846
EAS	KHV	HG01847
EAS	KHV	HG01848
EAS	KHV	HG01849
EAS	KHV	HG01850
EAS	KHV	HG01851
EAS	KHV	HG01852
EAS	KHV	HG01853
EAS	KHV	HG01855
EAS	KHV	HG01857
EAS	KHV	HG01858
EAS	KHV	HG01859
EAS	KHV	HG01860
EAS	KHV	HG01861
EAS	KHV	HG01862
EAS	KHV	HG01863
EAS	KHV	HG01864
EAS	KHV	HG01865
EAS	KHV	HG01866
EAS	KHV	HG01867
EAS	KHV	HG01868
EAS	KHV	HG01869
EAS	KHV	HG01870
EAS	KHV	HG01871
EAS	KHV	HG01872
EAS	KHV	HG01873
EAS	KHV	HG01874
EAS	KHV	HG01878
EAS	KHV	HG02016
EAS	KHV	HG02017
EAS	KHV	HG02019
EAS	KHV	HG02020
EAS	KHV	HG02023
EAS	KHV	HG02025
EAS	KHV	HG02026
EAS	KHV	HG02028
EAS	KHV	HG02029
EAS	KHV	HG02031
EAS	KHV	HG02032
EAS	KHV	HG02035
EAS	KHV	HG02040
EAS	KHV	HG02047
EAS	KHV	HG02048
EAS	KHV	HG02049
EAS	KHV	HG02050
EAS	KHV	HG02057
EAS	KHV	HG02058
EAS	KHV	HG02060
EAS	KHV	HG02061
EAS	KHV	HG02064
EAS	KHV	HG02067 REMOVED relative
EAS	KHV	HG02069
EAS	KHV	HG02070
EAS	KHV	HG02072
EAS	KHV	HG02073
EAS	KHV	HG02075
EAS	KHV	HG02076
EAS	KHV	HG02078
EAS	KHV	HG02079
EAS	KHV	HG02081
EAS	KHV	HG02082
EAS	KHV	HG02084
EAS	KHV	HG02085
EAS	KHV	HG02086
EAS	KHV	HG02087
EAS	KHV	HG02088
EAS	KHV	HG02113
EAS	KHV	HG02116
EAS	KHV	HG02121
EAS	KHV	HG02122
EAS	KHV	HG02127
EAS	KHV	HG02128
EAS	KHV	HG02130
EAS	KHV	HG02131
EAS	KHV	HG02133
EAS	KHV	HG02134
EAS	KHV	HG02136
EAS	KHV	HG02137
EAS	KHV	HG02138
EAS	KHV	HG02139
EAS	KHV	HG02140
EAS	KHV	HG02141
EAS	KHV	HG02142
EAS	KHV	HG02512
EAS	KHV	HG02513
EAS	KHV	HG02521
EAS	KHV	HG02522
AFR	LWK	NA19017
AFR	LWK	NA19019
AFR	LWK	NA19020
AFR	LWK	NA19023
AFR	LWK	NA19024
AFR	LWK	NA19025
AFR	LWK	NA19026
AFR	LWK	NA19027 REMOVED relative
AFR	LWK	NA19028
AFR	LWK	NA19030
AFR	LWK	NA19031
AFR	LWK	NA19035
AFR	LWK	NA19036
AFR	LWK	NA19037
AFR	LWK	NA19038
AFR	LWK	NA19041
AFR	LWK	NA19042
AFR	LWK	NA19043
AFR	LWK	NA19307
AFR	LWK	NA19308
AFR	LWK	NA19309
AFR	LWK	NA19310
AFR	LWK	NA19312
AFR	LWK	NA19314
AFR	LWK	NA19315
AFR	LWK	NA19316
AFR	LWK	NA19317
AFR	LWK	NA19318
AFR	LWK	NA19319
AFR	LWK	NA19320
AFR	LWK	NA19321
AFR	LWK	NA19323
AFR	LWK	NA19324
AFR	LWK	NA19327
AFR	LWK	NA19328
AFR	LWK	NA19331 REMOVED relative
AFR	LWK	NA19332
AFR	LWK	NA19334 REMOVED relative
AFR	LWK	NA19338
AFR	LWK	NA19346
AFR	LWK	NA19347 REMOVED relative
AFR	LWK	NA19350
AFR	LWK	NA19351
AFR	LWK	NA19355
AFR	LWK	NA19360
AFR	LWK	NA19372
AFR	LWK	NA19374 REMOVED relative
AFR	LWK	NA19375
AFR	LWK	NA19376
AFR	LWK	NA19377
AFR	LWK	NA19378
AFR	LWK	NA19379
AFR	LWK	NA19380 REMOVED relative
AFR	LWK	NA19383
AFR	LWK	NA19384 REMOVED relative
AFR	LWK	NA19385
AFR	LWK	NA19390
AFR	LWK	NA19391
AFR	LWK	NA19393
AFR	LWK	NA19394
AFR	LWK	NA19395
AFR	LWK	NA19397 REMOVED relative
AFR	LWK	NA19399
AFR	LWK	NA19401
AFR	LWK	NA19403
AFR	LWK	NA19404
AFR	LWK	NA19428
AFR	LWK	NA19429
AFR	LWK	NA19430 REMOVED relative
AFR	LWK	NA19431
AFR	LWK	NA19434 REMOVED relative
AFR	LWK	NA19435
AFR	LWK	NA19436
AFR	LWK	NA19437
AFR	LWK	NA19438
AFR	LWK	NA19439
AFR	LWK	NA19440
AFR	LWK	NA19443 REMOVED relative
AFR	LWK	NA19445 REMOVED relative
AFR	LWK	NA19446
AFR	LWK	NA19448
AFR	LWK	NA19449
AFR	LWK	NA19451
AFR	LWK	NA19452
AFR	LWK	NA19454
AFR	LWK	NA19455
AFR	LWK	NA19456
AFR	LWK	NA19457
AFR	LWK	NA19461
AFR	LWK	NA19462
AFR	LWK	NA19463
AFR	LWK	NA19466
AFR	LWK	NA19467
AFR	LWK	NA19468
AFR	LWK	NA19471
AFR	LWK	NA19472
AFR	LWK	NA19473
AFR	LWK	NA19474
AFR	LWK	NA19475
AFR	MSL	HG03052
AFR	MSL	HG03054
AFR	MSL	HG03055
AFR	MSL	HG03057
AFR	MSL	HG03058
AFR	MSL	HG03060
AFR	MSL	HG03061
AFR	MSL	HG03063
AFR	MSL	HG03064
AFR	MSL	HG03066
AFR	MSL	HG03069
AFR	MSL	HG03072
AFR	MSL	HG03073 REMOVED relative
AFR	MSL	HG03074
AFR	MSL	HG03077
AFR	MSL	HG03078
AFR	MSL	HG03079
AFR	MSL	HG03081
AFR	MSL	HG03082
AFR	MSL	HG03084
AFR	MSL	HG03085
AFR	MSL	HG03086
AFR	MSL	HG03088
AFR	MSL	HG03091
AFR	MSL	HG03095
AFR	MSL	HG03096
AFR	MSL	HG03097 REMOVED relative
AFR	MSL	HG03209
AFR	MSL	HG03212
AFR	MSL	HG03224
AFR	MSL	HG03225
AFR	MSL	HG03376 REMOVED relative
AFR	MSL	HG03378
AFR	MSL	HG03380 REMOVED relative
AFR	MSL	HG03382
AFR	MSL	HG03385
AFR	MSL	HG03388
AFR	MSL	HG03391
AFR	MSL	HG03394
AFR	MSL	HG03397
AFR	MSL	HG03401
AFR	MSL	HG03410
AFR	MSL	HG03419
AFR	MSL	HG03428 REMOVED relative
AFR	MSL	HG03432
AFR	MSL	HG03433
AFR	MSL	HG03436
AFR	MSL	HG03437
AFR	MSL	HG03439
AFR	MSL	HG03442
AFR	MSL	HG03445
AFR	MSL	HG03446
AFR	MSL	HG03449
AFR	MSL	HG03451 REMOVED relative
AFR	MSL	HG03452
AFR	MSL	HG03455 REMOVED relative
AFR	MSL	HG03457
AFR	MSL	HG03458
AFR	MSL	HG03460
AFR	MSL	HG03461
AFR	MSL	HG03464 REMOVED relative
AFR	MSL	HG03469
AFR	MSL	HG03470 REMOVED relative
AFR	MSL	HG03472
AFR	MSL	HG03473
AFR	MSL	HG03476
AFR	MSL	HG03478
AFR	MSL	HG03479
AFR	MSL	HG03484 REMOVED relative
AFR	MSL	HG03485
AFR	MSL	HG03547 REMOVED relative
AFR	MSL	HG03548
AFR	MSL	HG03556 REMOVED relative
AFR	MSL	HG03557
AFR	MSL	HG03558
AFR	MSL	HG03559
AFR	MSL	HG03563
AFR	MSL	HG03565
AFR	MSL	HG03567
AFR	MSL	HG03571
AFR	MSL	HG03572
AFR	MSL	HG03575
AFR	MSL	HG03577
AFR	MSL	HG03578
AFR	MSL	HG03583
AMR	MXL	NA19648
AMR	MXL	NA19649
AMR	MXL	NA19651
AMR	MXL	NA19652
AMR	MXL	NA19654
AMR	MXL	NA19655
AMR	MXL	NA19657 REMOVED relative
AMR	MXL	NA19658
AMR	MXL	NA19661 REMOVED relative
AMR	MXL	NA19663
AMR	MXL	NA19664 REMOVED relative
AMR	MXL	NA19669
AMR	MXL	NA19670
AMR	MXL	NA19676
AMR	MXL	NA19678 REMOVED relative
AMR	MXL	NA19679 REMOVED relative
AMR	MXL	NA19681
AMR	MXL	NA19682
AMR	MXL	NA19684
AMR	MXL	NA19716
AMR	MXL	NA19717
AMR	MXL	NA19719
AMR	MXL	NA19720
AMR	MXL	NA19722
AMR	MXL	NA19723
AMR	MXL	NA19725
AMR	MXL	NA19726 REMOVED relative
AMR	MXL	NA19728
AMR	MXL	NA19729
AMR	MXL	NA19731
AMR	MXL	NA19732
AMR	MXL	NA19734
AMR	MXL	NA19735
AMR	MXL	NA19740
AMR	MXL	NA19741
AMR	MXL	NA19746
AMR	MXL	NA19747
AMR	MXL	NA19749
AMR	MXL	NA19750
AMR	MXL	NA19752
AMR	MXL	NA19755
AMR	MXL	NA19756
AMR	MXL	NA19758
AMR	MXL	NA19759
AMR	MXL	NA19761
AMR	MXL	NA19762
AMR	MXL	NA19764
AMR	MXL	NA19770
AMR	MXL	NA19771
AMR	MXL	NA19773
AMR	MXL	NA19774
AMR	MXL	NA19776
AMR	MXL	NA19777
AMR	MXL	NA19779
AMR	MXL	NA19780
AMR	MXL	NA19782
AMR	MXL	NA19783
AMR	MXL	NA19785
AMR	MXL	NA19786
AMR	MXL	NA19788
AMR	MXL	NA19789
AMR	MXL	NA19792
AMR	MXL	NA19794
AMR	MXL	NA19795
AMR	PEL	HG01565
AMR	PEL	HG01566
AMR	PEL	HG01571
AMR	PEL	HG01572
AMR	PEL	HG01577
AMR	PEL	HG01578
AMR	PEL	HG01892
AMR	PEL	HG01893
AMR	PEL	HG01917
AMR	PEL	HG01918
AMR	PEL	HG01920
AMR	PEL	HG01921
AMR	PEL	HG01923
AMR	PEL	HG01924
AMR	PEL	HG01926
AMR	PEL	HG01927
AMR	PEL	HG01932
AMR	PEL	HG01933
AMR	PEL	HG01935
AMR	PEL	HG01936 REMOVED relative
AMR	PEL	HG01938
AMR	PEL	HG01939
AMR	PEL	HG01941
AMR	PEL	HG01942
AMR	PEL	HG01944
AMR	PEL	HG01945
AMR	PEL	HG01947
AMR	PEL	HG01948
AMR	PEL	HG01950
AMR	PEL	HG01951
AMR	PEL	HG01953
AMR	PEL	HG01954
AMR	PEL	HG01961
AMR	PEL	HG01965
AMR	PEL	HG01967
AMR	PEL	HG01968
AMR	PEL	HG01970
AMR	PEL	HG01971
AMR	PEL	HG01973
AMR	PEL	HG01974
AMR	PEL	HG01976
AMR	PEL	HG01977
AMR	PEL	HG01979
AMR	PEL	HG01980
AMR	PEL	HG01982
AMR	PEL	HG01991
AMR	PEL	HG01992
AMR	PEL	HG01997
AMR	PEL	HG02002
AMR	PEL	HG02003
AMR	PEL	HG02006
AMR	PEL	HG02008
AMR	PEL	HG02089
AMR	PEL	HG02090
AMR	PEL	HG02102
AMR	PEL	HG02104
AMR	PEL	HG02105
AMR	PEL	HG02146
AMR	PEL	HG02147
AMR	PEL	HG02150
AMR	PEL	HG02252
AMR	PEL	HG02253
AMR	PEL	HG02259
AMR	PEL	HG02260
AMR	PEL	HG02262
AMR	PEL	HG02265
AMR	PEL	HG02266
AMR	PEL	HG02271
AMR	PEL	HG02272
AMR	PEL	HG02274
AMR	PEL	HG02275
AMR	PEL	HG02277
AMR	PEL	HG02278
AMR	PEL	HG02285
AMR	PEL	HG02286
AMR	PEL	HG02291
AMR	PEL	HG02292
AMR	PEL	HG02298 REMOVED relative
AMR	PEL	HG02299
AMR	PEL	HG02301
AMR	PEL	HG02304
AMR	PEL	HG02312
AMR	PEL	HG02345
AMR	PEL	HG02348
AMR	PEL	HG02425
SAS	PJL	HG01583
SAS	PJL	HG01586
SAS	PJL	HG01589
SAS	PJL	HG01593
SAS	PJL	HG02490
SAS	PJL	HG02491
SAS	PJL	HG02493
SAS	PJL	HG02494
SAS	PJL	HG02597
SAS	PJL	HG02600
[truncated: 1,221 more rows]

## Sheet: IDs for 3121 individuals
List of identifiers for 3121 studied individuals
ID-population	ID-region	ID-individual
ACB	AFR	ACB_AFR_HG01882
ACB	AFR	ACB_AFR_HG01883
ACB	AFR	ACB_AFR_HG01885
ACB	AFR	ACB_AFR_HG01886
ACB	AFR	ACB_AFR_HG01889
ACB	AFR	ACB_AFR_HG01890
ACB	AFR	ACB_AFR_HG01894
ACB	AFR	ACB_AFR_HG01896
ACB	AFR	ACB_AFR_HG01912
ACB	AFR	ACB_AFR_HG01914
ACB	AFR	ACB_AFR_HG01915
ACB	AFR	ACB_AFR_HG01956
ACB	AFR	ACB_AFR_HG01958
ACB	AFR	ACB_AFR_HG01985
ACB	AFR	ACB_AFR_HG01986
ACB	AFR	ACB_AFR_HG01988
ACB	AFR	ACB_AFR_HG01989
ACB	AFR	ACB_AFR_HG01990
ACB	AFR	ACB_AFR_HG02009
ACB	AFR	ACB_AFR_HG02010
ACB	AFR	ACB_AFR_HG02012
ACB	AFR	ACB_AFR_HG02013
ACB	AFR	ACB_AFR_HG02014
ACB	AFR	ACB_AFR_HG02051
ACB	AFR	ACB_AFR_HG02052
ACB	AFR	ACB_AFR_HG02053
ACB	AFR	ACB_AFR_HG02054
ACB	AFR	ACB_AFR_HG02095
ACB	AFR	ACB_AFR_HG02107
ACB	AFR	ACB_AFR_HG02108
ACB	AFR	ACB_AFR_HG02111
ACB	AFR	ACB_AFR_HG02143
ACB	AFR	ACB_AFR_HG02144
ACB	AFR	ACB_AFR_HG02255
ACB	AFR	ACB_AFR_HG02256
ACB	AFR	ACB_AFR_HG02281
ACB	AFR	ACB_AFR_HG02282
ACB	AFR	ACB_AFR_HG02283
ACB	AFR	ACB_AFR_HG02284
ACB	AFR	ACB_AFR_HG02307
ACB	AFR	ACB_AFR_HG02308
ACB	AFR	ACB_AFR_HG02309
ACB	AFR	ACB_AFR_HG02314
ACB	AFR	ACB_AFR_HG02315
ACB	AFR	ACB_AFR_HG02317
ACB	AFR	ACB_AFR_HG02318
ACB	AFR	ACB_AFR_HG02322
ACB	AFR	ACB_AFR_HG02323
ACB	AFR	ACB_AFR_HG02325
ACB	AFR	ACB_AFR_HG02330
ACB	AFR	ACB_AFR_HG02332
ACB	AFR	ACB_AFR_HG02334
ACB	AFR	ACB_AFR_HG02337
ACB	AFR	ACB_AFR_HG02339
ACB	AFR	ACB_AFR_HG02343
ACB	AFR	ACB_AFR_HG02419
ACB	AFR	ACB_AFR_HG02420
ACB	AFR	ACB_AFR_HG02427
ACB	AFR	ACB_AFR_HG02429
ACB	AFR	ACB_AFR_HG02433
ACB	AFR	ACB_AFR_HG02439
ACB	AFR	ACB_AFR_HG02442
ACB	AFR	ACB_AFR_HG02445
ACB	AFR	ACB_AFR_HG02449
ACB	AFR	ACB_AFR_HG02450
ACB	AFR	ACB_AFR_HG02455
ACB	AFR	ACB_AFR_HG02470
ACB	AFR	ACB_AFR_HG02471
ACB	AFR	ACB_AFR_HG02476
ACB	AFR	ACB_AFR_HG02477
ACB	AFR	ACB_AFR_HG02479
ACB	AFR	ACB_AFR_HG02481
ACB	AFR	ACB_AFR_HG02484
ACB	AFR	ACB_AFR_HG02485
ACB	AFR	ACB_AFR_HG02489
ACB	AFR	ACB_AFR_HG02496
ACB	AFR	ACB_AFR_HG02497
ACB	AFR	ACB_AFR_HG02501
ACB	AFR	ACB_AFR_HG02502
ACB	AFR	ACB_AFR_HG02505
ACB	AFR	ACB_AFR_HG02508
ACB	AFR	ACB_AFR_HG02511
ACB	AFR	ACB_AFR_HG02536
ACB	AFR	ACB_AFR_HG02537
ACB	AFR	ACB_AFR_HG02541
ACB	AFR	ACB_AFR_HG02545
ACB	AFR	ACB_AFR_HG02546
ACB	AFR	ACB_AFR_HG02549
ACB	AFR	ACB_AFR_HG02554
ACB	AFR	ACB_AFR_HG02555
ACB	AFR	ACB_AFR_HG02557
ACB	AFR	ACB_AFR_HG02558
ACB	AFR	ACB_AFR_HG02577
ACB	AFR	ACB_AFR_HG02580
ASW	AFR	ASW_AFR_NA19700
ASW	AFR	ASW_AFR_NA19701
ASW	AFR	ASW_AFR_NA19703
ASW	AFR	ASW_AFR_NA19704
ASW	AFR	ASW_AFR_NA19707
ASW	AFR	ASW_AFR_NA19711
ASW	AFR	ASW_AFR_NA19712
ASW	AFR	ASW_AFR_NA19818
ASW	AFR	ASW_AFR_NA19819
ASW	AFR	ASW_AFR_NA19834
ASW	AFR	ASW_AFR_NA19835
ASW	AFR	ASW_AFR_NA19900
ASW	AFR	ASW_AFR_NA19901
ASW	AFR	ASW_AFR_NA19904
ASW	AFR	ASW_AFR_NA19908
ASW	AFR	ASW_AFR_NA19909
ASW	AFR	ASW_AFR_NA19913
ASW	AFR	ASW_AFR_NA19914
ASW	AFR	ASW_AFR_NA19916
ASW	AFR	ASW_AFR_NA19917
ASW	AFR	ASW_AFR_NA19920
ASW	AFR	ASW_AFR_NA19921
ASW	AFR	ASW_AFR_NA19922
ASW	AFR	ASW_AFR_NA19923
ASW	AFR	ASW_AFR_NA19982
ASW	AFR	ASW_AFR_NA19984
ASW	AFR	ASW_AFR_NA20126
ASW	AFR	ASW_AFR_NA20127
ASW	AFR	ASW_AFR_NA20274
ASW	AFR	ASW_AFR_NA20276
ASW	AFR	ASW_AFR_NA20278
ASW	AFR	ASW_AFR_NA20281
ASW	AFR	ASW_AFR_NA20287
ASW	AFR	ASW_AFR_NA20291
ASW	AFR	ASW_AFR_NA20294
ASW	AFR	ASW_AFR_NA20296
ASW	AFR	ASW_AFR_NA20298
ASW	AFR	ASW_AFR_NA20299
ASW	AFR	ASW_AFR_NA20314
ASW	AFR	ASW_AFR_NA20317
ASW	AFR	ASW_AFR_NA20318
ASW	AFR	ASW_AFR_NA20320
ASW	AFR	ASW_AFR_NA20339
ASW	AFR	ASW_AFR_NA20340
ASW	AFR	ASW_AFR_NA20342
ASW	AFR	ASW_AFR_NA20346
ASW	AFR	ASW_AFR_NA20348
ASW	AFR	ASW_AFR_NA20351
ASW	AFR	ASW_AFR_NA20355
ASW	AFR	ASW_AFR_NA20356
ASW	AFR	ASW_AFR_NA20357
ASW	AFR	ASW_AFR_NA20362
ASW	AFR	ASW_AFR_NA20412
Ban	AFR	Ban_AFR_LP6005441-DNA_B02
Ban	AFR	Ban_AFR_LP6005441-DNA_F01
Ban	AFR	Ban_AFR_LP6005443-DNA_A01
Ban	AFR	Ban_AFR_LP6005443-DNA_E02
Ban	AFR	Ban_AFR_LP6005443-DNA_F02
Ban	AFR	Ban_AFR_LP6005443-DNA_G02
Bia	AFR	Bia_AFR_LP6005441-DNA_G02
Bia	AFR	Bia_AFR_LP6005441-DNA_H02
Con	AFR	Con_AFR_GS000035245-ASM
Con	AFR	Con_AFR_GS000035246-ASM
Con	AFR	Con_AFR_GS000035247-ASM
Din	AFR	Din_AFR_LP6005443-DNA_B09
Din	AFR	Din_AFR_LP6005443-DNA_H08
Din	AFR	Din_AFR_SS6004480
Esa	AFR	Esa_AFR_LP6005442-DNA_A10
Esa	AFR	Esa_AFR_LP6005442-DNA_B10
ESN	AFR	ESN_AFR_HG02922
ESN	AFR	ESN_AFR_HG02923
ESN	AFR	ESN_AFR_HG02938
ESN	AFR	ESN_AFR_HG02941
ESN	AFR	ESN_AFR_HG02943
ESN	AFR	ESN_AFR_HG02944
ESN	AFR	ESN_AFR_HG02946
ESN	AFR	ESN_AFR_HG02947
ESN	AFR	ESN_AFR_HG02952
ESN	AFR	ESN_AFR_HG02953
ESN	AFR	ESN_AFR_HG02968
ESN	AFR	ESN_AFR_HG02970
ESN	AFR	ESN_AFR_HG02971
ESN	AFR	ESN_AFR_HG02973
ESN	AFR	ESN_AFR_HG02974
ESN	AFR	ESN_AFR_HG02976
ESN	AFR	ESN_AFR_HG02977
ESN	AFR	ESN_AFR_HG02979
ESN	AFR	ESN_AFR_HG02981
ESN	AFR	ESN_AFR_HG03099
ESN	AFR	ESN_AFR_HG03100
ESN	AFR	ESN_AFR_HG03103
ESN	AFR	ESN_AFR_HG03105
ESN	AFR	ESN_AFR_HG03108
ESN	AFR	ESN_AFR_HG03109
ESN	AFR	ESN_AFR_HG03111
ESN	AFR	ESN_AFR_HG03112
ESN	AFR	ESN_AFR_HG03114
ESN	AFR	ESN_AFR_HG03115
ESN	AFR	ESN_AFR_HG03117
ESN	AFR	ESN_AFR_HG03118
ESN	AFR	ESN_AFR_HG03120
ESN	AFR	ESN_AFR_HG03121
ESN	AFR	ESN_AFR_HG03123
ESN	AFR	ESN_AFR_HG03124
ESN	AFR	ESN_AFR_HG03126
ESN	AFR	ESN_AFR_HG03127
ESN	AFR	ESN_AFR_HG03129
ESN	AFR	ESN_AFR_HG03130
ESN	AFR	ESN_AFR_HG03132
ESN	AFR	ESN_AFR_HG03133
ESN	AFR	ESN_AFR_HG03135
ESN	AFR	ESN_AFR_HG03136
ESN	AFR	ESN_AFR_HG03139
ESN	AFR	ESN_AFR_HG03157
ESN	AFR	ESN_AFR_HG03159
ESN	AFR	ESN_AFR_HG03160
ESN	AFR	ESN_AFR_HG03162
ESN	AFR	ESN_AFR_HG03163
ESN	AFR	ESN_AFR_HG03166
ESN	AFR	ESN_AFR_HG03168
ESN	AFR	ESN_AFR_HG03169
ESN	AFR	ESN_AFR_HG03172
ESN	AFR	ESN_AFR_HG03175
ESN	AFR	ESN_AFR_HG03189
ESN	AFR	ESN_AFR_HG03190
ESN	AFR	ESN_AFR_HG03193
ESN	AFR	ESN_AFR_HG03195
ESN	AFR	ESN_AFR_HG03196
ESN	AFR	ESN_AFR_HG03198
ESN	AFR	ESN_AFR_HG03199
ESN	AFR	ESN_AFR_HG03202
ESN	AFR	ESN_AFR_HG03265
ESN	AFR	ESN_AFR_HG03267
ESN	AFR	ESN_AFR_HG03270
ESN	AFR	ESN_AFR_HG03279
ESN	AFR	ESN_AFR_HG03280
ESN	AFR	ESN_AFR_HG03291
ESN	AFR	ESN_AFR_HG03294
ESN	AFR	ESN_AFR_HG03295
ESN	AFR	ESN_AFR_HG03297
ESN	AFR	ESN_AFR_HG03298
ESN	AFR	ESN_AFR_HG03300
ESN	AFR	ESN_AFR_HG03303
ESN	AFR	ESN_AFR_HG03304
ESN	AFR	ESN_AFR_HG03311
ESN	AFR	ESN_AFR_HG03313
ESN	AFR	ESN_AFR_HG03342
ESN	AFR	ESN_AFR_HG03351
ESN	AFR	ESN_AFR_HG03354
ESN	AFR	ESN_AFR_HG03363
ESN	AFR	ESN_AFR_HG03367
ESN	AFR	ESN_AFR_HG03369
ESN	AFR	ESN_AFR_HG03370
ESN	AFR	ESN_AFR_HG03499
ESN	AFR	ESN_AFR_HG03511
ESN	AFR	ESN_AFR_HG03514
ESN	AFR	ESN_AFR_HG03515
ESN	AFR	ESN_AFR_HG03517
ESN	AFR	ESN_AFR_HG03518
ESN	AFR	ESN_AFR_HG03520
ESN	AFR	ESN_AFR_HG03521
Gam	AFR	Gam_AFR_LP6005442-DNA_G10
Gam	AFR	Gam_AFR_LP6005442-DNA_H10
GWD	AFR	GWD_AFR_HG02461
GWD	AFR	GWD_AFR_HG02462
GWD	AFR	GWD_AFR_HG02464
GWD	AFR	GWD_AFR_HG02465
GWD	AFR	GWD_AFR_HG02561
GWD	AFR	GWD_AFR_HG02562
GWD	AFR	GWD_AFR_HG02568
GWD	AFR	GWD_AFR_HG02570
GWD	AFR	GWD_AFR_HG02571
GWD	AFR	GWD_AFR_HG02573
GWD	AFR	GWD_AFR_HG02574
GWD	AFR	GWD_AFR_HG02582
GWD	AFR	GWD_AFR_HG02583
GWD	AFR	GWD_AFR_HG02585
GWD	AFR	GWD_AFR_HG02586
GWD	AFR	GWD_AFR_HG02588
GWD	AFR	GWD_AFR_HG02589
GWD	AFR	GWD_AFR_HG02594
GWD	AFR	GWD_AFR_HG02595
GWD	AFR	GWD_AFR_HG02611
GWD	AFR	GWD_AFR_HG02613
GWD	AFR	GWD_AFR_HG02614
GWD	AFR	GWD_AFR_HG02620
GWD	AFR	GWD_AFR_HG02621
GWD	AFR	GWD_AFR_HG02624
GWD	AFR	GWD_AFR_HG02628
GWD	AFR	GWD_AFR_HG02629
GWD	AFR	GWD_AFR_HG02634
GWD	AFR	GWD_AFR_HG02635
GWD	AFR	GWD_AFR_HG02642
GWD	AFR	GWD_AFR_HG02643
GWD	AFR	GWD_AFR_HG02645
GWD	AFR	GWD_AFR_HG02646
GWD	AFR	GWD_AFR_HG02667
GWD	AFR	GWD_AFR_HG02675
GWD	AFR	GWD_AFR_HG02676
GWD	AFR	GWD_AFR_HG02678
GWD	AFR	GWD_AFR_HG02679
GWD	AFR	GWD_AFR_HG02702
GWD	AFR	GWD_AFR_HG02703
GWD	AFR	GWD_AFR_HG02715
GWD	AFR	GWD_AFR_HG02716
GWD	AFR	GWD_AFR_HG02721
GWD	AFR	GWD_AFR_HG02722
GWD	AFR	GWD_AFR_HG02756
GWD	AFR	GWD_AFR_HG02757
GWD	AFR	GWD_AFR_HG02759
GWD	AFR	GWD_AFR_HG02760
GWD	AFR	GWD_AFR_HG02763
GWD	AFR	GWD_AFR_HG02768
GWD	AFR	GWD_AFR_HG02769
GWD	AFR	GWD_AFR_HG02771
GWD	AFR	GWD_AFR_HG02772
GWD	AFR	GWD_AFR_HG02798
GWD	AFR	GWD_AFR_HG02799
GWD	AFR	GWD_AFR_HG02804
GWD	AFR	GWD_AFR_HG02805
GWD	AFR	GWD_AFR_HG02807
GWD	AFR	GWD_AFR_HG02808
GWD	AFR	GWD_AFR_HG02810
GWD	AFR	GWD_AFR_HG02811
GWD	AFR	GWD_AFR_HG02813
GWD	AFR	GWD_AFR_HG02814
GWD	AFR	GWD_AFR_HG02816
GWD	AFR	GWD_AFR_HG02817
GWD	AFR	GWD_AFR_HG02819
GWD	AFR	GWD_AFR_HG02820
GWD	AFR	GWD_AFR_HG02836
GWD	AFR	GWD_AFR_HG02837
GWD	AFR	GWD_AFR_HG02839
GWD	AFR	GWD_AFR_HG02840
GWD	AFR	GWD_AFR_HG02851
GWD	AFR	GWD_AFR_HG02852
GWD	AFR	GWD_AFR_HG02854
GWD	AFR	GWD_AFR_HG02855
GWD	AFR	GWD_AFR_HG02860
GWD	AFR	GWD_AFR_HG02861
GWD	AFR	GWD_AFR_HG02870
GWD	AFR	GWD_AFR_HG02878
GWD	AFR	GWD_AFR_HG02879
GWD	AFR	GWD_AFR_HG02881
GWD	AFR	GWD_AFR_HG02882
GWD	AFR	GWD_AFR_HG02884
GWD	AFR	GWD_AFR_HG02885
GWD	AFR	GWD_AFR_HG02887
GWD	AFR	GWD_AFR_HG02888
GWD	AFR	GWD_AFR_HG02890
GWD	AFR	GWD_AFR_HG02891
GWD	AFR	GWD_AFR_HG02895
GWD	AFR	GWD_AFR_HG02896
GWD	AFR	GWD_AFR_HG02982
GWD	AFR	GWD_AFR_HG02983
GWD	AFR	GWD_AFR_HG03024
GWD	AFR	GWD_AFR_HG03025
GWD	AFR	GWD_AFR_HG03027
GWD	AFR	GWD_AFR_HG03028
GWD	AFR	GWD_AFR_HG03039
GWD	AFR	GWD_AFR_HG03040
GWD	AFR	GWD_AFR_HG03045
GWD	AFR	GWD_AFR_HG03046
GWD	AFR	GWD_AFR_HG03048
GWD	AFR	GWD_AFR_HG03049
GWD	AFR	GWD_AFR_HG03240
GWD	AFR	GWD_AFR_HG03241
GWD	AFR	GWD_AFR_HG03246
GWD	AFR	GWD_AFR_HG03247
GWD	AFR	GWD_AFR_HG03258
GWD	AFR	GWD_AFR_HG03259
GWD	AFR	GWD_AFR_HG03538
GWD	AFR	GWD_AFR_HG03539
JuX	AFR	JuX_AFR_LP6005441-DNA_A11
JuX	AFR	JuX_AFR_LP6005441-DNA_B11
JuX	AFR	JuX_AFR_LP6005443-DNA_G08
JuX	AFR	JuX_AFR_SS6004473
Kho	AFR	Kho_AFR_LP6005592-DNA_C05
Kho	AFR	Kho_AFR_LP6005677-DNA_D03
Luh	AFR	Luh_AFR_LP6005442-DNA_E11
Luh	AFR	Luh_AFR_LP6005442-DNA_F11
Luo	AFR	Luo_AFR_LP6005442-DNA_F09
Luo	AFR	Luo_AFR_LP6005677-DNA_G01
LWK	AFR	LWK_AFR_NA19017
LWK	AFR	LWK_AFR_NA19019
LWK	AFR	LWK_AFR_NA19020
LWK	AFR	LWK_AFR_NA19023
LWK	AFR	LWK_AFR_NA19024
LWK	AFR	LWK_AFR_NA19025
LWK	AFR	LWK_AFR_NA19026
LWK	AFR	LWK_AFR_NA19028
LWK	AFR	LWK_AFR_NA19030
LWK	AFR	LWK_AFR_NA19031
LWK	AFR	LWK_AFR_NA19035
LWK	AFR	LWK_AFR_NA19036
LWK	AFR	LWK_AFR_NA19037
LWK	AFR	LWK_AFR_NA19038
LWK	AFR	LWK_AFR_NA19041
LWK	AFR	LWK_AFR_NA19042
LWK	AFR	LWK_AFR_NA19043
LWK	AFR	LWK_AFR_NA19307
LWK	AFR	LWK_AFR_NA19308
LWK	AFR	LWK_AFR_NA19309
LWK	AFR	LWK_AFR_NA19310
LWK	AFR	LWK_AFR_NA19312
LWK	AFR	LWK_AFR_NA19314
LWK	AFR	LWK_AFR_NA19315
LWK	AFR	LWK_AFR_NA19316
LWK	AFR	LWK_AFR_NA19317
LWK	AFR	LWK_AFR_NA19318
LWK	AFR	LWK_AFR_NA19319
LWK	AFR	LWK_AFR_NA19320
LWK	AFR	LWK_AFR_NA19321
LWK	AFR	LWK_AFR_NA19323
LWK	AFR	LWK_AFR_NA19324
LWK	AFR	LWK_AFR_NA19327
LWK	AFR	LWK_AFR_NA19328
LWK	AFR	LWK_AFR_NA19332
LWK	AFR	LWK_AFR_NA19338
LWK	AFR	LWK_AFR_NA19346
LWK	AFR	LWK_AFR_NA19350
LWK	AFR	LWK_AFR_NA19351
LWK	AFR	LWK_AFR_NA19355
LWK	AFR	LWK_AFR_NA19360
LWK	AFR	LWK_AFR_NA19372
LWK	AFR	LWK_AFR_NA19375
LWK	AFR	LWK_AFR_NA19376
LWK	AFR	LWK_AFR_NA19377
LWK	AFR	LWK_AFR_NA19378
LWK	AFR	LWK_AFR_NA19379
LWK	AFR	LWK_AFR_NA19383
LWK	AFR	LWK_AFR_NA19385
LWK	AFR	LWK_AFR_NA19390
LWK	AFR	LWK_AFR_NA19391
LWK	AFR	LWK_AFR_NA19393
LWK	AFR	LWK_AFR_NA19394
LWK	AFR	LWK_AFR_NA19395
LWK	AFR	LWK_AFR_NA19399
LWK	AFR	LWK_AFR_NA19401
LWK	AFR	LWK_AFR_NA19403
LWK	AFR	LWK_AFR_NA19404
LWK	AFR	LWK_AFR_NA19428
LWK	AFR	LWK_AFR_NA19429
LWK	AFR	LWK_AFR_NA19431
LWK	AFR	LWK_AFR_NA19435
LWK	AFR	LWK_AFR_NA19436
LWK	AFR	LWK_AFR_NA19437
LWK	AFR	LWK_AFR_NA19438
LWK	AFR	LWK_AFR_NA19439
LWK	AFR	LWK_AFR_NA19440
LWK	AFR	LWK_AFR_NA19446
LWK	AFR	LWK_AFR_NA19448
LWK	AFR	LWK_AFR_NA19449
LWK	AFR	LWK_AFR_NA19451
LWK	AFR	LWK_AFR_NA19452
LWK	AFR	LWK_AFR_NA19454
LWK	AFR	LWK_AFR_NA19455
LWK	AFR	LWK_AFR_NA19456
LWK	AFR	LWK_AFR_NA19457
LWK	AFR	LWK_AFR_NA19461
LWK	AFR	LWK_AFR_NA19462
LWK	AFR	LWK_AFR_NA19463
LWK	AFR	LWK_AFR_NA19466
LWK	AFR	LWK_AFR_NA19467
LWK	AFR	LWK_AFR_NA19468
LWK	AFR	LWK_AFR_NA19471
LWK	AFR	LWK_AFR_NA19472
LWK	AFR	LWK_AFR_NA19473
LWK	AFR	LWK_AFR_NA19474
LWK	AFR	LWK_AFR_NA19475
Man	AFR	Man_AFR_LP6005441-DNA_E07
Man	AFR	Man_AFR_LP6005441-DNA_F07
Man	AFR	Man_AFR_SS6004470
Mas	AFR	Mas_AFR_LP6005443-DNA_E06
Mas	AFR	Mas_AFR_LP6005443-DNA_F06
Mbu	AFR	Mbu_AFR_LP6005441-DNA_A08
Mbu	AFR	Mbu_AFR_LP6005441-DNA_B08
Mbu	AFR	Mbu_AFR_LP6005592-DNA_C03
Mbu	AFR	Mbu_AFR_SS6004471
Men	AFR	Men_AFR_LP6005442-DNA_G11
Men	AFR	Men_AFR_LP6005442-DNA_H11
Moz	AFR	Moz_AFR_LP6005441-DNA_G08
Moz	AFR	Moz_AFR_LP6005441-DNA_H08
MSL	AFR	MSL_AFR_HG03052
MSL	AFR	MSL_AFR_HG03054
MSL	AFR	MSL_AFR_HG03055
MSL	AFR	MSL_AFR_HG03057
MSL	AFR	MSL_AFR_HG03058
MSL	AFR	MSL_AFR_HG03060
MSL	AFR	MSL_AFR_HG03061
MSL	AFR	MSL_AFR_HG03063
MSL	AFR	MSL_AFR_HG03064
MSL	AFR	MSL_AFR_HG03066
MSL	AFR	MSL_AFR_HG03069
MSL	AFR	MSL_AFR_HG03072
MSL	AFR	MSL_AFR_HG03074
MSL	AFR	MSL_AFR_HG03077
MSL	AFR	MSL_AFR_HG03078
MSL	AFR	MSL_AFR_HG03079
MSL	AFR	MSL_AFR_HG03081
MSL	AFR	MSL_AFR_HG03082
MSL	AFR	MSL_AFR_HG03084
MSL	AFR	MSL_AFR_HG03085
MSL	AFR	MSL_AFR_HG03086
MSL	AFR	MSL_AFR_HG03088
MSL	AFR	MSL_AFR_HG03091
MSL	AFR	MSL_AFR_HG03095
MSL	AFR	MSL_AFR_HG03096
MSL	AFR	MSL_AFR_HG03209
MSL	AFR	MSL_AFR_HG03212
MSL	AFR	MSL_AFR_HG03224
MSL	AFR	MSL_AFR_HG03225
MSL	AFR	MSL_AFR_HG03378
MSL	AFR	MSL_AFR_HG03382
MSL	AFR	MSL_AFR_HG03385
MSL	AFR	MSL_AFR_HG03388
MSL	AFR	MSL_AFR_HG03391
MSL	AFR	MSL_AFR_HG03394
MSL	AFR	MSL_AFR_HG03397
MSL	AFR	MSL_AFR_HG03401
MSL	AFR	MSL_AFR_HG03410
MSL	AFR	MSL_AFR_HG03419
MSL	AFR	MSL_AFR_HG03432
MSL	AFR	MSL_AFR_HG03433
MSL	AFR	MSL_AFR_HG03436
MSL	AFR	MSL_AFR_HG03437
MSL	AFR	MSL_AFR_HG03439
MSL	AFR	MSL_AFR_HG03442
MSL	AFR	MSL_AFR_HG03445
MSL	AFR	MSL_AFR_HG03446
MSL	AFR	MSL_AFR_HG03449
MSL	AFR	MSL_AFR_HG03452
MSL	AFR	MSL_AFR_HG03457
MSL	AFR	MSL_AFR_HG03458
MSL	AFR	MSL_AFR_HG03460
MSL	AFR	MSL_AFR_HG03461
MSL	AFR	MSL_AFR_HG03469
MSL	AFR	MSL_AFR_HG03472
MSL	AFR	MSL_AFR_HG03473
MSL	AFR	MSL_AFR_HG03476
MSL	AFR	MSL_AFR_HG03478
MSL	AFR	MSL_AFR_HG03479
MSL	AFR	MSL_AFR_HG03485
MSL	AFR	MSL_AFR_HG03548
MSL	AFR	MSL_AFR_HG03557
MSL	AFR	MSL_AFR_HG03558
MSL	AFR	MSL_AFR_HG03559
MSL	AFR	MSL_AFR_HG03563
MSL	AFR	MSL_AFR_HG03565
MSL	AFR	MSL_AFR_HG03567
MSL	AFR	MSL_AFR_HG03571
MSL	AFR	MSL_AFR_HG03572
MSL	AFR	MSL_AFR_HG03575
MSL	AFR	MSL_AFR_HG03577
MSL	AFR	MSL_AFR_HG03578
MSL	AFR	MSL_AFR_HG03583
Sah	AFR	Sah_AFR_LP6005619-DNA_B01
Sah	AFR	Sah_AFR_LP6005619-DNA_C01
Som	AFR	Som_AFR_LP6005442-DNA_D09
Yor	AFR	Yor_AFR_LP6005442-DNA_A02
Yor	AFR	Yor_AFR_LP6005442-DNA_B02
Yor	AFR	Yor_AFR_SS6004475
YRI	AFR	YRI_AFR_NA18486
YRI	AFR	YRI_AFR_NA18488
YRI	AFR	YRI_AFR_NA18489
YRI	AFR	YRI_AFR_NA18498
YRI	AFR	YRI_AFR_NA18499
YRI	AFR	YRI_AFR_NA18501
YRI	AFR	YRI_AFR_NA18502
YRI	AFR	YRI_AFR_NA18504
YRI	AFR	YRI_AFR_NA18505
YRI	AFR	YRI_AFR_NA18507
YRI	AFR	YRI_AFR_NA18508
YRI	AFR	YRI_AFR_NA18510
YRI	AFR	YRI_AFR_NA18511
YRI	AFR	YRI_AFR_NA18516
YRI	AFR	YRI_AFR_NA18517
YRI	AFR	YRI_AFR_NA18519
YRI	AFR	YRI_AFR_NA18520
YRI	AFR	YRI_AFR_NA18522
YRI	AFR	YRI_AFR_NA18523
YRI	AFR	YRI_AFR_NA18853
YRI	AFR	YRI_AFR_NA18856
YRI	AFR	YRI_AFR_NA18858
YRI	AFR	YRI_AFR_NA18861
YRI	AFR	YRI_AFR_NA18864
YRI	AFR	YRI_AFR_NA18865
YRI	AFR	YRI_AFR_NA18867
YRI	AFR	YRI_AFR_NA18868
YRI	AFR	YRI_AFR_NA18870
YRI	AFR	YRI_AFR_NA18871
YRI	AFR	YRI_AFR_NA18873
YRI	AFR	YRI_AFR_NA18874
YRI	AFR	YRI_AFR_NA18876
YRI	AFR	YRI_AFR_NA18877
YRI	AFR	YRI_AFR_NA18878
YRI	AFR	YRI_AFR_NA18879
YRI	AFR	YRI_AFR_NA18881
YRI	AFR	YRI_AFR_NA18907
YRI	AFR	YRI_AFR_NA18908
YRI	AFR	YRI_AFR_NA18909
YRI	AFR	YRI_AFR_NA18910
YRI	AFR	YRI_AFR_NA18912
YRI	AFR	YRI_AFR_NA18915
YRI	AFR	YRI_AFR_NA18916
YRI	AFR	YRI_AFR_NA18917
YRI	AFR	YRI_AFR_NA18923
YRI	AFR	YRI_AFR_NA18924
YRI	AFR	YRI_AFR_NA18933
YRI	AFR	YRI_AFR_NA18934
YRI	AFR	YRI_AFR_NA19093
YRI	AFR	YRI_AFR_NA19095
YRI	AFR	YRI_AFR_NA19096
YRI	AFR	YRI_AFR_NA19098
YRI	AFR	YRI_AFR_NA19099
YRI	AFR	YRI_AFR_NA19102
YRI	AFR	YRI_AFR_NA19107
YRI	AFR	YRI_AFR_NA19108
YRI	AFR	YRI_AFR_NA19113
YRI	AFR	YRI_AFR_NA19114
YRI	AFR	YRI_AFR_NA19116
YRI	AFR	YRI_AFR_NA19117
YRI	AFR	YRI_AFR_NA19118
YRI	AFR	YRI_AFR_NA19119
YRI	AFR	YRI_AFR_NA19121
YRI	AFR	YRI_AFR_NA19131
YRI	AFR	YRI_AFR_NA19137
YRI	AFR	YRI_AFR_NA19138
YRI	AFR	YRI_AFR_NA19141
YRI	AFR	YRI_AFR_NA19143
YRI	AFR	YRI_AFR_NA19144
YRI	AFR	YRI_AFR_NA19146
YRI	AFR	YRI_AFR_NA19147
YRI	AFR	YRI_AFR_NA19149
YRI	AFR	YRI_AFR_NA19152
YRI	AFR	YRI_AFR_NA19159
YRI	AFR	YRI_AFR_NA19160
YRI	AFR	YRI_AFR_NA19171
YRI	AFR	YRI_AFR_NA19172
YRI	AFR	YRI_AFR_NA19175
YRI	AFR	YRI_AFR_NA19185
YRI	AFR	YRI_AFR_NA19189
YRI	AFR	YRI_AFR_NA19190
YRI	AFR	YRI_AFR_NA19197
YRI	AFR	YRI_AFR_NA19198
YRI	AFR	YRI_AFR_NA19201
YRI	AFR	YRI_AFR_NA19204
YRI	AFR	YRI_AFR_NA19206
YRI	AFR	YRI_AFR_NA19207
YRI	AFR	YRI_AFR_NA19209
YRI	AFR	YRI_AFR_NA19210
YRI	AFR	YRI_AFR_NA19214
YRI	AFR	YRI_AFR_NA19222
YRI	AFR	YRI_AFR_NA19223
YRI	AFR	YRI_AFR_NA19225
YRI	AFR	YRI_AFR_NA19235
YRI	AFR	YRI_AFR_NA19236
YRI	AFR	YRI_AFR_NA19238
YRI	AFR	YRI_AFR_NA19239
YRI	AFR	YRI_AFR_NA19247
YRI	AFR	YRI_AFR_NA19248
YRI	AFR	YRI_AFR_NA19256
YRI	AFR	YRI_AFR_NA19257
Cac	AMR	Cac_AMR_GS000016938-ASM
Cac	AMR	Cac_AMR_GS000016939-ASM
Cac	AMR	Cac_AMR_GS000016940-ASM
Cac	AMR	Cac_AMR_GS000016942-ASM
Cac	AMR	Cac_AMR_GS000017077-ASM
Cha	AMR	Cha_AMR_LP6005519-DNA_D01
CLM	AMR	CLM_AMR_HG01112
CLM	AMR	CLM_AMR_HG01113
CLM	AMR	CLM_AMR_HG01119
CLM	AMR	CLM_AMR_HG01121
CLM	AMR	CLM_AMR_HG01122
CLM	AMR	CLM_AMR_HG01124
CLM	AMR	CLM_AMR_HG01125
CLM	AMR	CLM_AMR_HG01130
CLM	AMR	CLM_AMR_HG01131
CLM	AMR	CLM_AMR_HG01133
CLM	AMR	CLM_AMR_HG01134
CLM	AMR	CLM_AMR_HG01136
CLM	AMR	CLM_AMR_HG01137
CLM	AMR	CLM_AMR_HG01139
CLM	AMR	CLM_AMR_HG01140
CLM	AMR	CLM_AMR_HG01142
CLM	AMR	CLM_AMR_HG01148
CLM	AMR	CLM_AMR_HG01149
CLM	AMR	CLM_AMR_HG01250
CLM	AMR	CLM_AMR_HG01251
CLM	AMR	CLM_AMR_HG01253
CLM	AMR	CLM_AMR_HG01254
CLM	AMR	CLM_AMR_HG01256
CLM	AMR	CLM_AMR_HG01257
CLM	AMR	CLM_AMR_HG01259
CLM	AMR	CLM_AMR_HG01260
CLM	AMR	CLM_AMR_HG01269
CLM	AMR	CLM_AMR_HG01271
CLM	AMR	CLM_AMR_HG01272
CLM	AMR	CLM_AMR_HG01275
CLM	AMR	CLM_AMR_HG01277
CLM	AMR	CLM_AMR_HG01280
CLM	AMR	CLM_AMR_HG01281
CLM	AMR	CLM_AMR_HG01284
CLM	AMR	CLM_AMR_HG01341
CLM	AMR	CLM_AMR_HG01342
CLM	AMR	CLM_AMR_HG01344
CLM	AMR	CLM_AMR_HG01345
CLM	AMR	CLM_AMR_HG01348
CLM	AMR	CLM_AMR_HG01350
CLM	AMR	CLM_AMR_HG01351
CLM	AMR	CLM_AMR_HG01353
CLM	AMR	CLM_AMR_HG01354
CLM	AMR	CLM_AMR_HG01356
CLM	AMR	CLM_AMR_HG01357
CLM	AMR	CLM_AMR_HG01359
CLM	AMR	CLM_AMR_HG01360
CLM	AMR	CLM_AMR_HG01362
CLM	AMR	CLM_AMR_HG01363
CLM	AMR	CLM_AMR_HG01365
CLM	AMR	CLM_AMR_HG01366
CLM	AMR	CLM_AMR_HG01369
CLM	AMR	CLM_AMR_HG01372
CLM	AMR	CLM_AMR_HG01374
CLM	AMR	CLM_AMR_HG01375
CLM	AMR	CLM_AMR_HG01377
CLM	AMR	CLM_AMR_HG01378
CLM	AMR	CLM_AMR_HG01383
CLM	AMR	CLM_AMR_HG01384
CLM	AMR	CLM_AMR_HG01389
CLM	AMR	CLM_AMR_HG01390
CLM	AMR	CLM_AMR_HG01431
CLM	AMR	CLM_AMR_HG01432
CLM	AMR	CLM_AMR_HG01435
CLM	AMR	CLM_AMR_HG01437
CLM	AMR	CLM_AMR_HG01438
CLM	AMR	CLM_AMR_HG01441
CLM	AMR	CLM_AMR_HG01443
CLM	AMR	CLM_AMR_HG01444
CLM	AMR	CLM_AMR_HG01447
CLM	AMR	CLM_AMR_HG01455
CLM	AMR	CLM_AMR_HG01456
CLM	AMR	CLM_AMR_HG01459
CLM	AMR	CLM_AMR_HG01461
CLM	AMR	CLM_AMR_HG01462
CLM	AMR	CLM_AMR_HG01464
CLM	AMR	CLM_AMR_HG01465
CLM	AMR	CLM_AMR_HG01468
CLM	AMR	CLM_AMR_HG01474
CLM	AMR	CLM_AMR_HG01479
CLM	AMR	CLM_AMR_HG01485
CLM	AMR	CLM_AMR_HG01486
CLM	AMR	CLM_AMR_HG01488
CLM	AMR	CLM_AMR_HG01489
CLM	AMR	CLM_AMR_HG01491
CLM	AMR	CLM_AMR_HG01492
CLM	AMR	CLM_AMR_HG01494
CLM	AMR	CLM_AMR_HG01495
CLM	AMR	CLM_AMR_HG01497
CLM	AMR	CLM_AMR_HG01498
CLM	AMR	CLM_AMR_HG01550
CLM	AMR	CLM_AMR_HG01551
CLM	AMR	CLM_AMR_HG01556
Col	AMR	Col_AMR_GS000016948-ASM
Col	AMR	Col_AMR_GS000016949-ASM
Col	AMR	Col_AMR_GS000016950-ASM
Col	AMR	Col_AMR_GS000016951-ASM
Kar	AMR	Kar_AMR_LP6005441-DNA_G06
Kar	AMR	Kar_AMR_LP6005441-DNA_H06
Kar	AMR	Kar_AMR_SS6004476
May	AMR	May_AMR_LP6005441-DNA_G07
May	AMR	May_AMR_LP6005441-DNA_H07
Mix	AMR	Mix_AMR_LP6005443-DNA_E11
Mix	AMR	Mix_AMR_LP6005443-DNA_F11
Mix	AMR	Mix_AMR_LP6005443-DNA_G11
Mix	AMR	Mix_AMR_LP6005443-DNA_H11
Mix	AMR	Mix_AMR_SS6004479
MXL	AMR	MXL_AMR_NA19648
MXL	AMR	MXL_AMR_NA19649
MXL	AMR	MXL_AMR_NA19651
MXL	AMR	MXL_AMR_NA19652
MXL	AMR	MXL_AMR_NA19654
MXL	AMR	MXL_AMR_NA19655
MXL	AMR	MXL_AMR_NA19658
MXL	AMR	MXL_AMR_NA19663
MXL	AMR	MXL_AMR_NA19669
MXL	AMR	MXL_AMR_NA19670
MXL	AMR	MXL_AMR_NA19676
MXL	AMR	MXL_AMR_NA19681
MXL	AMR	MXL_AMR_NA19682
MXL	AMR	MXL_AMR_NA19684
MXL	AMR	MXL_AMR_NA19716
MXL	AMR	MXL_AMR_NA19717
MXL	AMR	MXL_AMR_NA19719
MXL	AMR	MXL_AMR_NA19720
MXL	AMR	MXL_AMR_NA19722
MXL	AMR	MXL_AMR_NA19723
MXL	AMR	MXL_AMR_NA19725
MXL	AMR	MXL_AMR_NA19728
MXL	AMR	MXL_AMR_NA19729
MXL	AMR	MXL_AMR_NA19731
MXL	AMR	MXL_AMR_NA19732
MXL	AMR	MXL_AMR_NA19734
MXL	AMR	MXL_AMR_NA19735
MXL	AMR	MXL_AMR_NA19740
MXL	AMR	MXL_AMR_NA19741
MXL	AMR	MXL_AMR_NA19746
MXL	AMR	MXL_AMR_NA19747
MXL	AMR	MXL_AMR_NA19749
MXL	AMR	MXL_AMR_NA19750
MXL	AMR	MXL_AMR_NA19752
MXL	AMR	MXL_AMR_NA19755
MXL	AMR	MXL_AMR_NA19756
MXL	AMR	MXL_AMR_NA19758
MXL	AMR	MXL_AMR_NA19759
MXL	AMR	MXL_AMR_NA19761
MXL	AMR	MXL_AMR_NA19762
MXL	AMR	MXL_AMR_NA19764
MXL	AMR	MXL_AMR_NA19770
MXL	AMR	MXL_AMR_NA19771
MXL	AMR	MXL_AMR_NA19773
MXL	AMR	MXL_AMR_NA19774
MXL	AMR	MXL_AMR_NA19776
MXL	AMR	MXL_AMR_NA19777
MXL	AMR	MXL_AMR_NA19779
MXL	AMR	MXL_AMR_NA19780
MXL	AMR	MXL_AMR_NA19782
MXL	AMR	MXL_AMR_NA19783
MXL	AMR	MXL_AMR_NA19785
MXL	AMR	MXL_AMR_NA19786
MXL	AMR	MXL_AMR_NA19788
MXL	AMR	MXL_AMR_NA19789
MXL	AMR	MXL_AMR_NA19792
MXL	AMR	MXL_AMR_NA19794
MXL	AMR	MXL_AMR_NA19795
PEL	AMR	PEL_AMR_HG01565
PEL	AMR	PEL_AMR_HG01566
PEL	AMR	PEL_AMR_HG01571
PEL	AMR	PEL_AMR_HG01572
PEL	AMR	PEL_AMR_HG01577
PEL	AMR	PEL_AMR_HG01578
PEL	AMR	PEL_AMR_HG01892
PEL	AMR	PEL_AMR_HG01893
PEL	AMR	PEL_AMR_HG01917
PEL	AMR	PEL_AMR_HG01918
PEL	AMR	PEL_AMR_HG01920
PEL	AMR	PEL_AMR_HG01921
PEL	AMR	PEL_AMR_HG01923
PEL	AMR	PEL_AMR_HG01924
PEL	AMR	PEL_AMR_HG01926
PEL	AMR	PEL_AMR_HG01927
PEL	AMR	PEL_AMR_HG01932
PEL	AMR	PEL_AMR_HG01933
PEL	AMR	PEL_AMR_HG01935
PEL	AMR	PEL_AMR_HG01938
PEL	AMR	PEL_AMR_HG01939
PEL	AMR	PEL_AMR_HG01941
PEL	AMR	PEL_AMR_HG01942
PEL	AMR	PEL_AMR_HG01944
PEL	AMR	PEL_AMR_HG01945
PEL	AMR	PEL_AMR_HG01947
PEL	AMR	PEL_AMR_HG01948
PEL	AMR	PEL_AMR_HG01950
PEL	AMR	PEL_AMR_HG01951
PEL	AMR	PEL_AMR_HG01953
PEL	AMR	PEL_AMR_HG01954
PEL	AMR	PEL_AMR_HG01961
PEL	AMR	PEL_AMR_HG01965
PEL	AMR	PEL_AMR_HG01967
PEL	AMR	PEL_AMR_HG01968
PEL	AMR	PEL_AMR_HG01970
PEL	AMR	PEL_AMR_HG01971
PEL	AMR	PEL_AMR_HG01973
PEL	AMR	PEL_AMR_HG01974
PEL	AMR	PEL_AMR_HG01976
PEL	AMR	PEL_AMR_HG01977
PEL	AMR	PEL_AMR_HG01979
PEL	AMR	PEL_AMR_HG01980
PEL	AMR	PEL_AMR_HG01982
PEL	AMR	PEL_AMR_HG01991
PEL	AMR	PEL_AMR_HG01992
PEL	AMR	PEL_AMR_HG01997
PEL	AMR	PEL_AMR_HG02002
PEL	AMR	PEL_AMR_HG02003
PEL	AMR	PEL_AMR_HG02006
PEL	AMR	PEL_AMR_HG02008
PEL	AMR	PEL_AMR_HG02089
PEL	AMR	PEL_AMR_HG02090
PEL	AMR	PEL_AMR_HG02102
PEL	AMR	PEL_AMR_HG02104
PEL	AMR	PEL_AMR_HG02105
PEL	AMR	PEL_AMR_HG02146
PEL	AMR	PEL_AMR_HG02147
PEL	AMR	PEL_AMR_HG02150
PEL	AMR	PEL_AMR_HG02252
PEL	AMR	PEL_AMR_HG02253
PEL	AMR	PEL_AMR_HG02259
PEL	AMR	PEL_AMR_HG02260
PEL	AMR	PEL_AMR_HG02262
PEL	AMR	PEL_AMR_HG02265
PEL	AMR	PEL_AMR_HG02266
PEL	AMR	PEL_AMR_HG02271
PEL	AMR	PEL_AMR_HG02272
PEL	AMR	PEL_AMR_HG02274
PEL	AMR	PEL_AMR_HG02275
PEL	AMR	PEL_AMR_HG02277
PEL	AMR	PEL_AMR_HG02278
PEL	AMR	PEL_AMR_HG02285
PEL	AMR	PEL_AMR_HG02286
PEL	AMR	PEL_AMR_HG02291
PEL	AMR	PEL_AMR_HG02292
PEL	AMR	PEL_AMR_HG02299
PEL	AMR	PEL_AMR_HG02301
PEL	AMR	PEL_AMR_HG02304
PEL	AMR	PEL_AMR_HG02312
PEL	AMR	PEL_AMR_HG02345
PEL	AMR	PEL_AMR_HG02348
PEL	AMR	PEL_AMR_HG02425
Pia	AMR	Pia_AMR_LP6005441-DNA_A04
Pia	AMR	Pia_AMR_LP6005441-DNA_B04
Pim	AMR	Pim_AMR_LP6005441-DNA_E10
Pim	AMR	Pim_AMR_LP6005441-DNA_F10
PUR	AMR	PUR_AMR_HG00551
PUR	AMR	PUR_AMR_HG00553
PUR	AMR	PUR_AMR_HG00554
PUR	AMR	PUR_AMR_HG00637
PUR	AMR	PUR_AMR_HG00638
PUR	AMR	PUR_AMR_HG00640
PUR	AMR	PUR_AMR_HG00641
PUR	AMR	PUR_AMR_HG00731
PUR	AMR	PUR_AMR_HG00732
PUR	AMR	PUR_AMR_HG00734
PUR	AMR	PUR_AMR_HG00736
PUR	AMR	PUR_AMR_HG00737
PUR	AMR	PUR_AMR_HG00739
PUR	AMR	PUR_AMR_HG00740
PUR	AMR	PUR_AMR_HG00742
PUR	AMR	PUR_AMR_HG00743
PUR	AMR	PUR_AMR_HG01047
PUR	AMR	PUR_AMR_HG01048
PUR	AMR	PUR_AMR_HG01049
PUR	AMR	PUR_AMR_HG01051
PUR	AMR	PUR_AMR_HG01052
PUR	AMR	PUR_AMR_HG01054
PUR	AMR	PUR_AMR_HG01055
PUR	AMR	PUR_AMR_HG01058
PUR	AMR	PUR_AMR_HG01060
PUR	AMR	PUR_AMR_HG01061
PUR	AMR	PUR_AMR_HG01063
PUR	AMR	PUR_AMR_HG01064
PUR	AMR	PUR_AMR_HG01066
PUR	AMR	PUR_AMR_HG01067
PUR	AMR	PUR_AMR_HG01069
PUR	AMR	PUR_AMR_HG01070
PUR	AMR	PUR_AMR_HG01072
PUR	AMR	PUR_AMR_HG01073
PUR	AMR	PUR_AMR_HG01075
PUR	AMR	PUR_AMR_HG01077
PUR	AMR	PUR_AMR_HG01079
PUR	AMR	PUR_AMR_HG01080
PUR	AMR	PUR_AMR_HG01082
PUR	AMR	PUR_AMR_HG01083
PUR	AMR	PUR_AMR_HG01085
PUR	AMR	PUR_AMR_HG01086
PUR	AMR	PUR_AMR_HG01088
PUR	AMR	PUR_AMR_HG01089
PUR	AMR	PUR_AMR_HG01092
PUR	AMR	PUR_AMR_HG01094
PUR	AMR	PUR_AMR_HG01095
PUR	AMR	PUR_AMR_HG01097
PUR	AMR	PUR_AMR_HG01098
PUR	AMR	PUR_AMR_HG01101
PUR	AMR	PUR_AMR_HG01102
PUR	AMR	PUR_AMR_HG01104
PUR	AMR	PUR_AMR_HG01105
PUR	AMR	PUR_AMR_HG01107
PUR	AMR	PUR_AMR_HG01108
PUR	AMR	PUR_AMR_HG01110
PUR	AMR	PUR_AMR_HG01111
PUR	AMR	PUR_AMR_HG01161
PUR	AMR	PUR_AMR_HG01162
PUR	AMR	PUR_AMR_HG01164
PUR	AMR	PUR_AMR_HG01167
PUR	AMR	PUR_AMR_HG01168
PUR	AMR	PUR_AMR_HG01170
PUR	AMR	PUR_AMR_HG01171
PUR	AMR	PUR_AMR_HG01173
PUR	AMR	PUR_AMR_HG01174
PUR	AMR	PUR_AMR_HG01176
PUR	AMR	PUR_AMR_HG01177
PUR	AMR	PUR_AMR_HG01182
PUR	AMR	PUR_AMR_HG01183
PUR	AMR	PUR_AMR_HG01187
PUR	AMR	PUR_AMR_HG01188
PUR	AMR	PUR_AMR_HG01190
PUR	AMR	PUR_AMR_HG01191
PUR	AMR	PUR_AMR_HG01197
PUR	AMR	PUR_AMR_HG01198
PUR	AMR	PUR_AMR_HG01200
PUR	AMR	PUR_AMR_HG01204
PUR	AMR	PUR_AMR_HG01205
PUR	AMR	PUR_AMR_HG01241
PUR	AMR	PUR_AMR_HG01242
PUR	AMR	PUR_AMR_HG01247
PUR	AMR	PUR_AMR_HG01248
PUR	AMR	PUR_AMR_HG01286
PUR	AMR	PUR_AMR_HG01302
PUR	AMR	PUR_AMR_HG01303
PUR	AMR	PUR_AMR_HG01305
PUR	AMR	PUR_AMR_HG01308
PUR	AMR	PUR_AMR_HG01311
PUR	AMR	PUR_AMR_HG01312
PUR	AMR	PUR_AMR_HG01323
PUR	AMR	PUR_AMR_HG01325
PUR	AMR	PUR_AMR_HG01326
PUR	AMR	PUR_AMR_HG01392
PUR	AMR	PUR_AMR_HG01393
PUR	AMR	PUR_AMR_HG01395
PUR	AMR	PUR_AMR_HG01396
PUR	AMR	PUR_AMR_HG01398
PUR	AMR	PUR_AMR_HG01402
PUR	AMR	PUR_AMR_HG01403
PUR	AMR	PUR_AMR_HG01405
PUR	AMR	PUR_AMR_HG01412
PUR	AMR	PUR_AMR_HG01413
PUR	AMR	PUR_AMR_HG01414
Que	AMR	Que_AMR_LP6005519-DNA_G02
Que	AMR	Que_AMR_LP6005677-DNA_E01
Que	AMR	Que_AMR_LP6005677-DNA_F01
Sur	AMR	Sur_AMR_LP6005441-DNA_A12
Sur	AMR	Sur_AMR_LP6005441-DNA_B12
Wic	AMR	Wic_AMR_GS000016943-ASM
Wic	AMR	Wic_AMR_GS000016944-ASM
Wic	AMR	Wic_AMR_GS000016945-ASM
Wic	AMR	Wic_AMR_GS000016946-ASM
Zap	AMR	Zap_AMR_LP6005443-DNA_A12
Zap	AMR	Zap_AMR_LP6005677-DNA_D01
Ale	ARC	Ale_ARC_LP6005443-DNA_A03
Ale	ARC	Ale_ARC_LP6005443-DNA_H02
Chu	ARC	Chu_ARC_GS000014403-ASM
Chu	ARC	Chu_ARC_GS000014420-ASM
Chu	ARC	Chu_ARC_GS000020001-ASM
Chu	ARC	Chu_ARC_GS000020002-ASM
Chu	ARC	Chu_ARC_GS000020003-ASM
Chu	ARC	Chu_ARC_LP6005443-DNA_C03
Esk	ARC	Esk_ARC_GS000019997-ASM
Esk	ARC	Esk_ARC_GS000019998-ASM
Esk	ARC	Esk_ARC_GS000019999-ASM
Esk	ARC	Esk_ARC_GS000020000-ASM
Esk	ARC	Esk_ARC_LP6005443-DNA_B03
Esk	ARC	Esk_ARC_LP6005443-DNA_D03
Esk	ARC	Esk_ARC_LP6005443-DNA_F03
Esk	ARC	Esk_ARC_LP6005443-DNA_G03
Esk	ARC	Esk_ARC_LP6005443-DNA_H03
Ite	ARC	Ite_ARC_LP6005443-DNA_D04
Kor	ARC	Kor_ARC_GS000016168-ASM
Kor	ARC	Kor_ARC_GS000016169-ASM
Kor	ARC	Kor_ARC_GS000019992-ASM
Kor	ARC	Kor_ARC_GS000019993-ASM
Kor	ARC	Kor_ARC_GS000019994-ASM
Kor	ARC	Kor_ARC_GS000019995-ASM
Kor	ARC	Kor_ARC_GS000019996-ASM
Kor	ARC	Kor_ARC_GS000022067-ASM
Kor	ARC	Kor_ARC_GS000022068-ASM
Kor	ARC	Kor_ARC_GS000022069-ASM
Kor	ARC	Kor_ARC_GS000022071-ASM
Kor	ARC	Kor_ARC_GS000022072-ASM
Kor	ARC	Kor_ARC_GS000022442-ASM
Kor	ARC	Kor_ARC_GS000033948-ASM
Kor	ARC	Kor_ARC_GS000034185-ASM
Kor	ARC	Kor_ARC_GS000034970-ASM
Tli	ARC	Tli_ARC_LP6005443-DNA_D05
Tli	ARC	Tli_ARC_LP6005443-DNA_E05
Ulc	ARC	Ulc_ARC_LP6005442-DNA_G12
Ulc	ARC	Ulc_ARC_LP6005442-DNA_H12
Alt	CAS	Alt_CAS_GS000016173-ASM
Alt	CAS	Alt_CAS_GS000016174-ASM
Alt	CAS	Alt_CAS_GS000016967-ASM
Alt	CAS	Alt_CAS_GS000020512-ASM
Alt	CAS	Alt_CAS_GS000022439-ASM
Alt	CAS	Alt_CAS_GS000022440-ASM
Alt	CAS	Alt_CAS_LP6005442-DNA_F02
Alt	CAS	Alt_CAS_SRR1791256
Ish	CAS	Ish_CAS_GS000016189-ASM
Ish	CAS	Ish_CAS_GS000016196-ASM
Kal	CAS	Kal_CAS_SRR1868041
Kaz	CAS	Kaz_CAS_GS000013752-ASM
Kaz	CAS	Kaz_CAS_GS000014415-ASM
Kaz	CAS	Kaz_CAS_GS000035127-ASM
Kyr	CAS	Kyr_CAS_GS000013757-ASM
Kyr	CAS	Kyr_CAS_GS000016177-ASM
Kyr	CAS	Kyr_CAS_GS000016187-ASM
Kyr	CAS	Kyr_CAS_GS000016191-ASM
Kyr	CAS	Kyr_CAS_GS000016193-ASM
Kyr	CAS	Kyr_CAS_GS000016195-ASM
Kyr	CAS	Kyr_CAS_GS000016197-ASM
Kyr	CAS	Kyr_CAS_LP6005677-DNA_A02
Kyr	CAS	Kyr_CAS_LP6005677-DNA_B02
Rus	CAS	Rus_CAS_GS000014417-ASM
Rus	CAS	Rus_CAS_GS000016188-ASM
Shu	CAS	Shu_CAS_GS000013758-ASM
Taj	CAS	Taj_CAS_GS000016192-ASM
Taj	CAS	Taj_CAS_LP6005519-DNA_C03
Taj	CAS	Taj_CAS_LP6005519-DNA_D03
TKm	CAS	TKm_CAS_GS000035118-ASM
TKm	CAS	TKm_CAS_GS000035119-ASM
TKm	CAS	TKm_CAS_GS000035120-ASM
Uyg	CAS	Uyg_CAS_GS000016176-ASM
Uyg	CAS	Uyg_CAS_LP6005442-DNA_B01
Uyg	CAS	Uyg_CAS_LP6005443-DNA_B02
Uzb	CAS	Uzb_CAS_GS000035028-ASM
Uzb	CAS	Uzb_CAS_GS000035029-ASM
Uzb	CAS	Uzb_CAS_GS000035030-ASM
Yag	CAS	Yag_CAS_GS000016194-ASM
Abk	CAU	Abk_CAU_GS000014408-ASM
Abk	CAU	Abk_CAU_GS000014409-ASM
Abk	CAU	Abk_CAU_GS000014410-ASM
Abk	CAU	Abk_CAU_LP6005442-DNA_C02
Abk	CAU	Abk_CAU_LP6005442-DNA_D02
Ady	CAU	Ady_CAU_LP6005441-DNA_A01
Ady	CAU	Ady_CAU_LP6005441-DNA_B01
Ava	CAU	Ava_CAU_GS000014405-ASM
Ava	CAU	Ava_CAU_GS000014406-ASM
Ava	CAU	Ava_CAU_GS000014407-ASM
Bal	CAU	Bal_CAU_GS000016170-ASM
Bal	CAU	Bal_CAU_GS000016171-ASM
Bal	CAU	Bal_CAU_GS000016172-ASM
Che	CAU	Che_CAU_LP6005442-DNA_D03
Cir	CAU	Cir_CAU_GS000013740-ASM
Cir	CAU	Cir_CAU_GS000035113-ASM
Cir	CAU	Cir_CAU_GS000035114-ASM
Geo	CAU	Geo_CAU_GS000035150-ASM
Geo	CAU	Geo_CAU_GS000035685-ASM
Geo	CAU	Geo_CAU_LP6005442-DNA_A04
Geo	CAU	Geo_CAU_LP6005442-DNA_B04
Kab	CAU	Kab_CAU_GS000014411-ASM
Kab	CAU	Kab_CAU_GS000014412-ASM
Kab	CAU	Kab_CAU_GS000014413-ASM
Kab	CAU	Kab_CAU_GS000035115-ASM
Kum	CAU	Kum_CAU_GS000014368-ASM
Kum	CAU	Kum_CAU_GS000014370-ASM
Kum	CAU	Kum_CAU_GS000014404-ASM
Lez	CAU	Lez_CAU_GS000013724-ASM
Lez	CAU	Lez_CAU_GS000014365-ASM
Lez	CAU	Lez_CAU_GS000014366-ASM
Lez	CAU	Lez_CAU_GS000035243-ASM
Lez	CAU	Lez_CAU_LP6005442-DNA_G04
Lez	CAU	Lez_CAU_LP6005442-DNA_H04
NOc	CAU	NOc_CAU_GS000013739-ASM
NOc	CAU	NOc_CAU_GS000014414-ASM
NOc	CAU	NOc_CAU_LP6005443-DNA_E10
NOc	CAU	NOc_CAU_LP6005443-DNA_F10
Tab	CAU	Tab_CAU_GS000014363-ASM
Tab	CAU	Tab_CAU_GS000014364-ASM
Tab	CAU	Tab_CAU_GS000014421-ASM
Ami	EAS	Ami_EAS_LP6005442-DNA_C07
Ami	EAS	Ami_EAS_LP6005443-DNA_G05
Ata	EAS	Ata_EAS_LP6005442-DNA_E07
Bur	EAS	Bur_EAS_LP6005519-DNA_A06
Bur	EAS	Bur_EAS_LP6005519-DNA_B06
Cam	EAS	Cam_EAS_LP6005441-DNA_G03
Cam	EAS	Cam_EAS_LP6005441-DNA_H03
CDX	EAS	CDX_EAS_HG00759
CDX	EAS	CDX_EAS_HG00766
CDX	EAS	CDX_EAS_HG00844
CDX	EAS	CDX_EAS_HG00851
CDX	EAS	CDX_EAS_HG00864
CDX	EAS	CDX_EAS_HG00879
CDX	EAS	CDX_EAS_HG00881
CDX	EAS	CDX_EAS_HG00956
CDX	EAS	CDX_EAS_HG00982
CDX	EAS	CDX_EAS_HG01028
CDX	EAS	CDX_EAS_HG01029
CDX	EAS	CDX_EAS_HG01031
CDX	EAS	CDX_EAS_HG01046
CDX	EAS	CDX_EAS_HG01794
CDX	EAS	CDX_EAS_HG01795
CDX	EAS	CDX_EAS_HG01796
CDX	EAS	CDX_EAS_HG01797
CDX	EAS	CDX_EAS_HG01798
CDX	EAS	CDX_EAS_HG01799
CDX	EAS	CDX_EAS_HG01800
CDX	EAS	CDX_EAS_HG01801
CDX	EAS	CDX_EAS_HG01802
CDX	EAS	CDX_EAS_HG01804
CDX	EAS	CDX_EAS_HG01805
CDX	EAS	CDX_EAS_HG01806
CDX	EAS	CDX_EAS_HG01807
CDX	EAS	CDX_EAS_HG01808
CDX	EAS	CDX_EAS_HG01809
CDX	EAS	CDX_EAS_HG01810
CDX	EAS	CDX_EAS_HG01811
CDX	EAS	CDX_EAS_HG01812
CDX	EAS	CDX_EAS_HG01813
CDX	EAS	CDX_EAS_HG01815
CDX	EAS	CDX_EAS_HG01816
CDX	EAS	CDX_EAS_HG01817
CDX	EAS	CDX_EAS_HG02151
CDX	EAS	CDX_EAS_HG02152
CDX	EAS	CDX_EAS_HG02153
CDX	EAS	CDX_EAS_HG02154
CDX	EAS	CDX_EAS_HG02155
CDX	EAS	CDX_EAS_HG02156
CDX	EAS	CDX_EAS_HG02164
CDX	EAS	CDX_EAS_HG02165
CDX	EAS	CDX_EAS_HG02166
CDX	EAS	CDX_EAS_HG02178
CDX	EAS	CDX_EAS_HG02179
CDX	EAS	CDX_EAS_HG02180
CDX	EAS	CDX_EAS_HG02181
CDX	EAS	CDX_EAS_HG02182
CDX	EAS	CDX_EAS_HG02184
CDX	EAS	CDX_EAS_HG02185
CDX	EAS	CDX_EAS_HG02186
CDX	EAS	CDX_EAS_HG02187
CDX	EAS	CDX_EAS_HG02188
CDX	EAS	CDX_EAS_HG02190
CDX	EAS	CDX_EAS_HG02351
CDX	EAS	CDX_EAS_HG02355
CDX	EAS	CDX_EAS_HG02356
CDX	EAS	CDX_EAS_HG02360
CDX	EAS	CDX_EAS_HG02364
CDX	EAS	CDX_EAS_HG02367
CDX	EAS	CDX_EAS_HG02371
CDX	EAS	CDX_EAS_HG02374
CDX	EAS	CDX_EAS_HG02379
CDX	EAS	CDX_EAS_HG02380
CDX	EAS	CDX_EAS_HG02382
CDX	EAS	CDX_EAS_HG02383
CDX	EAS	CDX_EAS_HG02384
CDX	EAS	CDX_EAS_HG02385
CDX	EAS	CDX_EAS_HG02389
CDX	EAS	CDX_EAS_HG02390
CDX	EAS	CDX_EAS_HG02391
CDX	EAS	CDX_EAS_HG02392
CDX	EAS	CDX_EAS_HG02394
CDX	EAS	CDX_EAS_HG02395
CDX	EAS	CDX_EAS_HG02396
CDX	EAS	CDX_EAS_HG02397
CDX	EAS	CDX_EAS_HG02398
CDX	EAS	CDX_EAS_HG02399
CDX	EAS	CDX_EAS_HG02401
CDX	EAS	CDX_EAS_HG02402
CDX	EAS	CDX_EAS_HG02406
CDX	EAS	CDX_EAS_HG02407
CDX	EAS	CDX_EAS_HG02408
CDX	EAS	CDX_EAS_HG02409
CDX	EAS	CDX_EAS_HG02410
CHB	EAS	CHB_EAS_NA18525
CHB	EAS	CHB_EAS_NA18526
CHB	EAS	CHB_EAS_NA18528
CHB	EAS	CHB_EAS_NA18530
CHB	EAS	CHB_EAS_NA18531
CHB	EAS	CHB_EAS_NA18532
CHB	EAS	CHB_EAS_NA18533
CHB	EAS	CHB_EAS_NA18534
CHB	EAS	CHB_EAS_NA18535
CHB	EAS	CHB_EAS_NA18536
CHB	EAS	CHB_EAS_NA18537
CHB	EAS	CHB_EAS_NA18538
CHB	EAS	CHB_EAS_NA18539
CHB	EAS	CHB_EAS_NA18541
CHB	EAS	CHB_EAS_NA18542
CHB	EAS	CHB_EAS_NA18543
CHB	EAS	CHB_EAS_NA18544
CHB	EAS	CHB_EAS_NA18545
CHB	EAS	CHB_EAS_NA18546
CHB	EAS	CHB_EAS_NA18547
CHB	EAS	CHB_EAS_NA18548
CHB	EAS	CHB_EAS_NA18549
CHB	EAS	CHB_EAS_NA18550
CHB	EAS	CHB_EAS_NA18552
CHB	EAS	CHB_EAS_NA18553
CHB	EAS	CHB_EAS_NA18555
CHB	EAS	CHB_EAS_NA18557
CHB	EAS	CHB_EAS_NA18558
CHB	EAS	CHB_EAS_NA18559
CHB	EAS	CHB_EAS_NA18560
CHB	EAS	CHB_EAS_NA18561
CHB	EAS	CHB_EAS_NA18562
CHB	EAS	CHB_EAS_NA18563
CHB	EAS	CHB_EAS_NA18564
CHB	EAS	CHB_EAS_NA18565
CHB	EAS	CHB_EAS_NA18566
CHB	EAS	CHB_EAS_NA18567
CHB	EAS	CHB_EAS_NA18570
CHB	EAS	CHB_EAS_NA18571
CHB	EAS	CHB_EAS_NA18572
CHB	EAS	CHB_EAS_NA18573
CHB	EAS	CHB_EAS_NA18574
CHB	EAS	CHB_EAS_NA18577
CHB	EAS	CHB_EAS_NA18579
CHB	EAS	CHB_EAS_NA18582
CHB	EAS	CHB_EAS_NA18591
CHB	EAS	CHB_EAS_NA18592
CHB	EAS	CHB_EAS_NA18593
CHB	EAS	CHB_EAS_NA18595
CHB	EAS	CHB_EAS_NA18596
CHB	EAS	CHB_EAS_NA18597
CHB	EAS	CHB_EAS_NA18599
CHB	EAS	CHB_EAS_NA18602
CHB	EAS	CHB_EAS_NA18603
CHB	EAS	CHB_EAS_NA18605
CHB	EAS	CHB_EAS_NA18606
CHB	EAS	CHB_EAS_NA18608
CHB	EAS	CHB_EAS_NA18609
CHB	EAS	CHB_EAS_NA18610
CHB	EAS	CHB_EAS_NA18611
CHB	EAS	CHB_EAS_NA18612
CHB	EAS	CHB_EAS_NA18613
CHB	EAS	CHB_EAS_NA18614
CHB	EAS	CHB_EAS_NA18615
CHB	EAS	CHB_EAS_NA18616
CHB	EAS	CHB_EAS_NA18617
CHB	EAS	CHB_EAS_NA18618
CHB	EAS	CHB_EAS_NA18619
CHB	EAS	CHB_EAS_NA18620
CHB	EAS	CHB_EAS_NA18621
CHB	EAS	CHB_EAS_NA18622
CHB	EAS	CHB_EAS_NA18623
CHB	EAS	CHB_EAS_NA18624
CHB	EAS	CHB_EAS_NA18625
CHB	EAS	CHB_EAS_NA18626
CHB	EAS	CHB_EAS_NA18627
CHB	EAS	CHB_EAS_NA18628
CHB	EAS	CHB_EAS_NA18629
CHB	EAS	CHB_EAS_NA18630
CHB	EAS	CHB_EAS_NA18631
CHB	EAS	CHB_EAS_NA18632
CHB	EAS	CHB_EAS_NA18633
CHB	EAS	CHB_EAS_NA18634
CHB	EAS	CHB_EAS_NA18635
CHB	EAS	CHB_EAS_NA18636
CHB	EAS	CHB_EAS_NA18637
CHB	EAS	CHB_EAS_NA18638
CHB	EAS	CHB_EAS_NA18639
CHB	EAS	CHB_EAS_NA18640
CHB	EAS	CHB_EAS_NA18641
CHB	EAS	CHB_EAS_NA18642
CHB	EAS	CHB_EAS_NA18643
CHB	EAS	CHB_EAS_NA18644
CHB	EAS	CHB_EAS_NA18645
CHB	EAS	CHB_EAS_NA18646
CHB	EAS	CHB_EAS_NA18647
CHB	EAS	CHB_EAS_NA18648
CHB	EAS	CHB_EAS_NA18740
CHB	EAS	CHB_EAS_NA18745
CHB	EAS	CHB_EAS_NA18747
CHB	EAS	CHB_EAS_NA18748
CHB	EAS	CHB_EAS_NA18749
CHB	EAS	CHB_EAS_NA18757
CHS	EAS	CHS_EAS_HG00403
CHS	EAS	CHS_EAS_HG00404
CHS	EAS	CHS_EAS_HG00406
CHS	EAS	CHS_EAS_HG00407
CHS	EAS	CHS_EAS_HG00409
CHS	EAS	CHS_EAS_HG00410
CHS	EAS	CHS_EAS_HG00419
CHS	EAS	CHS_EAS_HG00421
CHS	EAS	CHS_EAS_HG00422
CHS	EAS	CHS_EAS_HG00428
CHS	EAS	CHS_EAS_HG00436
CHS	EAS	CHS_EAS_HG00437
CHS	EAS	CHS_EAS_HG00442
CHS	EAS	CHS_EAS_HG00443
CHS	EAS	CHS_EAS_HG00445
CHS	EAS	CHS_EAS_HG00446
CHS	EAS	CHS_EAS_HG00448
CHS	EAS	CHS_EAS_HG00449
CHS	EAS	CHS_EAS_HG00451
CHS	EAS	CHS_EAS_HG00452
CHS	EAS	CHS_EAS_HG00457
CHS	EAS	CHS_EAS_HG00458
CHS	EAS	CHS_EAS_HG00463
CHS	EAS	CHS_EAS_HG00464
CHS	EAS	CHS_EAS_HG00472
CHS	EAS	CHS_EAS_HG00473
CHS	EAS	CHS_EAS_HG00475
CHS	EAS	CHS_EAS_HG00476
CHS	EAS	CHS_EAS_HG00478
CHS	EAS	CHS_EAS_HG00479
CHS	EAS	CHS_EAS_HG00500
CHS	EAS	CHS_EAS_HG00513
CHS	EAS	CHS_EAS_HG00525
CHS	EAS	CHS_EAS_HG00530
CHS	EAS	CHS_EAS_HG00531
CHS	EAS	CHS_EAS_HG00533
CHS	EAS	CHS_EAS_HG00534
CHS	EAS	CHS_EAS_HG00536
CHS	EAS	CHS_EAS_HG00537
CHS	EAS	CHS_EAS_HG00542
CHS	EAS	CHS_EAS_HG00543
CHS	EAS	CHS_EAS_HG00556
CHS	EAS	CHS_EAS_HG00557
CHS	EAS	CHS_EAS_HG00559
CHS	EAS	CHS_EAS_HG00560
CHS	EAS	CHS_EAS_HG00565
CHS	EAS	CHS_EAS_HG00566
CHS	EAS	CHS_EAS_HG00580
CHS	EAS	CHS_EAS_HG00583
CHS	EAS	CHS_EAS_HG00589
CHS	EAS	CHS_EAS_HG00590
CHS	EAS	CHS_EAS_HG00592
CHS	EAS	CHS_EAS_HG00593
CHS	EAS	CHS_EAS_HG00595
CHS	EAS	CHS_EAS_HG00596
CHS	EAS	CHS_EAS_HG00598
CHS	EAS	CHS_EAS_HG00599
CHS	EAS	CHS_EAS_HG00607
CHS	EAS	CHS_EAS_HG00608
CHS	EAS	CHS_EAS_HG00610
CHS	EAS	CHS_EAS_HG00611
CHS	EAS	CHS_EAS_HG00613
CHS	EAS	CHS_EAS_HG00614
CHS	EAS	CHS_EAS_HG00619
CHS	EAS	CHS_EAS_HG00620
CHS	EAS	CHS_EAS_HG00622
CHS	EAS	CHS_EAS_HG00623
CHS	EAS	CHS_EAS_HG00625
CHS	EAS	CHS_EAS_HG00626
CHS	EAS	CHS_EAS_HG00628
CHS	EAS	CHS_EAS_HG00629
CHS	EAS	CHS_EAS_HG00631
CHS	EAS	CHS_EAS_HG00632
CHS	EAS	CHS_EAS_HG00634
CHS	EAS	CHS_EAS_HG00650
CHS	EAS	CHS_EAS_HG00651
CHS	EAS	CHS_EAS_HG00653
CHS	EAS	CHS_EAS_HG00654
CHS	EAS	CHS_EAS_HG00662
CHS	EAS	CHS_EAS_HG00663
CHS	EAS	CHS_EAS_HG00671
CHS	EAS	CHS_EAS_HG00672
CHS	EAS	CHS_EAS_HG00674
CHS	EAS	CHS_EAS_HG00675
CHS	EAS	CHS_EAS_HG00683
CHS	EAS	CHS_EAS_HG00684
CHS	EAS	CHS_EAS_HG00689
CHS	EAS	CHS_EAS_HG00690
CHS	EAS	CHS_EAS_HG00692
CHS	EAS	CHS_EAS_HG00693
CHS	EAS	CHS_EAS_HG00698
CHS	EAS	CHS_EAS_HG00699
CHS	EAS	CHS_EAS_HG00701
CHS	EAS	CHS_EAS_HG00704
CHS	EAS	CHS_EAS_HG00705
CHS	EAS	CHS_EAS_HG00707
CHS	EAS	CHS_EAS_HG00708
CHS	EAS	CHS_EAS_HG00717
CHS	EAS	CHS_EAS_HG00728
CHS	EAS	CHS_EAS_HG00729
Dai	EAS	Dai_EAS_LP6005441-DNA_D04
Dai	EAS	Dai_EAS_LP6005443-DNA_B01
Dai	EAS	Dai_EAS_LP6005592-DNA_D03
Dai	EAS	Dai_EAS_SS6004467
Dau	EAS	Dau_EAS_LP6005441-DNA_F04
Han	EAS	Han_EAS_LP6005441-DNA_C05
Han	EAS	Han_EAS_LP6005441-DNA_D05
Han	EAS	Han_EAS_SS6004469
Hez	EAS	Hez_EAS_LP6005441-DNA_G05
Hez	EAS	Hez_EAS_LP6005441-DNA_H05
Jap	EAS	Jap_EAS_LP6005441-DNA_C06
Jap	EAS	Jap_EAS_LP6005441-DNA_D06
Jap	EAS	Jap_EAS_LP6005592-DNA_C02
JPT	EAS	JPT_EAS_NA18939
JPT	EAS	JPT_EAS_NA18940
JPT	EAS	JPT_EAS_NA18941
JPT	EAS	JPT_EAS_NA18942
JPT	EAS	JPT_EAS_NA18943
JPT	EAS	JPT_EAS_NA18944
JPT	EAS	JPT_EAS_NA18945
JPT	EAS	JPT_EAS_NA18946
JPT	EAS	JPT_EAS_NA18947
JPT	EAS	JPT_EAS_NA18948
JPT	EAS	JPT_EAS_NA18949
JPT	EAS	JPT_EAS_NA18950
JPT	EAS	JPT_EAS_NA18951
JPT	EAS	JPT_EAS_NA18952
JPT	EAS	JPT_EAS_NA18953
JPT	EAS	JPT_EAS_NA18954
JPT	EAS	JPT_EAS_NA18956
JPT	EAS	JPT_EAS_NA18957
JPT	EAS	JPT_EAS_NA18959
JPT	EAS	JPT_EAS_NA18960
JPT	EAS	JPT_EAS_NA18961
JPT	EAS	JPT_EAS_NA18962
JPT	EAS	JPT_EAS_NA18963
JPT	EAS	JPT_EAS_NA18964
JPT	EAS	JPT_EAS_NA18965
JPT	EAS	JPT_EAS_NA18966
JPT	EAS	JPT_EAS_NA18967
JPT	EAS	JPT_EAS_NA18968
JPT	EAS	JPT_EAS_NA18969
JPT	EAS	JPT_EAS_NA18970
JPT	EAS	JPT_EAS_NA18971
JPT	EAS	JPT_EAS_NA18972
JPT	EAS	JPT_EAS_NA18973
JPT	EAS	JPT_EAS_NA18974
JPT	EAS	JPT_EAS_NA18975
JPT	EAS	JPT_EAS_NA18976
JPT	EAS	JPT_EAS_NA18977
JPT	EAS	JPT_EAS_NA18978
JPT	EAS	JPT_EAS_NA18979
JPT	EAS	JPT_EAS_NA18980
JPT	EAS	JPT_EAS_NA18981
JPT	EAS	JPT_EAS_NA18982
JPT	EAS	JPT_EAS_NA18983
JPT	EAS	JPT_EAS_NA18984
JPT	EAS	JPT_EAS_NA18985
JPT	EAS	JPT_EAS_NA18986
JPT	EAS	JPT_EAS_NA18987
JPT	EAS	JPT_EAS_NA18988
JPT	EAS	JPT_EAS_NA18989
JPT	EAS	JPT_EAS_NA18990
JPT	EAS	JPT_EAS_NA18991
JPT	EAS	JPT_EAS_NA18992
JPT	EAS	JPT_EAS_NA18993
JPT	EAS	JPT_EAS_NA18994
JPT	EAS	JPT_EAS_NA18995
JPT	EAS	JPT_EAS_NA18997
JPT	EAS	JPT_EAS_NA18998
JPT	EAS	JPT_EAS_NA18999
JPT	EAS	JPT_EAS_NA19000
JPT	EAS	JPT_EAS_NA19001
JPT	EAS	JPT_EAS_NA19002
JPT	EAS	JPT_EAS_NA19003
JPT	EAS	JPT_EAS_NA19004
JPT	EAS	JPT_EAS_NA19005
JPT	EAS	JPT_EAS_NA19006
JPT	EAS	JPT_EAS_NA19007
JPT	EAS	JPT_EAS_NA19009
JPT	EAS	JPT_EAS_NA19010
JPT	EAS	JPT_EAS_NA19011
JPT	EAS	JPT_EAS_NA19012
JPT	EAS	JPT_EAS_NA19054
JPT	EAS	JPT_EAS_NA19055
JPT	EAS	JPT_EAS_NA19056
JPT	EAS	JPT_EAS_NA19057
JPT	EAS	JPT_EAS_NA19058
JPT	EAS	JPT_EAS_NA19059
JPT	EAS	JPT_EAS_NA19060
JPT	EAS	JPT_EAS_NA19062
JPT	EAS	JPT_EAS_NA19063
JPT	EAS	JPT_EAS_NA19064
JPT	EAS	JPT_EAS_NA19065
JPT	EAS	JPT_EAS_NA19066
JPT	EAS	JPT_EAS_NA19067
JPT	EAS	JPT_EAS_NA19068
JPT	EAS	JPT_EAS_NA19070
JPT	EAS	JPT_EAS_NA19072
JPT	EAS	JPT_EAS_NA19074
JPT	EAS	JPT_EAS_NA19075
JPT	EAS	JPT_EAS_NA19076
JPT	EAS	JPT_EAS_NA19077
JPT	EAS	JPT_EAS_NA19078
JPT	EAS	JPT_EAS_NA19079
JPT	EAS	JPT_EAS_NA19080
JPT	EAS	JPT_EAS_NA19081
JPT	EAS	JPT_EAS_NA19082
JPT	EAS	JPT_EAS_NA19083
JPT	EAS	JPT_EAS_NA19084
JPT	EAS	JPT_EAS_NA19085
JPT	EAS	JPT_EAS_NA19086
JPT	EAS	JPT_EAS_NA19087
JPT	EAS	JPT_EAS_NA19088
JPT	EAS	JPT_EAS_NA19089
JPT	EAS	JPT_EAS_NA19090
JPT	EAS	JPT_EAS_NA19091
KHV	EAS	KHV_EAS_HG01595
KHV	EAS	KHV_EAS_HG01596
KHV	EAS	KHV_EAS_HG01597
KHV	EAS	KHV_EAS_HG01598
KHV	EAS	KHV_EAS_HG01599
KHV	EAS	KHV_EAS_HG01600
KHV	EAS	KHV_EAS_HG01840
KHV	EAS	KHV_EAS_HG01841
KHV	EAS	KHV_EAS_HG01842
KHV	EAS	KHV_EAS_HG01843
KHV	EAS	KHV_EAS_HG01844
KHV	EAS	KHV_EAS_HG01845
KHV	EAS	KHV_EAS_HG01846
KHV	EAS	KHV_EAS_HG01847
KHV	EAS	KHV_EAS_HG01848
KHV	EAS	KHV_EAS_HG01849
KHV	EAS	KHV_EAS_HG01850
KHV	EAS	KHV_EAS_HG01851
KHV	EAS	KHV_EAS_HG01852
KHV	EAS	KHV_EAS_HG01853
KHV	EAS	KHV_EAS_HG01855
KHV	EAS	KHV_EAS_HG01857
KHV	EAS	KHV_EAS_HG01858
KHV	EAS	KHV_EAS_HG01859
KHV	EAS	KHV_EAS_HG01860
KHV	EAS	KHV_EAS_HG01861
KHV	EAS	KHV_EAS_HG01862
KHV	EAS	KHV_EAS_HG01863
KHV	EAS	KHV_EAS_HG01864
KHV	EAS	KHV_EAS_HG01865
KHV	EAS	KHV_EAS_HG01866
KHV	EAS	KHV_EAS_HG01867
KHV	EAS	KHV_EAS_HG01868
KHV	EAS	KHV_EAS_HG01869
KHV	EAS	KHV_EAS_HG01870
KHV	EAS	KHV_EAS_HG01871
KHV	EAS	KHV_EAS_HG01872
KHV	EAS	KHV_EAS_HG01873
KHV	EAS	KHV_EAS_HG01874
KHV	EAS	KHV_EAS_HG01878
KHV	EAS	KHV_EAS_HG02016
KHV	EAS	KHV_EAS_HG02017
KHV	EAS	KHV_EAS_HG02019
KHV	EAS	KHV_EAS_HG02020
KHV	EAS	KHV_EAS_HG02023
KHV	EAS	KHV_EAS_HG02025
KHV	EAS	KHV_EAS_HG02026
KHV	EAS	KHV_EAS_HG02028
KHV	EAS	KHV_EAS_HG02029
KHV	EAS	KHV_EAS_HG02031
KHV	EAS	KHV_EAS_HG02032
KHV	EAS	KHV_EAS_HG02035
KHV	EAS	KHV_EAS_HG02040
KHV	EAS	KHV_EAS_HG02047
KHV	EAS	KHV_EAS_HG02048
KHV	EAS	KHV_EAS_HG02049
KHV	EAS	KHV_EAS_HG02050
KHV	EAS	KHV_EAS_HG02057
KHV	EAS	KHV_EAS_HG02058
KHV	EAS	KHV_EAS_HG02060
KHV	EAS	KHV_EAS_HG02061
KHV	EAS	KHV_EAS_HG02064
KHV	EAS	KHV_EAS_HG02069
KHV	EAS	KHV_EAS_HG02070
KHV	EAS	KHV_EAS_HG02072
KHV	EAS	KHV_EAS_HG02073
KHV	EAS	KHV_EAS_HG02075
KHV	EAS	KHV_EAS_HG02076
KHV	EAS	KHV_EAS_HG02078
KHV	EAS	KHV_EAS_HG02079
KHV	EAS	KHV_EAS_HG02081
KHV	EAS	KHV_EAS_HG02082
KHV	EAS	KHV_EAS_HG02084
KHV	EAS	KHV_EAS_HG02085
KHV	EAS	KHV_EAS_HG02086
KHV	EAS	KHV_EAS_HG02087
KHV	EAS	KHV_EAS_HG02088
KHV	EAS	KHV_EAS_HG02113
KHV	EAS	KHV_EAS_HG02116
KHV	EAS	KHV_EAS_HG02121
KHV	EAS	KHV_EAS_HG02122
KHV	EAS	KHV_EAS_HG02127
KHV	EAS	KHV_EAS_HG02128
KHV	EAS	KHV_EAS_HG02130
KHV	EAS	KHV_EAS_HG02131
KHV	EAS	KHV_EAS_HG02133
KHV	EAS	KHV_EAS_HG02134
KHV	EAS	KHV_EAS_HG02136
KHV	EAS	KHV_EAS_HG02137
KHV	EAS	KHV_EAS_HG02138
KHV	EAS	KHV_EAS_HG02139
KHV	EAS	KHV_EAS_HG02140
KHV	EAS	KHV_EAS_HG02141
KHV	EAS	KHV_EAS_HG02142
KHV	EAS	KHV_EAS_HG02512
KHV	EAS	KHV_EAS_HG02513
KHV	EAS	KHV_EAS_HG02521
KHV	EAS	KHV_EAS_HG02522
Kin	EAS	Kin_EAS_LP6005442-DNA_C11
Kin	EAS	Kin_EAS_LP6005442-DNA_D11
Kor	EAS	Kor_EAS_LP6005443-DNA_C06
Kor	EAS	Kor_EAS_LP6005443-DNA_D06
Lah	EAS	Lah_EAS_LP6005441-DNA_B07
Lah	EAS	Lah_EAS_LP6005443-DNA_E01
Mia	EAS	Mia_EAS_LP6005441-DNA_C08
Mia	EAS	Mia_EAS_LP6005441-DNA_D08
Mon	EAS	Mon_EAS_GS000016190-ASM
Mon	EAS	Mon_EAS_GS000035116-ASM
Mon	EAS	Mon_EAS_GS000035117-ASM
Mon	EAS	Mon_EAS_GS000035234-ASM
Mon	EAS	Mon_EAS_GS000035235-ASM
Mon	EAS	Mon_EAS_GS000035236-ASM
Mon	EAS	Mon_EAS_LP6005441-DNA_E08
Mon	EAS	Mon_EAS_LP6005441-DNA_F08
Nax	EAS	Nax_EAS_LP6005441-DNA_B09
Nax	EAS	Nax_EAS_LP6005443-DNA_E09
Oro	EAS	Oro_EAS_LP6005441-DNA_E09
Oro	EAS	Oro_EAS_LP6005441-DNA_F09
She	EAS	She_EAS_LP6005443-DNA_F01
She	EAS	She_EAS_LP6005443-DNA_G01
Tha	EAS	Tha_EAS_LP6005443-DNA_A07
Tha	EAS	Tha_EAS_LP6005443-DNA_B07
Tuj	EAS	Tuj_EAS_LP6005441-DNA_F12
Tuj	EAS	Tuj_EAS_LP6005443-DNA_A02
TuX	EAS	TuX_EAS_LP6005441-DNA_D12
TuX	EAS	TuX_EAS_LP6005443-DNA_H01
Vie	EAS	Vie_EAS_GS000019946-ASM
Vie	EAS	Vie_EAS_GS000019947-ASM
Vie	EAS	Vie_EAS_GS000019948-ASM
Vie	EAS	Vie_EAS_GS000019949-ASM
Vie	EAS	Vie_EAS_GS000019950-ASM
Vie	EAS	Vie_EAS_GS000019951-ASM
Vie	EAS	Vie_EAS_GS000019971-ASM
Vie	EAS	Vie_EAS_GS000019972-ASM
Vie	EAS	Vie_EAS_GS000035110-ASM
Vie	EAS	Vie_EAS_GS000035111-ASM
Xib	EAS	Xib_EAS_LP6005442-DNA_D01
Xib	EAS	Xib_EAS_LP6005443-DNA_C02
YiX	EAS	YiX_EAS_LP6005442-DNA_G01
YiX	EAS	YiX_EAS_LP6005442-DNA_H01
Alb	EUR	Alb_EUR_GS000035021-ASM
Alb	EUR	Alb_EUR_GS000035147-ASM
Alb	EUR	Alb_EUR_GS000035434-ASM
Alb	EUR	Alb_EUR_LP6005677-DNA_B01
Bas	EUR	Bas_EUR_LP6005441-DNA_C02
Bas	EUR	Bas_EUR_LP6005441-DNA_D02
Bel	EUR	Bel_EUR_GS000014324-ASM
Bel	EUR	Bel_EUR_GS000014351-ASM
Bel	EUR	Bel_EUR_GS000016104-ASM
Bel	EUR	Bel_EUR_GS000035241-ASM
Ber	EUR	Ber_EUR_LP6005441-DNA_A06
Ber	EUR	Ber_EUR_LP6005441-DNA_B06
BSh	EUR	BSh_EUR_GS000016134-ASM
BSh	EUR	BSh_EUR_GS000016276-ASM
BSh	EUR	BSh_EUR_GS000019181-ASM
BSh	EUR	BSh_EUR_GS000035032-ASM
BSh	EUR	BSh_EUR_GS000035033-ASM
Bul	EUR	Bul_EUR_LP6005442-DNA_A03
Bul	EUR	Bul_EUR_LP6005442-DNA_B03
CEU	EUR	CEU_EUR_NA06984
CEU	EUR	CEU_EUR_NA06985
CEU	EUR	CEU_EUR_NA06986
CEU	EUR	CEU_EUR_NA06989
CEU	EUR	CEU_EUR_NA06994
CEU	EUR	CEU_EUR_NA07000
CEU	EUR	CEU_EUR_NA07037
CEU	EUR	CEU_EUR_NA07051
CEU	EUR	CEU_EUR_NA07347
CEU	EUR	CEU_EUR_NA07357
CEU	EUR	CEU_EUR_NA11829
CEU	EUR	CEU_EUR_NA11830
CEU	EUR	CEU_EUR_NA11831
CEU	EUR	CEU_EUR_NA11832
CEU	EUR	CEU_EUR_NA11840
CEU	EUR	CEU_EUR_NA11843
CEU	EUR	CEU_EUR_NA11881
CEU	EUR	CEU_EUR_NA11892
CEU	EUR	CEU_EUR_NA11893
CEU	EUR	CEU_EUR_NA11894
CEU	EUR	CEU_EUR_NA11918
CEU	EUR	CEU_EUR_NA11919
CEU	EUR	CEU_EUR_NA11920
CEU	EUR	CEU_EUR_NA11930
CEU	EUR	CEU_EUR_NA11931
CEU	EUR	CEU_EUR_NA11932
CEU	EUR	CEU_EUR_NA11933
CEU	EUR	CEU_EUR_NA11992
CEU	EUR	CEU_EUR_NA11994
CEU	EUR	CEU_EUR_NA11995
CEU	EUR	CEU_EUR_NA12003
CEU	EUR	CEU_EUR_NA12004
CEU	EUR	CEU_EUR_NA12005
CEU	EUR	CEU_EUR_NA12006
CEU	EUR	CEU_EUR_NA12043
CEU	EUR	CEU_EUR_NA12044
CEU	EUR	CEU_EUR_NA12046
CEU	EUR	CEU_EUR_NA12058
CEU	EUR	CEU_EUR_NA12144
CEU	EUR	CEU_EUR_NA12154
CEU	EUR	CEU_EUR_NA12156
CEU	EUR	CEU_EUR_NA12234
CEU	EUR	CEU_EUR_NA12249
CEU	EUR	CEU_EUR_NA12272
CEU	EUR	CEU_EUR_NA12273
CEU	EUR	CEU_EUR_NA12275
CEU	EUR	CEU_EUR_NA12282
CEU	EUR	CEU_EUR_NA12283
CEU	EUR	CEU_EUR_NA12286
CEU	EUR	CEU_EUR_NA12287
CEU	EUR	CEU_EUR_NA12340
CEU	EUR	CEU_EUR_NA12341
CEU	EUR	CEU_EUR_NA12342
CEU	EUR	CEU_EUR_NA12347
CEU	EUR	CEU_EUR_NA12348
CEU	EUR	CEU_EUR_NA12383
CEU	EUR	CEU_EUR_NA12399
CEU	EUR	CEU_EUR_NA12400
CEU	EUR	CEU_EUR_NA12413
CEU	EUR	CEU_EUR_NA12414
CEU	EUR	CEU_EUR_NA12489
CEU	EUR	CEU_EUR_NA12546
CEU	EUR	CEU_EUR_NA12716
CEU	EUR	CEU_EUR_NA12717
CEU	EUR	CEU_EUR_NA12718
CEU	EUR	CEU_EUR_NA12748
CEU	EUR	CEU_EUR_NA12749
CEU	EUR	CEU_EUR_NA12750
CEU	EUR	CEU_EUR_NA12751
CEU	EUR	CEU_EUR_NA12760
CEU	EUR	CEU_EUR_NA12761
CEU	EUR	CEU_EUR_NA12762
CEU	EUR	CEU_EUR_NA12763
CEU	EUR	CEU_EUR_NA12775
CEU	EUR	CEU_EUR_NA12776
CEU	EUR	CEU_EUR_NA12777
CEU	EUR	CEU_EUR_NA12778
CEU	EUR	CEU_EUR_NA12812
CEU	EUR	CEU_EUR_NA12814
CEU	EUR	CEU_EUR_NA12815
CEU	EUR	CEU_EUR_NA12827
CEU	EUR	CEU_EUR_NA12828
CEU	EUR	CEU_EUR_NA12829
CEU	EUR	CEU_EUR_NA12830
CEU	EUR	CEU_EUR_NA12842
CEU	EUR	CEU_EUR_NA12843
CEU	EUR	CEU_EUR_NA12872
CEU	EUR	CEU_EUR_NA12873
CEU	EUR	CEU_EUR_NA12874
CEU	EUR	CEU_EUR_NA12889
CEU	EUR	CEU_EUR_NA12890
Chu	EUR	Chu_EUR_GS000013764-ASM
Chu	EUR	Chu_EUR_GS000019182-ASM
Chu	EUR	Chu_EUR_GS000020097-ASM
Cos	EUR	Cos_EUR_GS000016186-ASM
Cos	EUR	Cos_EUR_GS000035179-ASM
Cos	EUR	Cos_EUR_GS000035238-ASM
Cos	EUR	Cos_EUR_GS000035239-ASM
Cre	EUR	Cre_EUR_LP6007068-DNA_A01
Cre	EUR	Cre_EUR_LP6007069-DNA_A01
Cro	EUR	Cro_EUR_GS000013754-ASM
Cro	EUR	Cro_EUR_GS000015871-ASM
Cro	EUR	Cro_EUR_GS000015872-ASM
Cro	EUR	Cro_EUR_GS000015873-ASM
Eng	EUR	Eng_EUR_LP6005442-DNA_E10
Est	EUR	Est_EUR_GS000016919-ASM
Est	EUR	Est_EUR_GS000017199-ASM
Est	EUR	Est_EUR_GS000017206-ASM
Est	EUR	Est_EUR_GS000017208-ASM
Est	EUR	Est_EUR_GS000017209-ASM
Est	EUR	Est_EUR_GS000017210-ASM
Est	EUR	Est_EUR_LP6005442-DNA_G03
Est	EUR	Est_EUR_LP6005442-DNA_H03
Fin	EUR	Fin_EUR_GS000016894-ASM
Fin	EUR	Fin_EUR_GS000016895-ASM
Fin	EUR	Fin_EUR_GS000018756-ASM
FIN	EUR	FIN_EUR_HG00171
FIN	EUR	FIN_EUR_HG00173
FIN	EUR	FIN_EUR_HG00174
FIN	EUR	FIN_EUR_HG00176
FIN	EUR	FIN_EUR_HG00177
FIN	EUR	FIN_EUR_HG00178
FIN	EUR	FIN_EUR_HG00179
FIN	EUR	FIN_EUR_HG00180
FIN	EUR	FIN_EUR_HG00181
FIN	EUR	FIN_EUR_HG00182
FIN	EUR	FIN_EUR_HG00183
FIN	EUR	FIN_EUR_HG00185
FIN	EUR	FIN_EUR_HG00186
FIN	EUR	FIN_EUR_HG00187
FIN	EUR	FIN_EUR_HG00188
FIN	EUR	FIN_EUR_HG00189
FIN	EUR	FIN_EUR_HG00190
FIN	EUR	FIN_EUR_HG00266
FIN	EUR	FIN_EUR_HG00267
FIN	EUR	FIN_EUR_HG00268
FIN	EUR	FIN_EUR_HG00269
FIN	EUR	FIN_EUR_HG00271
FIN	EUR	FIN_EUR_HG00272
FIN	EUR	FIN_EUR_HG00273
FIN	EUR	FIN_EUR_HG00274
FIN	EUR	FIN_EUR_HG00275
FIN	EUR	FIN_EUR_HG00276
FIN	EUR	FIN_EUR_HG00277
FIN	EUR	FIN_EUR_HG00278
FIN	EUR	FIN_EUR_HG00280
FIN	EUR	FIN_EUR_HG00281
FIN	EUR	FIN_EUR_HG00282
FIN	EUR	FIN_EUR_HG00284
FIN	EUR	FIN_EUR_HG00285
FIN	EUR	FIN_EUR_HG00288
FIN	EUR	FIN_EUR_HG00290
FIN	EUR	FIN_EUR_HG00304
FIN	EUR	FIN_EUR_HG00306
FIN	EUR	FIN_EUR_HG00308
FIN	EUR	FIN_EUR_HG00309
FIN	EUR	FIN_EUR_HG00310
FIN	EUR	FIN_EUR_HG00311
FIN	EUR	FIN_EUR_HG00313
FIN	EUR	FIN_EUR_HG00315
FIN	EUR	FIN_EUR_HG00318
FIN	EUR	FIN_EUR_HG00319
FIN	EUR	FIN_EUR_HG00320
FIN	EUR	FIN_EUR_HG00321
FIN	EUR	FIN_EUR_HG00323
FIN	EUR	FIN_EUR_HG00324
FIN	EUR	FIN_EUR_HG00325
FIN	EUR	FIN_EUR_HG00326
FIN	EUR	FIN_EUR_HG00327
FIN	EUR	FIN_EUR_HG00328
FIN	EUR	FIN_EUR_HG00329
FIN	EUR	FIN_EUR_HG00330
FIN	EUR	FIN_EUR_HG00331
FIN	EUR	FIN_EUR_HG00332
FIN	EUR	FIN_EUR_HG00334
FIN	EUR	FIN_EUR_HG00335
FIN	EUR	FIN_EUR_HG00336
FIN	EUR	FIN_EUR_HG00337
FIN	EUR	FIN_EUR_HG00338
FIN	EUR	FIN_EUR_HG00339
FIN	EUR	FIN_EUR_HG00341
FIN	EUR	FIN_EUR_HG00342
FIN	EUR	FIN_EUR_HG00343
FIN	EUR	FIN_EUR_HG00344
FIN	EUR	FIN_EUR_HG00345
FIN	EUR	FIN_EUR_HG00346
FIN	EUR	FIN_EUR_HG00349
FIN	EUR	FIN_EUR_HG00350
FIN	EUR	FIN_EUR_HG00351
FIN	EUR	FIN_EUR_HG00353
FIN	EUR	FIN_EUR_HG00355
FIN	EUR	FIN_EUR_HG00356
FIN	EUR	FIN_EUR_HG00357
FIN	EUR	FIN_EUR_HG00358
FIN	EUR	FIN_EUR_HG00360
FIN	EUR	FIN_EUR_HG00361
FIN	EUR	FIN_EUR_HG00362
FIN	EUR	FIN_EUR_HG00364
FIN	EUR	FIN_EUR_HG00365
FIN	EUR	FIN_EUR_HG00366
FIN	EUR	FIN_EUR_HG00367
FIN	EUR	FIN_EUR_HG00368
FIN	EUR	FIN_EUR_HG00369
FIN	EUR	FIN_EUR_HG00371
FIN	EUR	FIN_EUR_HG00372
FIN	EUR	FIN_EUR_HG00373
FIN	EUR	FIN_EUR_HG00375
FIN	EUR	FIN_EUR_HG00376
FIN	EUR	FIN_EUR_HG00378
FIN	EUR	FIN_EUR_HG00379
FIN	EUR	FIN_EUR_HG00380
FIN	EUR	FIN_EUR_HG00381
FIN	EUR	FIN_EUR_HG00382
FIN	EUR	FIN_EUR_HG00383
FIN	EUR	FIN_EUR_HG00384
Fin	EUR	Fin_EUR_LP6005442-DNA_C10
Fin	EUR	Fin_EUR_LP6005442-DNA_D10
Fin	EUR	Fin_EUR_LP6005592-DNA_A02
Fre	EUR	Fre_EUR_LP6005441-DNA_A05
Fre	EUR	Fre_EUR_LP6005441-DNA_B05
Fre	EUR	Fre_EUR_SS6004468
GBR	EUR	GBR_EUR_HG00096
GBR	EUR	GBR_EUR_HG00097
GBR	EUR	GBR_EUR_HG00099
GBR	EUR	GBR_EUR_HG00100
GBR	EUR	GBR_EUR_HG00101
GBR	EUR	GBR_EUR_HG00102
GBR	EUR	GBR_EUR_HG00103
GBR	EUR	GBR_EUR_HG00105
GBR	EUR	GBR_EUR_HG00106
GBR	EUR	GBR_EUR_HG00107
GBR	EUR	GBR_EUR_HG00108
GBR	EUR	GBR_EUR_HG00109
GBR	EUR	GBR_EUR_HG00110
GBR	EUR	GBR_EUR_HG00111
GBR	EUR	GBR_EUR_HG00112
GBR	EUR	GBR_EUR_HG00113
GBR	EUR	GBR_EUR_HG00114
GBR	EUR	GBR_EUR_HG00115
GBR	EUR	GBR_EUR_HG00116
GBR	EUR	GBR_EUR_HG00117
GBR	EUR	GBR_EUR_HG00118
GBR	EUR	GBR_EUR_HG00120
GBR	EUR	GBR_EUR_HG00121
GBR	EUR	GBR_EUR_HG00122
GBR	EUR	GBR_EUR_HG00123
GBR	EUR	GBR_EUR_HG00125
GBR	EUR	GBR_EUR_HG00126
GBR	EUR	GBR_EUR_HG00127
GBR	EUR	GBR_EUR_HG00128
GBR	EUR	GBR_EUR_HG00129
GBR	EUR	GBR_EUR_HG00130
GBR	EUR	GBR_EUR_HG00131
GBR	EUR	GBR_EUR_HG00132
GBR	EUR	GBR_EUR_HG00133
GBR	EUR	GBR_EUR_HG00136
GBR	EUR	GBR_EUR_HG00137
GBR	EUR	GBR_EUR_HG00138
GBR	EUR	GBR_EUR_HG00139
GBR	EUR	GBR_EUR_HG00140
GBR	EUR	GBR_EUR_HG00141
GBR	EUR	GBR_EUR_HG00142
GBR	EUR	GBR_EUR_HG00143
GBR	EUR	GBR_EUR_HG00145
GBR	EUR	GBR_EUR_HG00148
GBR	EUR	GBR_EUR_HG00149
GBR	EUR	GBR_EUR_HG00150
GBR	EUR	GBR_EUR_HG00151
GBR	EUR	GBR_EUR_HG00154
GBR	EUR	GBR_EUR_HG00157
GBR	EUR	GBR_EUR_HG00158
GBR	EUR	GBR_EUR_HG00159
GBR	EUR	GBR_EUR_HG00160
GBR	EUR	GBR_EUR_HG00231
GBR	EUR	GBR_EUR_HG00232
GBR	EUR	GBR_EUR_HG00233
GBR	EUR	GBR_EUR_HG00234
GBR	EUR	GBR_EUR_HG00235
[truncated: 1,123 more rows]

## Sheet: List of Populations
Description of all studied populations
Population ID	Population name
ACB_AFR	African Caribbeans in Barbados
ASW_AFR	Americans of African Ancestry USA
Ban_AFR	BantuTswana:BotswanaOrNamibia
Bia_AFR	Biaka:CentralAfricanRepublic
Con_AFR	Congo-pygmies
Din_AFR	Dinka:Sudan
Esa_AFR	Esan:Nigeria
ESN_AFR	Esan in Nigeria
Gam_AFR	Gambian:Gambia
GWD_AFR	Gambian in Western Divisions, Gambia
JuX_AFR	Ju_hoan_North:Namibia
Kho_AFR	Khomani_San:SouthAfrica
Luh_AFR	Luhya:Kenya
Luo_AFR	Luo:Kenya
LWK_AFR	Luhya in Webuye Kenya
Man_AFR	Mandenka:Senegal
Mas_AFR	Masai:Kenya
Mbu_AFR	Mbuti:Congo
Men_AFR	Mende:SierraLeone
Moz_AFR	Mozabite:Algeria
MSL_AFR	Mende in Sierra Leone
Sah_AFR	Saharawi:WesternSahara(Morocco)
Som_AFR	Somali:Kenya
Yor_AFR	Yoruba:Nigeria
YRI_AFR	Yoruba in Ibadan Nigeria
Cac_AMR	Cachi Argentina
Cha_AMR	Chane:Argentina
CLM_AMR	Colombians Medellin Colombia
Col_AMR	Colla Argentina
Kar_AMR	Karitiana:Brazil
May_AMR	Mayan:Mexico
Mix_AMR	Mixe:Mexico
MXL_AMR	Mexican Ancestry Los Angeles
PEL_AMR	Peruvians Lima Peru
Pia_AMR	Piapoco:Colombia
Pim_AMR	Pima:Mexico
PUR_AMR	Puerto Ricans from Puerto Rico
Que_AMR	Quechua:Peru
Sur_AMR	Surui:Brazil
Wic_AMR	Wichi Argentina
Zap_AMR	Zapotec:Mexico
Ale_ARC	Aleut:Russia
Chu_ARC	Chukchi:Russia
Esk_ARC	Eskimo_Sireniki:Russia
Ite_ARC	Itelman:Russia
Kor_ARC	Koryaks
Tli_ARC	Tlingit:Russia
Ulc_ARC	Ulchi:Russia
Alt_CAS	Altaian
Ish_CAS	Ishkasim Tajikistan
Kal_CAS	Kalmyk
Kaz_CAS	Kazakhs Kazakhstan
Kyr_CAS	Kyrgyz:Kyrgyzystan
Rus_CAS	Rushan-Vanch Tajikistan
Shu_CAS	Shugnan Tajikistan
Taj_CAS	Tajiks
TKm_CAS	Turkmens Uzbekistan
Uyg_CAS	Uygurs Kazakhstan
Uzb_CAS	Uzbek
Yag_CAS	Yaghnobi Tajikistan
Abk_CAU	Abkhasian:Abkhazia
Ady_CAU	Adygei:Russia(Caucasus)
Ava_CAU	Avars Russia Caucaz
Bal_CAU	Balkars Russia Caucaz
Che_CAU	Chechen:Russia
Cir_CAU	Circassians Russia Caucaz
Geo_CAU	Georgian:Georgia
Kab_CAU	Kabardins Russia Caucaz
Kum_CAU	Kumyks Russia
Lez_CAU	Lezgin:Russia
NOc_CAU	North_Ossetian:Russia
Tab_CAU	Tabasarans Russia Caucaz
Ami_EAS	Ami:Taiwan
Ata_EAS	Atayal:Taiwan
Bur_EAS	Burmese Myanmar
Cam_EAS	Cambodian:Cambodia
CDX_EAS	Chinese Dai Xishuangbanna
CHB_EAS	Han Chinese Beijing
CHS_EAS	Southern Han Chinese
Dai_EAS	Dai:China
Dau_EAS	Daur:China
Han_EAS	Han:China
Hez_EAS	Hezhen:China
Jap_EAS	Japanese:Japan
JPT_EAS	Japanese Tokyo
KHV_EAS	Kinh Ho Chi Minh City Vietnam
Kin_EAS	Kinh:Vietnam
Kor_EAS	Korean:Korea
Lah_EAS	Lahu:China
Mia_EAS	Miao:China
Mon_EAS	Mongola:China
Nax_EAS	Naxi:China
Oro_EAS	Oroqen:China
She_EAS	She:China
Tha_EAS	Thai:Thailand
Tuj_EAS	Tujia:China
TuX_EAS	Tu:China
Vie_EAS	Vietnamese_central
Xib_EAS	Xibo:China
YiX_EAS	Yi:China
Alb_EUR	Albanian:Albania
Bas_EUR	Basque:France
Bel_EUR	Belarusians
Ber_EUR	Bergamo:Italy
BSh_EUR	Bashkirs Russia
Bul_EUR	Bulgarian:Bulgaria
CEU_EUR	Utah (CEPH) NW Eur Ancestry
Chu_EUR	Chuvashes Russia
Cos_EUR	Cossacks Ukraine
Cre_EUR	Crete:Greece
Cro_EUR	Croats Bosnia-Herzegovina
Eng_EUR	English:England
Est_EUR	Estonian:Estonia
Fin_EUR	Finnish:Finland
FIN_EUR	Finnish in Finland
Fre_EUR	French:France
GBR_EUR	British in England and Scotland
Ger_EUR	Germans
Gre_EUR	Greek:Greece
Hun_EUR	Hungarian:Hungary
IBS_EUR	Iberian Population in Spain
Ice_EUR	Icelandic:Iceland
Ing_EUR	Ingrians Russia North
Kar_EUR	Karelians
Kom_EUR	Komis Russia
Kry_EUR	Kryashen-Tatars Russia
Lat_EUR	Latvians
Lit_EUR	Lithuanians
Mar_EUR	Maris Russia
Mis_EUR	Mishar-Tatars
Mol_EUR	Moldavians
Mor_EUR	Mordvins Russia
Nor_EUR	Norwegian:Norway
Orc_EUR	Orcadian:OrkneyIslands
Pol_EUR	Polish:Poland
Rom_EUR	Roma Bosnia-Herzegovina
Rus_EUR	Russian:Russia
Saa_EUR	Saami:Finland
Sar_EUR	Sardinian:Italy
Spa_EUR	Spanish:Spain
Swe_EUR	Swedes Sweden
Tat_EUR	Tatars
TSI_EUR	Toscani Italia
Tus_EUR	Tuscan:Italy
Udm_EUR	Udmurds
Ukr_EUR	Ukrainians
Vep_EUR	Vepsas Russia
Ara_MDE	Arabs-Israel
Arm_MDE	Armenian:Armenia
Ass_MDE	Assyrians Armenia
Aze_MDE	Azerbaijanis
Bed_MDE	BedouinB:Israel(Negev)
Dru_MDE	Druze:Israel(Carmel)
Ira_MDE	Iranian:Iran
Jor_MDE	Jordanian:Jordan
Leb_MDE	Lebanese Lebanon
Pal_MDE	Palestinian:Israel(Central)
Sam_MDE	Samaritan:Israel
Sau_MDE	Saudi-Arabians
Tur_MDE	Turkish:Turkey
Yem_MDE	Yemenite_Jew:Yemen
Aet_OCE	Aeta Philippines
Agt_OCE	Agta Philippines
Aus_OCE	Australian:Australia
Baj_OCE	Bajo Indonesia
Bat_OCE	Batak Philippines
Bou_OCE	Bougainville:PapuaNewGuinea
Dus_OCE	Dusun:Brunei
Haw_OCE	Hawaiian:USA
Igo_OCE	Igorot:Philippines
Koi_OCE	Koinanbe Papua New Guinea
Kos_OCE	Kosipe Papua New Guinea
Leb_OCE	Lebbo Indonesia
Luz_OCE	Luzon Philippines
Mao_OCE	Maori:NewZealand
Mur_OCE	Murut Brunei
Pap_OCE	Papuan:PapuaNewGuinea
Viz_OCE	Vizayan Philippines
Asu_SAS	Asur India
BAj_SAS	Balija India
Bal_SAS	Balochi:Pakistan
BEB_SAS	Bengali from Bangladesh
Ben_SAS	Bengali:Bangladesh
Bra_SAS	Brahmin:India
BUm_SAS	Burmese:Myanmar
Bur_SAS	Burusho:Pakistan
Dha_SAS	Dhaka Bangladesh
GIH_SAS	Gujarati Indian Houston Texas
Gon_SAS	Gond India
Gup_SAS	Gupta India
Haz_SAS	Hazara:Pakistan
Ho_SAS	Ho India
Iru_SAS	Irula:India
ITU_SAS	Indian Telugu from the UK
Kal_SAS	Kalash:Pakistan
Kap_SAS	Kapu:India
Kho_SAS	Khonda_Dora:India
Kol_SAS	Kol India
Ksh_SAS	Kshatriya India
Kur_SAS	Kurmi India
Kus_SAS	Kusunda:Nepal
MAd_SAS	Madhya-Pradesh India
Mad_SAS	Madiga:India
Mak_SAS	Makrani:Pakistan
Mal_SAS	Mala:India
Mar_SAS	Marwadi India
MAy_SAS	Malayan India
Ori_SAS	Orissa India
Pat_SAS	Pathan:Pakistan
PJL_SAS	Punjabi Lahore Pakistan
Pun_SAS	Punjabi:Pakistan
Rel_SAS	Relli:India
San_SAS	Santhal India
Sin_SAS	Sindhi:Pakistan
STU_SAS	Sri Lankan Tamil from UK
Tam_SAS	Tamang Nepal
Tha_SAS	Thakur India
Yad_SAS	Yadava:India
Bur_SIB	Buryats
Eve_SIB	Even:Russia
EVk_SIB	Evenks
For_SIB	Forest-Nenets
Ket_SIB	Kets Russia
Kha_SIB	Khantys
Man_SIB	Mansi:Russia
Nen_SIB	Nenets
Nga_SIB	Nganasans
Sak_SIB	Sakha
Sel_SIB	Selkups Russia
Sho_SIB	Shor Russia
Tub_SIB	Tubalar:Russia
Tun_SIB	Tundra-Nenets
Tuv_SIB	Tuvinians
Yak_SIB	Yakuts
Alt_XXX	Denisova5
Cha_XXX	Chagyrskaya
Vin_XXX	Vindija
Den_XXX	DenisovaPinky
Ust_XXX	Ustishim
Los_XXX	Loschbour
Lbk_XXX	Shtuttgart
RND_XXX	Random1 as Den_XXX
Rnd_XXX	Random2 as Cha_XXX
