# Supplementary material for: Global Picture of Genetic Relatedness and the Evolution of Humankind
Source: Biology (Basel). 2020 Nov 10;9(11):392. doi: 10.3390/biology9110392 (PMC7696950; doi:10.3390/biology9110392)
Supplement: Supplementary file 1 [file biology-09-00392-s001.zip › SupplementaryBiology979429/FigureS1.xlsx]

## Sheet: Suppl Figure S1
	Supplementary Figure S1. The results of MDS applied to dissimilarity matrix on 3121 individuals. The colors denote the geographical regions.
