# Supplementary material for: Global Picture of Genetic Relatedness and the Evolution of Humankind
Source: Biology (Basel). 2020 Nov 10;9(11):392. doi: 10.3390/biology9110392 (PMC7696950; doi:10.3390/biology9110392)
Supplement: Supplementary file 1 [file biology-09-00392-s001.zip › SupplementaryBiology979429/TableS4.xlsx]

## Sheet: Table S4
Table S4. Relative genetic relatedness of studied populations to the nine Distinct Human Genetics Regions shown in percentages.
Pop ID	Population Name	Nine Distinct Human Genetics Regions
		AFE	AFW	AMR	EUR	ARC	CHI	OCE	IND	MDE
ACB_AFR	African_Caribbeans_in_Barbados	33.11	60.98	0.03	1.46	0.13	0.07	0.61	0.41	3.21
ASW_AFR	Americans_of_African_Ancestry	38.69	51.13	0.61	3.05	0.38	0.16	0.89	0.53	4.55
Ban_AFR	BantuTswana:BotswanaOrNamibia	56.26	37.39	0.02	0.17	0.01	0.02	0.68	0.13	5.33
Bia_AFR	Biaka:CentralAfricanRepublic	56.26	38.2	0	0	0.03	0.03	1.4	0.32	3.76
Con_AFR	Congo-pygmies	54.63	38.69	0	0.12	0	0.1	1.31	0.24	4.91
Din_AFR	Dinka:Sudan	73.66	18.59	0.06	0.24	0.04	0.06	0.32	0.15	6.87
Esa_AFR	Esan:Nigeria	38.89	57.46	0	0.35	0.04	0.01	0.23	0.18	2.85
ESN_AFR	Esan_in_Nigeria	35.72	60.79	0.02	0.1	0.02	0.01	0.55	0.07	2.72
Gam_AFR	Gambian:Gambia	40.47	52.83	0	0.18	0.28	0	0.82	0.1	5.31
GWD_AFR	Gambian_in_Western_Divisions	35.31	59.16	0.02	0.25	0.02	0.04	0.76	0.12	4.32
JuX_AFR	Ju_hoan_North:Namibia	61.44	28.94	0.05	0.49	0.05	0.08	2.42	0.53	6
Kho_AFR	Khomani_San:SouthAfrica	61.47	28.57	0.06	0.05	0.04	0.03	2.49	0.42	6.89
Luh_AFR	Luhya:Kenya	62.94	29.84	0	0.19	0.06	0	0.66	0.18	6.13
Luo_AFR	Luo:Kenya	64.7	28.58	0	0.06	0.03	0.03	0.79	0.07	5.74
LWK_AFR	Luhya_in_Webuye_Kenya	56.91	37.53	0.03	0.17	0.02	0.05	0.59	0.23	4.48
Man_AFR	Mandenka:Senegal	41.49	52.27	0.11	0.39	0.05	0.03	0.49	0.18	4.99
Mas_AFR	Masai:Kenya	69.28	15.7	0.04	1	0.2	0.04	0.61	0.34	12.79
Mbu_AFR	Mbuti:Congo	66.26	27.47	0.06	0.17	0.07	0.05	1.03	0.22	4.66
Men_AFR	Mende:SierraLeone	34.75	59.72	0	0.22	0.04	0.06	0.97	0.22	4.03
Moz_AFR	Mozabite:Algeria	33.19	20.42	0	7.16	0.95	0.02	0.15	2.61	35.49
MSL_AFR	Mende_in_Sierra_Leone	31.91	63.79	0.01	0.12	0.01	0.03	0.82	0.11	3.2
Sah_AFR	Saharawi:WesternSahara(Morocco)	26.23	14.54	0	6.92	0.91	0.03	0.37	2.55	48.44
Som_AFR	Somali:Kenya	64.35	12.97	0.1	0.83	0.14	0.22	0.77	1.32	19.3
Yor_AFR	Yoruba:Nigeria	36.83	59.02	0.06	0.06	0	0.01	0.54	0.17	3.29
YRI_AFR	Yoruba_in_Ibadan_Nigeria	32.23	64.32	0.01	0.09	0.01	0.03	0.5	0.07	2.74
Cac_AMR	Cachi_Argentina	4.06	6.38	69.75	5.06	7.74	1.1	0	1.16	4.75
Cha_AMR	Chane:Argentina	0	0	96.37	0	3.06	0.46	0	0.11	0
CLM_AMR	Colombians_Medellin_Colombia	20.32	23.46	3.71	23.3	2.25	0.48	0.79	5.39	20.3
Col_AMR	Colla_Argentina	2.59	1.34	74.4	3.85	6.7	2.07	0.68	0.55	7.8
Kar_AMR	Karitiana:Brazil	0.14	0	96.79	0.06	2.44	0.4	0.14	0.02	0
May_AMR	Mayan:Mexico	0.34	0.7	79.7	0.56	12.93	2.47	0.67	0.39	2.24
Mix_AMR	Mixe:Mexico	5.74	4.42	64.84	5.8	11.57	2.66	0.46	0.56	3.96
MXL_AMR	Mexican_Ancestry_Los_Angeles	15.48	16.93	11.24	22.52	4.83	1.89	0.74	6.61	19.76
PEL_AMR	Peruvians_Lima_Peru	14.94	20.06	19.98	15.41	5.11	3.6	0.96	4.42	15.52
Pia_AMR	Piapoco:Colombia	0	0	96.9	0.08	2.49	0.31	0.02	0.09	0.11
Pim_AMR	Pima:Mexico	0.36	2.04	66.58	0.3	27.67	2.5	0.1	0.46	0
PUR_AMR	Puerto_Ricans_from_Puerto_Rico	23.69	29.51	1.49	18.82	1.95	0.29	0.79	4.62	18.84
Que_AMR	Quechua:Peru	1.64	0.5	78.4	3.12	8.5	1	0.97	1.31	4.56
Sur_AMR	Surui:Brazil	0.1	0	95.71	0.1	2.98	0.66	0.36	0.09	0
Wic_AMR	Wichi_Argentina	0.16	0.07	96.74	0.03	2.63	0.32	0.01	0.04	0
Zap_AMR	Zapotec:Mexico	1.21	1.41	73.71	6.64	11.34	1.94	0.08	0.63	3.04
Ale_ARC	Aleut:Russia	0.16	0.09	4.04	10.03	80.55	2.7	0.11	0.94	1.37
Chu_ARC	Chukchi:Russia	0.19	0.01	0.83	3.3	93.56	1.09	0.01	0.29	0.72
Esk_ARC	Eskimo_Sireniki:Russia	0.02	0.01	2.02	0.2	95.18	2.3	0.04	0.13	0.08
Ite_ARC	Itelman:Russia	0.08	0	0.66	0.35	94.69	3.77	0.1	0.25	0.11
Kor_ARC	Koryaks	0.03	0	0.41	0.42	97.76	1.02	0.09	0.09	0.19
Tli_ARC	Tlingit:Russia	0.36	0.02	1.6	21.29	70.6	1.63	0	2.03	2.47
Ulc_ARC	Ulchi:Russia	0.12	0.04	0.58	0.72	66.2	30.82	0.83	0.53	0.17
Alt_CAS	Altaian	0.67	0.12	1.47	14.93	26.53	36.51	2.14	8.66	8.96
Ish_CAS	Ishkasim_Tajikistan	1.54	0.22	0.39	22.87	1.69	6.07	0.83	39.8	26.59
Kal_CAS	Kalmyk	0.21	0.04	4.45	12.52	33.38	35.92	1.31	5.05	7.12
Kaz_CAS	Kazakhs_Kazakhstan	0.61	0.24	1.53	14.79	13.73	35.16	2.58	13.47	17.9
Kyr_CAS	Kyrgyz:Kyrgyzystan	1.67	0.26	1.41	16.06	17.36	37.41	1.72	11.38	12.73
Rus_CAS	Rushan-Vanch_Tajikistan	2.61	0.23	1.17	25.48	5.36	3.94	0.67	32.03	28.51
Shu_CAS	Shugnan_Tajikistan	1.83	0.28	0	24.85	2.24	3.63	1.66	39.46	26.05
Taj_CAS	Tajiks	2.31	0.37	0	24.69	3.5	5.93	1.34	36.08	25.77
TKm_CAS	Turkmens_Uzbekistan	3.24	1.1	0.32	20.92	10.95	14.09	0.3	19.72	29.36
Uyg_CAS	Uygurs_Kazakhstan	1.36	0.22	0.2	21.05	12.74	28.01	2.17	17.5	16.75
Uzb_CAS	Uzbek	1.91	0.39	2.02	22.92	6.82	17.7	0.52	21.65	26.04
Yag_CAS	Yaghnobi_Tajikistan	3.17	0.4	0	19.86	6.2	2.26	1.82	29.74	36.55
Abk_CAU	Abkhasian:Abkhazia	5.77	0.53	0	24.6	4.28	0.93	1.34	15.02	47.55
Ady_CAU	Adygei:Russia(Caucasus)	3.36	0.44	0.5	31.11	7	2.44	1	15.21	38.94
Ava_CAU	Avars_Russia_Caucaz	3.04	0.7	0	31.33	4.28	0.57	1.08	16.21	42.78
Bal_CAU	Balkars_Russia_Caucaz	2.81	0.47	0	31.43	6.41	2.87	0.75	10.05	45.22
Che_CAU	Chechen:Russia	4.96	0.31	0	32.93	4.66	1.71	0.22	13.93	41.27
Cir_CAU	Circassians_Russia_Caucaz	2.86	0.54	0	30.05	4.16	4.51	0.58	15.45	41.85
Geo_CAU	Georgian:Georgia	5.09	0.68	0	21.21	2.98	0.7	0.66	15.22	53.46
Kab_CAU	Kabardins_Russia_Caucaz	4.04	0.41	0.47	30.18	3.6	5.3	0.54	13.41	42.05
Kum_CAU	Kumyks_Russia	4.09	0.5	0.3	29.7	4.71	2.52	0.91	13.55	43.72
Lez_CAU	Lezgin:Russia	3.99	0.64	0.24	26.27	3.19	1.4	1.1	19.7	43.47
NOc_CAU	North_Ossetian:Russia	3.97	0.39	1.05	28.69	4.63	4.23	0.57	15.62	40.86
Tab_CAU	Tabasarans_Russia_Caucaz	3	0.76	0	28.29	3.14	0.57	1.03	16.31	46.89
Ami_EAS	Ami:Taiwan	0	0.03	0.32	0	1.58	53.7	43.64	0.46	0.26
Ata_EAS	Atayal:Taiwan	0.09	0.01	0.3	0	1.04	56.39	41.67	0.5	0
Bur_EAS	Burmese_Myanmar	0.54	0.11	0.36	2.4	4.42	64.22	5.24	20.86	1.85
Cam_EAS	Cambodian:Cambodia	0.6	0.42	0	2.14	0.96	63.67	12.34	17.71	2.16
CDX_EAS	Chinese_Dai_Xishuangbanna	0.2	0.14	0.33	0.27	2.57	85.17	8.7	2.4	0.22
CHB_EAS	Han_Chinese_Beijing	0.23	0.07	0.45	0.48	6.42	86.03	4.33	1.37	0.62
CHS_EAS	Southern_Han_Chinese	0.2	0.08	0.34	0.32	4.1	87.65	5.88	1.16	0.28
Dai_EAS	Dai:China	0.12	0.06	0.43	0.1	3.09	86.84	7.19	1.7	0.47
Dau_EAS	Daur:China	0.32	0	1.61	0.51	30.68	59.19	2.38	2.86	2.44
Han_EAS	Han:China	0.4	0.1	0.45	0.33	4.8	84.76	7.44	1.28	0.45
Hez_EAS	Hezhen:China	0.24	0.05	0	2.15	43.8	50.51	1.78	0.68	0.78
Jap_EAS	Japanese:Japan	0.19	0	1.4	0.66	6.36	88.55	1.96	0.46	0.41
JPT_EAS	Japanese_Tokyo	0.15	0.04	0.78	0.2	5.76	90.56	1.88	0.54	0.1
KHV_EAS	Kinh_Ho_Chi_Minh_City_Vietnam	0.42	0.18	0.33	0.4	2.92	80.98	9.93	4.27	0.58
Kin_EAS	Kinh:Vietnam	0.02	0	0.39	0.55	3.68	80.94	8.8	4.57	1.05
Kor_EAS	S_Korean:Korea	0.17	0	1.94	0.49	6.33	84.88	3.8	1.14	1.24
Lah_EAS	Lahu:China	0.4	0.15	0	1.28	3.46	82.44	9.1	3.16	0
Mia_EAS	Miao:China	0.11	0.05	0.17	0.08	3.28	90.83	4.46	1.01	0
Mon_EAS	Mongola:China	0.24	0.11	1.55	7.98	18.62	60.05	3.06	3.82	4.58
Nax_EAS	Naxi:China	0.13	0.07	0	0.92	7.53	84.31	4.02	2.84	0.18
Oro_EAS	Oroqen:China	0.04	0.11	1.72	1.62	62.83	30.24	1.63	0.75	1.06
She_EAS	She:China	0.25	0.05	0.27	0.13	1.65	89.91	5.89	0.79	1.06
Tha_EAS	Thai:Thailand	0.52	0.12	0	0.97	2.75	70.65	11.73	10.81	2.45
Tuj_EAS	Tujia:China	0.08	0.06	1.51	0.42	3.1	87.97	4.98	1.88	0
TuX_EAS	Tu:China	0.56	0.17	0.86	2.76	11.3	75.03	3.46	4.25	1.6
Vie_EAS	Vietnamese_central	0.35	0.12	0.19	0.58	1.73	79.92	11.29	4.91	0.91
Xib_EAS	Xibo:China	0.19	0.09	1.09	1.69	15.31	75.75	2.76	1.32	1.8
YiX_EAS	Yi:China	0.5	0.1	0.46	0.24	8.04	84.24	3.72	1.49	1.21
Alb_EUR	Albanian:Albania	6.28	1.16	0.19	38.39	5.04	0.19	0.75	10.21	37.81
Bas_EUR	Basque:France	6.17	1.16	0.42	54.36	3.57	0.08	0	8.34	25.89
Bel_EUR	Belarusians	1.21	0.25	0.17	67.01	10.45	0.63	0.25	4.37	15.65
Ber_EUR	Bergamo:Italy	2.37	0.96	0.43	53.72	4.61	0.38	1.41	7.65	28.47
BSh_EUR	Bashkirs_Russia	1.71	0.2	0.27	41.44	13.99	13.02	1.61	10.27	17.49
Bul_EUR	Bulgarian:Bulgaria	4.31	0.97	0.91	46.04	7.72	0.5	0.18	8.11	31.27
CEU_EUR	Utah_(CEPH)	2.31	0.76	0.23	62.65	4.59	0.32	0.48	9.61	19.05
Chu_EUR	Chuvashes_Russia	0.87	0.14	0	54.31	15.26	2.33	0.25	7.53	19.3
Cos_EUR	Cossacks_Ukraine	2.69	0.14	0	63.95	9.97	0.45	0.26	5.63	16.91
Cre_EUR	Crete:Greece	7.71	1.69	0	29.69	3.67	0.25	0.38	9.88	46.73
Cro_EUR	Croats_Bosnia-Herzegovina	2.12	0.54	0	62.3	6.58	0.47	0.18	5.44	22.36
Eng_EUR	English:England	3.52	0.87	0	70.57	4.03	0.13	1.7	6.19	12.98
Est_EUR	Estonian:Estonia	0.73	0.1	0.22	80.15	7.74	0.28	0.1	3.66	7.01
Fin_EUR	Finnish:Finland	0.62	0.06	0	79.38	8.5	0.56	0.11	3.32	7.44
FIN_EUR	Finnish_in_Finland	0.77	0.19	0.15	69.41	9.44	2.68	0.48	6.74	10.13
Fre_EUR	French:France	3.56	0.57	1.07	58.26	3.41	0.19	0.59	9.73	22.61
GBR_EUR	British_in_England_and_Scotland	1.84	0.61	0.33	62.49	4.68	0.33	0.6	9.9	19.23
Ger_EUR	Germans	3.58	0.78	0	67.28	3.33	0.24	0.26	5.83	18.71
Gre_EUR	Greek:Greece	4.8	0.7	0	33.64	4.21	0.18	0.66	11.62	44.19
Hun_EUR	Hungarian:Hungary	2.94	0.53	0.51	62.43	6.38	0.84	0.22	6.03	20.12
IBS_EUR	Iberian_Population_in_Spain	9.87	4.15	0.17	44.86	3.66	0.2	0.76	7.29	29.05
Ice_EUR	Icelandic:Iceland	1.15	0.21	0.56	74.57	3.98	0.38	0.24	5.78	13.13
Ing_EUR	Ingrians_Russia_North	0.7	0.07	0	80.46	8.23	0.37	0.17	2.92	7.08
Kar_EUR	Karelians	0.35	0	0.19	78.38	10.48	0.61	0.06	3.19	6.74
Kom_EUR	Komis_Russia	1.09	0.24	0.57	63.62	15.27	2.51	0.42	5.39	10.89
Kry_EUR	Kryashen-Tatars_Russia	1.69	0.2	0	59.81	10.62	4.45	0.52	7.03	15.68
Lat_EUR	Latvians	1.51	0.09	0	77.39	7.02	0.09	0	3.98	9.92
Lit_EUR	Lithuanians	0.58	0.27	0.2	76.17	7.32	0.12	0	4.15	11.19
Mar_EUR	Maris_Russia	0.47	0.22	1.59	52.57	19.5	4.02	0.25	7.93	13.44
Mis_EUR	Mishar-Tatars	3.41	0.04	0	56.97	6.41	2.71	2.94	6.22	21.28
Mol_EUR	Moldavians	3.31	0.76	0	56.47	6.92	0.21	0.06	7.51	24.77
Mor_EUR	Mordvins_Russia	1.29	0.21	0	67.92	8.05	1.09	0.7	7.25	13.48
Nor_EUR	Norwegian:Norway	0.92	0.15	1.98	64.68	10.2	1.9	0	8.43	11.75
Orc_EUR	Orcadian:OrkneyIslands	1.93	0.42	0.61	64.33	6.1	0.49	0.37	7.19	18.55
Pol_EUR	Polish:Poland	1.04	0.15	0	70.31	8.42	0.51	0.39	4.63	14.54
Rom_EUR	Roma_Bosnia-Herzegovina	3.36	0.64	0	22.77	1.43	0.6	1.24	44.1	25.86
Rus_EUR	Russian:Russia	0.9	0.15	0.43	69.44	10.94	1.18	0.21	4.92	11.84
Saa_EUR	Saami:Finland	0.74	0.11	1.53	65.62	18.48	2.94	0.05	4.21	6.32
Sar_EUR	Sardinian:Italy	7.79	2.07	0	37.97	4.42	0.16	0.99	7.94	38.66
Spa_EUR	Spanish:Spain	10.54	3.19	0.63	44.55	3.93	0.09	0.35	7.29	29.42
Swe_EUR	Swedes_Sweden	1.12	0.05	0	85.27	2.76	0.12	0	3.03	7.64
Tat_EUR	Tatars	1.86	0.36	0.62	56.78	12.05	4.97	0.42	7.49	15.45
TSI_EUR	Toscani_Italia	7.11	1.55	0.21	39.59	3.64	0.28	0.76	9.52	37.34
Tus_EUR	Tuscan:Italy	6.29	1.33	0.52	37.7	5.3	0.74	1	7.01	40.12
Udm_EUR	Udmurds	0.61	0.18	0.25	52.4	13.34	2.42	0.75	10.56	19.49
Ukr_EUR	Ukrainians	1.48	0.45	0.19	69.2	8.23	0.41	0.26	4.44	15.34
Vep_EUR	Vepsas_Russia	1.01	0.17	0.36	71.92	12.2	0.61	0.3	4.2	9.23
Ara_MDE	Arabs-Israel	16.63	4.45	0.15	10.11	1.03	0.11	0.4	8.28	58.84
Arm_MDE	Armenian:Armenia	6.05	0.85	0.37	18.07	1.88	0.12	1.04	11.68	59.94
Ass_MDE	Assyrians_Armenia	8.79	1.52	0	14.16	1.28	0.13	0.18	12.65	61.29
Aze_MDE	Azerbaijanis	7.58	1.24	0	20.88	3.1	2.11	0.78	16.66	47.67
Bed_MDE	BedouinB:Israel(Negev)	13.54	2.71	0	4.13	0.34	0.09	0.42	3.47	75.29
Dru_MDE	Druze:Israel(Carmel)	15.93	3.58	0	12.48	1	0.22	0.41	10.59	55.79
Ira_MDE	Iranian:Iran	13.29	3.88	0	11.59	1.66	0.94	0.92	19.86	47.86
Jor_MDE	Jordanian:Jordan	23.11	7.47	0.09	9.82	0.85	0.21	0.72	8.61	49.12
Leb_MDE	Lebanese_Lebanon_	14.14	5.16	0	10.56	2.96	0.77	2.05	8.89	55.47
Pal_MDE	Palestinian:Israel(Central)	20.44	6.13	0	6.8	0.75	0.12	0.66	7.77	57.33
Sam_MDE	Samaritan:Israel	10.74	2.7	0	12.54	0.35	0.11	0.8	6.66	66.1
Sau_MDE	Saudi-Arabians	16.57	3.62	0	4.46	0.61	0.04	0.71	3.63	70.36
Tur_MDE	Turkish:Turkey	4.45	1.48	0.52	26.21	6.81	4.26	0.14	13.68	42.45
Yem_MDE	Yemenite_Jew:Yemen	22	3.2	0	5.29	0.53	0.12	0.8	4.42	63.64
Aet_OCE	Aeta_Philippines	1.45	1.18	0	0.03	0.11	4.52	87.94	3.78	0.99
Agt_OCE	Agta_Philippines	1.41	1.17	0	0.07	0.11	4.94	89.03	2.56	0.7
Aus_OCE	Australian:Australia	0.77	0.71	0.09	0.04	0.04	0.75	94.66	2.35	0.59
Baj_OCE	Bajo_Indonesia	0.32	0.52	0	0.04	0.47	16.42	78.02	3.97	0.22
Bat_OCE	Batak_Philippines	1.08	0.93	0	0.28	0.36	6.71	87.34	3.11	0.19
Bou_OCE	Bougainville:PapuaNewGuinea	0.81	0.52	0.13	0.21	0.22	4.05	90.97	2.95	0.14
Dus_OCE	Dusun:Brunei	0.39	0.19	0.24	0	0.82	43.98	50.29	4.03	0.06
Haw_OCE	Hawaiian:USA	3.32	3.08	0.21	0	0.29	27.46	64.15	1.04	0.45
Igo_OCE	Igorot:Philippines	0.09	0.07	0	0.04	0.56	37.15	60.96	1.06	0.07
Koi_OCE	Koinanbe_Papua_New_Guinea	0.68	0.89	0	0.12	0.03	0.83	95.24	2.01	0.2
Kos_OCE	Kosipe_Papua_New_Guinea	0.76	1.01	0	0.02	0.19	0.99	95.03	1.55	0.44
Leb_OCE	Lebbo_Indonesia	1.02	0.58	0	0.5	0.14	31.86	60.22	4.57	1.11
Luz_OCE	Luzon_Philippines	0.57	0.6	0	0.14	0.07	22.18	74.5	1.95	0
Mao_OCE	Maori:NewZealand	3.89	4.97	1.68	21.28	2.01	13.11	45.03	2.9	5.13
Mur_OCE	Murut_Brunei	0.21	0.21	0.44	0.07	0.55	44.62	49.87	4.04	0
Pap_OCE	Papuan:PapuaNewGuinea	0.44	0.42	0.05	0.05	0.1	0.71	96.84	1.25	0.15
Viz_OCE	Vizayan_Philippines	0.51	0.66	0	1.09	0.11	15.64	77.88	2.53	1.58
Asu_SAS	Asur_India	0.62	0.32	0	2.43	0.3	2.45	8.03	81.52	4.32
BAj_SAS	Balija_India	0.11	0.25	0	3.75	0.3	0.5	3.69	88.15	3.25
Bal_SAS	Balochi:Pakistan	4.56	1.51	0.23	9.4	1.22	0.98	1.87	56.27	23.97
BEB_SAS	Bengali_from_Bangladesh	0.89	0.2	0.12	4.86	1.08	6.25	4.62	74.94	7.02
Ben_SAS	Bengali:Bangladesh	0.56	0.13	0	3.74	0.98	2.51	3.55	80.8	7.73
Bra_SAS	Brahmin:India	2.1	0.82	0.19	9.49	1.05	1.75	3.5	64.61	16.49
BUm_SAS	Burmese:Myanmar	0.62	0.28	0.38	2.23	2.27	59.85	7.3	23.7	3.35
Bur_SAS	Burusho:Pakistan	0.73	0.19	0.82	9.34	4.94	9.11	1.73	54.11	19.04
Dha_SAS	Dhaka_Bangladesh_	0.59	0.13	0	3.61	1.23	6.05	4.02	79	5.38
GIH_SAS	Gujarati_Indian_Houston_Texas	0.64	0.11	0.09	4.19	0.63	0.68	2.13	84.57	6.96
Gon_SAS	Gond_India	0.53	0.19	0	0	0	3.72	8.92	82.93	3.7
Gup_SAS	Gupta_India	0.95	0.19	0	3.56	0.58	1.05	5.3	82.52	5.86
Haz_SAS	Hazara:Pakistan	0.76	0.11	1.61	12.12	17.26	28.81	2.97	22.21	14.15
Ho_SAS	Ho_India	1.39	0.89	0	0	0.56	9.33	8.52	76.4	2.91
Iru_SAS	Irula:India	0.28	0.09	0	1.81	0.54	1.03	6.31	83.1	6.83
ITU_SAS	Indian_Telugu_from_the_UK	0.81	0.15	0.08	2.98	0.52	0.79	4.27	82.43	7.96
Kal_SAS	Kalash:Pakistan	1.03	0.03	0	15.21	3.43	3.23	2.07	55.74	19.25
Kap_SAS	Kapu:India	0.65	0.2	0.15	2.43	1.16	1.24	3.96	83.85	6.37
Kho_SAS	Khonda_Dora:India	0.16	0.29	0	0.22	0.83	9.09	11.88	75.16	2.37
Kol_SAS	Kol_India	0.57	0.21	0	5.24	0.12	0.82	4.17	80.89	7.97
Ksh_SAS	Kshatriya_India_	2.54	0.33	0	9.68	1.08	0.21	4.3	69.68	12.18
Kur_SAS	Kurmi_India	1.03	0.36	0	4.76	0.11	0.21	4.93	78.91	9.68
Kus_SAS	Kusunda:Nepal	1.48	0.24	0	2.4	4.81	39.52	8.11	40.44	3
MAd_SAS	Madhya-Pradesh_India_	0.63	0.05	0	2.89	0.86	1.04	7.81	81.08	5.62
Mad_SAS	Madiga:India	0.68	0.13	0	2.57	0.6	0.74	4.07	85.32	5.9
Mak_SAS	Makrani:Pakistan	9.52	4.37	0	11.12	1.26	0.27	0.94	44.16	28.36
Mal_SAS	Mala:India	0.33	0.18	0	1.72	0.11	0.55	2.84	87.81	6.47
Mar_SAS	Marwadi_India	0.95	0.17	0	4.78	0.36	1.29	3.87	81.25	7.34
MAy_SAS	Malayan_India	0.51	0.47	0	4.49	0	0.28	5.85	83.47	4.94
Ori_SAS	Orissa_India	0.06	0.11	0	3.78	0.77	2.37	4.07	83.42	5.42
Pat_SAS	Pathan:Pakistan	2.61	0.21	0	15.06	2.45	2.84	4.77	47.75	24.3
PJL_SAS	Punjabi_LahorePakistan	1.11	0.22	0.12	7.43	1.28	1.26	3.61	72.88	12.08
Pun_SAS	Punjabi:Pakistan	1.18	0.13	0.22	5.45	1.22	0.93	4.04	76.93	9.9
Rel_SAS	Relli:India	0.75	0.15	0.2	4.15	0.78	1.72	2.89	80.18	9.18
San_SAS	Santhal_India	1	0.18	0	0	0.98	4.31	7.75	81.43	4.36
Sin_SAS	Sindhi:Pakistan	1.38	0.43	0	10.8	1.2	1.07	1.99	68.84	14.29
STU_SAS	Sri_Lankan_Tamil_from_the_UK	0.88	0.18	0.08	2.85	0.59	0.92	4.23	82.75	7.52
Tam_SAS	Tamang_Nepal	0.21	0.32	0	1.43	2.66	62.2	4.07	25.07	4.05
Tha_SAS	Thakur_India	0.97	0.13	0	4.05	0.47	0.38	2.6	80.85	10.55
Yad_SAS	Yadava:India	0.9	0.07	0	4.68	0.8	1.16	3.62	84.05	4.73
Bur_SIB	Buryats	0.75	0.19	1.97	11.05	27.2	42.99	2.13	6.79	6.93
Eve_SIB	Even:Russia	0.16	0.05	0.88	2.96	78.17	14.94	0.47	0.84	1.53
EVk_SIB	Evenks	0.49	0.14	1.18	3.31	71.17	18.71	0.99	1.97	2.04
For_SIB	Forest-Nenets	0.13	0.24	0.61	29.77	44.7	7.56	0.1	8.3	8.59
Ket_SIB	Kets_Russia	0.08	0	0.81	27.16	46.03	7.71	1.42	7.1	9.7
Kha_SIB	Khantys	0.28	0.15	2.14	26.47	45.13	9.34	0.76	6.74	8.98
Man_SIB	Mansi:Russia	0.6	0.1	1.14	33.8	40.39	6.82	1.28	6.31	9.56
Nen_SIB	Nenets	0.83	0.1	5	14.56	59.21	11.36	0.66	2.95	5.31
Nga_SIB	Nganasans	0.26	0.24	1.43	16	68.27	7.41	2.32	1.55	2.52
Sak_SIB	Sakha	0.61	0.1	1.32	7.32	51.93	27.57	1.02	4.68	5.46
Sel_SIB	Selkups_Russia	1.23	0.53	1.8	25.16	43.8	8.28	0.47	7.24	11.48
Sho_SIB	Shor_Russia	1.22	0.2	3.44	21.53	21.81	30.1	0.09	10.24	11.37
Tub_SIB	Tubalar:Russia	0.34	0.14	2.94	17.87	27.25	29.2	0.63	9.72	11.91
Tun_SIB	Tundra-Nenets	0.07	0	1.21	36.58	38.1	7.01	2.34	7.2	7.48
Tuv_SIB	Tuvinians	0.48	0	3.57	9.75	27.21	42.53	2.52	5.27	8.67
Yak_SIB	Yakuts	0.08	0	3.98	5.39	49.1	33.9	0.79	3.43	3.34
Alt_XXX	Denisova5	7.91	6	0.25	3.7	2.05	6.99	50.89	13.88	8.33
Cha_XXX	Chagyrskaya	7.53	5.63	0.43	3.66	2.04	7.8	49.69	14.64	8.58
Den_XXX	DenisovaPinky	18.13	14.52	0.72	1.49	2.81	9.37	43.89	4.57	4.5
Lbk_XXX	Shtuttgart	4.23	0.84	0	59.68	3.44	0	0	5.28	26.53
Los_XXX	Loschbour	0.29	0.37	0	74.2	2.55	0.46	3.33	2.92	15.88
Ust_XXX	Ustishim	14.05	5.27	0	6.62	5.34	5.66	38.77	17.39	6.89
Vin_XXX	Vindija	7.43	5.59	0.35	3.73	2.15	7.72	49.32	14.63	9.08
